# Supplementary material for: Analyses of a chromosome-scale genome assembly reveal the origin and evolution of cultivated chrysanthemum
Source: Nat Commun. 2023 Apr 11;14:2021. doi: 10.1038/s41467-023-37730-3 (PMC10085997; doi:10.1038/s41467-023-37730-3)
Supplement: Supplementary file 4 — Supplementary Data 1-13 [file 41467_2023_37730_MOESM4_ESM.xlsx]

## Sheet: Supplementary Data 1
Supplementary Data 1. Comparisons of genome assemblies and annotations among sequenced Asteraceae species.
Species	Assembled genome size (Gb)	Contig		Scaffold		BUSCO of assembly (%)	Chromosome -scale	Annotated gene number	BUSCO of annotation (%)	Repeat(%)	Average gene length (bp)	Average CDS length (bp)	Exons number per gene	References
		Number	N50 (Kb)	Number	N50 (Kb)
C. morifolium	8.15	19524	1867.06	5953	303688	98	Yes	138749	98	83.92	3912.07	1089.63	4.5	This study
C. nankingense	2.87	3989	5979.66	9	353782	90.6	Yes	37995	82.9	-	3449.8	1230.6	5.36	This study
C. nankingense	2.53	24058	130.667	24051	130.678	86	No	56870	75	69.6	2773.27	1008.19	4.61	Song et al. (2018) The Chrysanthemum nankingense genome provides insights into the evolution and diversification of chrysanthemum flowers and medicinal traits
C. seticuspe	2.72	1215730	5.313	354212	44.741	89	No	71057	85	72.5	3089	1253.13	4.77	Hirakawa et al. (2019) De novo whole-genome assembly in Chrysanthemum seticuspe, a model species of Chrysanthemums, and its application to genetic and gene discovery analysis
Artemisia annua	1.79	315110	9.093	39400	104.891	89	No	62285	85	61.6	3774.29	1114.84	5.04	Shen et al. (2018) The Genome of Artemisia annua provides insight into the evolution of Asteraceae family and artemisinin biosynthesis
Helianthus annuus	3.03	13954	414.085	1528	178899	89	Yes	58163	93	>75	3253.64	1237.34	4.27	Badouin et al. (2017) The sunflower genome provides insights into oil metabolism, flowering and Asterid evolution
Cynara cardunculus	0.73	79681	17.496	8283	25.9471	90	Yes	26155	95	60.8	4457.07	1321.22	5.47	Scaglione et al. (2016) The genome sequence of the outbreeding globe artichoke constructed de novo incorporating a phase-aware low-pass sequencing strategy of F1 progeny
C. makinoi	3.1	15226	258.2	4254	330000	-	Yes	95064	92	80	-	876	-	van Lieshout et al. (2022) De novo whole-genome assembly of Chrysanthemum makinoi, a key wild chrysanthemum
C. lavandulifolium	2.6	10136	497	178	300402	89	Yes	64257	92	67.69	-	-	-	Wen et al. (2022) The chrysanthemum lavandulifolium genome and the molecular mechanism underlying diverse capitulum types
C. seticuspev	3.05	-	-	8493	347131	97	Yes	74259	-	81.2	-	-	-	Nakano et al. (2021) A chromosome-level genome sequence of Chrysanthemum seticuspe, a model species for hexaploid cultivated chrysanthemum

## Sheet: Supplementary Data 2
Supplementary Data 2. General statistics of predicted protein-coding genes.
Gene set		Number	Average CDS+intron length (bp)	Average CDS length (bp)	Average exons per gene	Average exon length (bp)	Average intron length (bp)
De novo	Augustus	382277	2454.71	891.64	3.15	283.43	728.39
	GlimmerHMM	692128	9665.49	540.67	2.52	214.69	6009.66
	SNAP	806840	4593.63	575.3	3.57	161.17	1563.87
	Geneid	537449	4035.19	687.72	3.53	194.89	1323.73
	Genscan	410371	11161.4	988.94	4.72	209.5	2734.19
Homolog	Arabidopsis thaliana	87555	2544.45	945.87	3.09	306.59	766.65
	Daucus carota	297124	2728.84	1182.43	1.96	602.9	1608.76
	Helianthus annuus	363605	2283.51	1168.47	2.1	556	1012.23
	Lactuca sativa	411740	1759.69	907.88	1.96	462.79	885.68
	Solanum lycopersicum	230525	1767.59	881.42	1.96	449.24	921.14
	Solanum tuberosum	309495	1139.3	666.28	1.57	425.21	834.35
RNA-seq	Cufflinks	196099	3904.68	846.25	3.39	249.28	1277.11
	PASA	83953	7845.3	1513.07	5.98	253.17	1272.4
EVM		402517	2635.21	860.59	3.13	274.67	831.9
PASA-update		401680	2667.64	861.03	3.12	275.75	851.2
Combine		138749	3912.07	1089.63	4.5	242	805.81

## Sheet: Supplementary Data 3
Supplementary Data 3. The detailed genome information of 15 species used for comparative genomic analysis in this study.
No	Species	Scientific name	Abbr.	Gene number	Genes in family	Unclustered genes	Family number	Genes in unique family	Genes in Single copy family	Average genes per family	References
1	Qinghao	Artemisia annua	Aan	62285	46815	15470	20749	6537	2618	2.25625	Shen et al. (2018) The Genome of Artemisia annua provides insight into the evolution of Asteraceae family and artemisinin biosynthesis
2	Columbine	Aquilegia coerulea	Aco	29198	23490	5708	13445	3682	4386	1.74712	Shi et al. (2020) A reappraisal of the phylogenetic placement of the Aquilegia whole-genome duplication
3	Amborella	Amborella trichopoda	Atr	26785	18960	7825	12281	4382	5095	1.54385	Amborella Genome Project et al. (2013) The Amborella genome and the evolution of flowering plants
4	Coffee	Coffea canephora	Cca	25519	20944	4575	13758	1760	4677	1.52231	Denoeud wt al. (2014) The coffee genome provides insight into the convergent evolution of caffeine biosynthesis
5	Globe artichoke	Cynara cardunculus	Ccar	26155	24635	1520	15209	970	3603	1.61976	Scaglione et al. (2016) The genome sequence of the outbreeding globe artichoke constructed de novo incorporating a phase-aware low-pass sequencing strategy of F1 progeny
6	Juhuanao	Chrysanthemum nankingense	Cna	37995	33388	4607	18731	837	3571	1.7825	The present study
7	Ganyeju	Chrysanthemum seticuspe	Cse	71057	55481	15576	21653	5011	3495	2.56228	Hirakawa et al. (2019) De novo whole-genome assembly in Chrysanthemum seticuspe, a model species of Chrysanthemums, and its application to genetic and gene discovery analysis
8	Carrot	Daucus carota	Dca	32112	26415	5697	13731	4610	3674	1.92375	Iorizzo et al. (2016) A high-quality carrot genome assembly provides new insights into carotenoid accumulation and asterid genome evolution
9	Chrysanthemum	Chrysanthemum morifolium	Cmo	94552	69055	25497	26377	9316	2634	2.618	The present study
10	Sunflower	Helianthus annuus	Han	58163	51790	6373	17063	11834	2846	3.03522	Badouin et al. (2017) The sunflower genome provides insights into oil metabolism, flowering and Asterid evolution
11	Lettuce	Lactuca sativa	Lsa	34736	31341	3395	15954	3485	3617	1.96446	Reyes-Chin-Wo et al. (2017) Genome assembly with in vitro proximity ligation data and whole-genome triplication in lettuce
12	Rice	Oryza sativa	Osa	35737	24638	11099	15591	3825	4277	1.58027	Goff et al. (2002) A Draft Sequence of the Rice Genome (Oryza sativa L. ssp. )
13	Tomato	Solanum lycopersicum	Sly	33663	25884	7779	14413	3562	3928	1.79588	Sato et al. (2012) The tomato genome sequence provides insights into fleshy fruit evolution
14	Grape	Vitis vinifera	Vvi	28071	22152	5919	13769	1975	4286	1.60883	Jaillon et al. (2007) The grapevine genome sequence suggests ancestral hexaploidization in major angiosperm phyla
15	Maize	Zea mays	Zma	39364	32461	6903	16064	6146	3174	2.02073	Schnable et al. (2009) The B73 maize genome: complexity, diversity, and dynamics

## Sheet: Supplementary Data 4
Supplementary Data 4. Enriched GO terms and KEGG pathways for gene families expanded in C. morifolium.
Enriched GO terms (P < 0.001)
ID	Description	Term	Pvalue	P.adjust	Rich Factor
GO:0051762	sesquiterpene biosynthetic process	biological_process	7.3693e-63	7.4083e-59	0.765306
GO:0046246	terpene biosynthetic process	biological_process	1.3448e-57	4.5063e-54	0.574194
GO:0071281	cellular response to iron ion	biological_process	6.1481e-48	1.0301e-44	0.921569
GO:0006714	sesquiterpenoid metabolic process	biological_process	2.5789e-41	2.8806e-38	0.414634
GO:0016320	endoplasmic reticulum membrane fusion	biological_process	8.0339e-32	5.3843e-29	1
GO:0006720	isoprenoid metabolic process	biological_process	1.3428e-28	6.4281e-26	0.207715
GO:0090174	organelle membrane fusion	biological_process	2.7945e-28	1.2769e-25	0.903226
GO:0016114	terpenoid biosynthetic process	biological_process	4.977e-24	2.1754e-21	0.220165
GO:0009850	auxin metabolic process	biological_process	1.7221e-17	6.3398e-15	0.295858
GO:0009714	chalcone metabolic process	biological_process	1.8919e-17	6.3398e-15	0.941176
GO:0010014	meristem initiation	biological_process	5.5142e-17	1.7882e-14	0.5
GO:0009851	auxin biosynthetic process	biological_process	5.5252e-16	1.6337e-13	0.446154
GO:0030639	polyketide biosynthetic process	biological_process	9.1875e-16	2.5389e-13	0.842105
GO:0045490	pectin catabolic process	biological_process	3.5224e-15	9.3185e-13	0.283019
GO:0042445	hormone metabolic process	biological_process	5.5993e-15	1.4073e-12	0.192683
GO:0090421	embryonic meristem initiation	biological_process	1.5585e-14	3.8215e-12	0.633333
GO:0051923	sulfation	biological_process	1.6713e-14	4.0003e-12	0.489362
GO:0010817	regulation of hormone levels	biological_process	3.0993e-13	6.6292e-11	0.151678
GO:0042446	hormone biosynthetic process	biological_process	3.3553e-12	6.8839e-10	0.211155
GO:0006572	tyrosine catabolic process	biological_process	3.9112e-12	7.5614e-10	0.652174
GO:0006629	lipid metabolic process	biological_process	6.7648e-12	1.2594e-09	0.102865
GO:0009741	response to brassinosteroid stimulus	biological_process	8.3679e-12	1.5022e-09	0.219626
GO:0006565	L-serine catabolic process	biological_process	1.0142e-10	1.6445e-08	1
GO:0043290	apocarotenoid catabolic process	biological_process	1.5067e-10	2.3303e-08	0.785714
GO:0001666	response to hypoxia	biological_process	3.1017e-10	4.5855e-08	0.132732
GO:0035336	long-chain fatty-acyl-CoA metabolic process	biological_process	3.9338e-10	5.7313e-08	0.833333
GO:0032968	positive regulation of transcription elongation from RNA polymerase II promoter	biological_process	5.6187e-10	7.7376e-08	0.428571
GO:0046655	folic acid metabolic process	biological_process	9.4459e-10	1.2332e-07	0.9
GO:0031540	regulation of anthocyanin biosynthetic process	biological_process	2.8163e-09	3.2921e-07	0.327869
GO:0006101	citrate metabolic process	biological_process	3.5046e-09	4.0036e-07	0.647059
GO:0008610	lipid biosynthetic process	biological_process	4.1481e-09	4.6335e-07	0.109091
GO:0010087	phloem or xylem histogenesis	biological_process	6.3715e-09	6.7424e-07	0.186441
GO:0032786	positive regulation of DNA-dependent transcription, elongation	biological_process	6.7205e-09	6.9651e-07	0.375
GO:0080142	regulation of salicylic acid biosynthetic process	biological_process	9.1576e-09	8.685e-07	0.367347
GO:0010569	regulation of double-strand break repair via homologous recombination	biological_process	1.0794e-08	1.0048e-06	0.545455
GO:0005615	extracellular space	cellular_component	1.7031e-10	2.5941e-08	0.135894
GO:0044421	extracellular region part	cellular_component	6.7946e-08	5.0975e-06	0.114194
GO:0016605	PML body	cellular_component	1.1021e-07	8.0871e-06	0.875
GO:0080016	(-)-E-beta-caryophyllene synthase activity	molecular_function	3.4372e-55	6.9108e-52	0.77381
GO:0010334	sesquiterpene synthase activity	molecular_function	2.8021e-42	3.5212e-39	0.553719
GO:0010333	terpene synthase activity	molecular_function	9.2517e-37	8.4552e-34	0.34749
GO:0016838	carbon-oxygen lyase activity, acting on phosphates	molecular_function	8.9893e-34	6.9515e-31	0.321429
GO:0009975	cyclase activity	molecular_function	3.0099e-31	1.8912e-28	0.358491
GO:0000287	magnesium ion binding	molecular_function	4.1364e-30	2.3102e-27	0.201379
GO:0016835	carbon-oxygen lyase activity	molecular_function	9.8786e-30	5.2268e-27	0.200271
GO:0047259	glucomannan 4-beta-mannosyltransferase activity	molecular_function	1.6797e-18	6.4946e-16	1
GO:0016210	naringenin-chalcone synthase activity	molecular_function	1.8919e-17	6.3398e-15	0.941176
GO:0047681	aryl-alcohol dehydrogenase (NADP+) activity	molecular_function	2.8763e-16	8.7624e-14	0.809524
GO:0016847	1-aminocyclopropane-1-carboxylate synthase activity	molecular_function	4.4834e-14	1.0482e-11	0.928571
GO:0070547	L-tyrosine aminotransferase activity	molecular_function	1.4245e-13	3.1824e-11	0.75
GO:0010295	(+)-abscisic acid 8'-hydroxylase activity	molecular_function	5.3072e-13	1.1115e-10	1
GO:0080019	fatty-acyl-CoA reductase (alcohol-forming) activity	molecular_function	3.5356e-12	7.1088e-10	0.625
GO:0008271	secondary active sulfate transmembrane transporter activity	molecular_function	3.71e-12	7.3131e-10	0.857143
GO:0003994	aconitate hydratase activity	molecular_function	4.9875e-12	9.4603e-10	0.916667
GO:0005506	iron ion binding	molecular_function	8.3267e-12	1.5022e-09	0.101382
GO:0008146	sulfotransferase activity	molecular_function	2.3055e-11	3.9961e-09	0.359375
GO:0016705	oxidoreductase activity, acting on paired donors, with incorporation or reduction of molecular oxygen	molecular_function	4.3071e-11	7.3388e-09	0.101711
GO:0070905	serine binding	molecular_function	1.0142e-10	1.6445e-08	1
GO:0004372	glycine hydroxymethyltransferase activity	molecular_function	4.8462e-10	6.8619e-08	0.518519
GO:0016747	transferase activity, transferring acyl groups other than amino-acyl groups	molecular_function	1.1723e-09	1.5109e-07	0.114509
GO:0003852	2-isopropylmalate synthase activity	molecular_function	1.2616e-09	1.6055e-07	1
GO:0047780	citrate dehydratase activity	molecular_function	1.3224e-09	1.6413e-07	1
GO:0030570	pectate lyase activity	molecular_function	1.9978e-09	2.3628e-07	0.391304
GO:0004869	cysteine-type endopeptidase inhibitor activity	molecular_function	4.3154e-09	4.7673e-07	0.242424
GO:0009055	electron carrier activity	molecular_function	6.0291e-09	6.5172e-07	0.097522
GO:0016985	mannan endo-1,4-beta-mannosidase activity	molecular_function	6.5075e-09	6.8146e-07	0.571429
GO:0008381	mechanically-gated ion channel activity	molecular_function	6.9357e-09	7.0429e-07	0.482759
GO:0097007	4,8,12-trimethyltrideca-1,3,7,11-tetraene synthase activity	molecular_function	8.1571e-09	7.8171e-07	0.888889
GO:0052747	sinapyl alcohol dehydrogenase activity	molecular_function	1.0366e-08	9.7388e-07	0.36
Enriched KEGG pathways (P < 0.001)
No.	Description	Database	Pvalue	P.adjust	Gene ID
1	Sesquiterpenoid and triterpenoid biosynthesis	KEGG PATHWAY	5.45911e-50	5.73207e-48	evm.model.scaffold_1353.160_Cmo|evm.model.scaffold_1735.1_Cmo|evm.model.scaffold_841.79_Cmo|evm.model.scaffold_10264.411_Cmo|evm.model.scaffold_699.4_Cmo|evm.model.scaffold_6275.150_Cmo|evm.model.scaffold_6275.144_Cmo|evm.model.scaffold_1513.169_Cmo|evm.model.scaffold_9806.1_Cmo|evm.model.scaffold_10124.322_Cmo|evm.model.scaffold_54.95_Cmo|evm.model.scaffold_720.116_Cmo|evm.model.scaffold_1763.81…
2	Stilbenoid, diarylheptanoid and gingerol biosynthesis	KEGG PATHWAY	4.35907e-29	2.28851e-27	evm.model.scaffold_4753.6_Cmo|evm.model.scaffold_1099.138_Cmo|evm.model.scaffold_10907.9_Cmo|evm.model.scaffold_1339.121_Cmo|evm.model.scaffold_1454.267_Cmo|evm.model.scaffold_5966.12_Cmo|evm.model.scaffold_289.166_Cmo|evm.model.scaffold_4598.89_Cmo|evm.model.scaffold_7854.87_Cmo|evm.model.scaffold_909.325_Cmo|evm.model.scaffold_6668.25_Cmo|evm.model.scaffold_2260.103_Cmo|evm.model.scaffold_1454.…
3	Limonene and pinene degradation	KEGG PATHWAY	6.64934e-29	2.32727e-27	evm.model.scaffold_4753.6_Cmo|evm.model.scaffold_10907.9_Cmo|evm.model.scaffold_1339.121_Cmo|evm.model.scaffold_1454.267_Cmo|evm.model.scaffold_5966.12_Cmo|evm.model.scaffold_289.166_Cmo|evm.model.scaffold_4598.89_Cmo|evm.model.scaffold_7854.87_Cmo|evm.model.scaffold_909.325_Cmo|evm.model.scaffold_6668.25_Cmo|evm.model.scaffold_2260.103_Cmo|evm.model.scaffold_1454.274_Cmo|evm.model.scaffold_4598.…
4	Biosynthesis of secondary metabolites	KEGG PATHWAY	8.37601e-17	2.1987e-15	evm.model.scaffold_719.92_Cmo|evm.model.scaffold_5746.2_Cmo|evm.model.scaffold_1208.76_Cmo|evm.model.scaffold_12254.35_Cmo|evm.model.scaffold_1099.138_Cmo|evm.model.scaffold_798.124_Cmo|evm.model.scaffold_1189.145_Cmo|evm.model.scaffold_11836.21_Cmo|evm.model.scaffold_1546.11_Cmo|evm.model.scaffold_10284.64.2_Cmo|evm.model.scaffold_317.18_Cmo|evm.model.scaffold_540.57_Cmo|evm.model.scaffold_1400.…
5	Pentose and glucuronate interconversions	KEGG PATHWAY	2.56806e-10	5.39292e-09	evm.model.scaffold_821.140_Cmo|evm.model.scaffold_451.203_Cmo|evm.model.scaffold_10165.80_Cmo|evm.model.scaffold_2940.32_Cmo|evm.model.scaffold_9917.58_Cmo|evm.model.scaffold_1570.129_Cmo|evm.model.scaffold_223.298_Cmo|evm.model.scaffold_451.199_Cmo|evm.model.scaffold_451.202_Cmo|evm.model.scaffold_10243.51_evm.model.scaffold_10243.52_Cmo|evm.model.scaffold_1394.10_Cmo|evm.model.scaffold_1481.30_…
6	Flavonoid biosynthesis	KEGG PATHWAY	9.30437e-09	1.62826e-07	evm.model.scaffold_1560.55_Cmo|evm.model.scaffold_1756.125_Cmo|evm.model.scaffold_2879.35_Cmo|evm.model.scaffold_7511.12_Cmo|evm.model.scaffold_24.244_Cmo|evm.model.scaffold_1099.138_Cmo|evm.model.scaffold_7511.37_Cmo|evm.model.scaffold_212.134_Cmo|evm.model.scaffold_9340.138_Cmo|evm.model.scaffold_11757.1_Cmo|evm.model.scaffold_428.148.6_Cmo|evm.model.scaffold_212.206_Cmo|evm.model.scaffold_277.…
7	Diterpenoid biosynthesis	KEGG PATHWAY	8.17371e-06	0.000122606	evm.model.scaffold_460.451_Cmo|evm.model.scaffold_699.533_Cmo|evm.model.scaffold_7093.94_Cmo|evm.model.scaffold_699.520_Cmo|evm.model.scaffold_1409.295_Cmo|evm.model.scaffold_906.30_Cmo|evm.model.scaffold_2310.128_Cmo|evm.model.scaffold_1409.297_Cmo|evm.model.scaffold_699.528_Cmo|evm.model.scaffold_860.51_Cmo|evm.model.scaffold_11826.50_Cmo|evm.model.scaffold_568.107_Cmo|evm.model.scaffold_1340.3…
8	Tryptophan metabolism	KEGG PATHWAY	3.20053e-05	0.00042007	evm.model.scaffold_699.501_Cmo|evm.model.scaffold_868.124_Cmo|evm.model.scaffold_1187.270_Cmo|evm.model.scaffold_6667.302_Cmo|evm.model.scaffold_10165.230_Cmo|evm.model.scaffold_525.121_Cmo|evm.model.scaffold_8286.67_Cmo|evm.model.scaffold_1735.158_Cmo|evm.model.scaffold_1815.69_Cmo|evm.model.scaffold_1400.691_Cmo|evm.model.scaffold_525.111_Cmo|evm.model.scaffold_1020.89_Cmo|evm.model.scaffold_18…
Enrichment was determined by a two-sided hypergeometric test followed by false discovery rate (FDR) correction for multiple testing.

## Sheet: Supplementary Data 5
Supplementary Data 5. Summary of the mapping ratio of 12 Chrysanthemum wild species.
Species	C. lavandulifolium	C. nankingense	C. rhombifolium	C. potentilloides	C. dichrum	C. indicum
						Hubei	Shennongjia	Wuyishan	Yuntaishan	Nanjing	Henan	Tianzhushan
Chr1	9.79	10.49	9.62	8.05	8.13	8.92	9.34	9.12	8.88	6.67	9.84	6.83
Chr2	9.09	9.78	10.31	7.94	7.61	8.01	8.09	8.05	7.63	6.97	8.54	7.07
Chr3	9.03	9.85	10.16	7.79	8.08	8.14	8.22	8.1	7.81	6.93	8.62	6.76
Chr4	7.99	8.88	8.67	6.98	7.17	7.44	7.19	7.36	6.93	5.87	7.76	5.97
Chr5	10.39	11.16	9.77	8.93	8.52	9.49	9.07	9.38	8.67	7.93	9.92	7.71
Chr6	7.61	8.49	8.47	6.71	6.72	7.25	6.83	6.98	6.63	5.74	7.38	5.84
Chr7	8.33	9.27	8.35	7.12	7.4	8.17	7.61	7.89	7.34	6.56	8.2	6.2
Chr8	8.01	9.04	8.42	6.96	7.37	7.83	7.29	7.62	7.02	6.36	7.85	6.01
Chr9	10.13	11.16	9.61	8.61	8.24	8.78	8.87	8.94	8.48	6.72	9.56	7.25
Chr10	8.89	9.66	8.93	7.65	8.13	8.44	8.05	8.03	7.63	6.8	8.47	6.51
Chr11	10.14	10.39	9.09	7.79	10.82	8.47	8.54	8.2	8.39	6.45	9.36	6.91
Chr12	8.96	10.05	9.61	7.98	7.77	8.67	8.04	8.05	7.76	6.61	8.62	11.42
Chr13	11.58	12.52	10.8	10.97	8.88	9.5	9.66	9.15	9.2	7.23	10.56	7.89
Chr14	9.6	10.33	9.82	8.57	8.14	8.89	8.55	8.48	8.25	7.09	9.23	7.31
Chr15	8.22	9.12	8.6	7.18	7.36	7.69	7.39	7.27	7.06	6.2	7.89	6.24
Chr16	10.31	10.96	9.64	8.6	8.31	8.83	8.8	9.13	8.7	6.99	9.56	7.54
Chr17	7.88	8.7	7.86	6.84	6.72	6.99	6.83	7.12	6.66	5.8	7.37	5.83
Chr18	8.02	8.85	7.7	7.04	6.66	7.08	7	7.17	6.8	5.86	7.58	5.92
Chr19	9.65	10.59	9.11	8.26	8.37	9.09	8.65	8.95	8.33	6.67	9.29	7.02
Chr20	8.38	9.33	8.81	7.36	7.36	7.63	7.46	7.64	7.16	6.33	8.03	6.27
Chr21	8.36	9.06	8.42	6.96	7.46	7.25	7.18	7.43	6.97	6.18	7.73	5.99
Chr22	9.11	10.06	8.96	7.85	8.78	8.44	8.12	7.99	7.87	7.1	8.79	6.82
Chr23	10.1	11.24	10.23	9.12	8.29	9.27	8.9	8.96	8.63	7.04	9.65	7.53
Chr24	8.91	9.67	9.09	7.63	8.51	8.15	7.83	7.86	7.58	6.63	8.46	6.64
Chr25	9.21	9.99	10.04	7.96	7.78	8.24	8.15	8.36	7.88	6.75	8.84	7.02
Chr26	10.3	11.01	9.64	8.69	8.52	9.12	8.8	9.04	8.53	6.71	9.59	7.19
Chr27	8.16	9.03	9.42	7.18	7.11	7.56	7.24	7.51	7.02	6.46	7.76	6.38
Genome	9.34	10.3	9.64	8.14	8.19	8.41	8.25	8.35	7.97	6.78	8.86	7.07
Mapping rate (%)	98.59	98.6	98.11	98.61	98.13	96.96	98.07	98.47	98	98.26	97.62	98.38

## Sheet: Supplementary Data 6
Supplementary Data 6. Genomic similarity of cultivated chrysanthemum and 12 Chrysanthemum wild species by identify score analysis.
Species	C. indicum (Tianzhushan)	C. lavandulifolium	C. nankingense	C. indicum (Henan)	C. indicum (Hubei)	C. rhombifolium	C. indicum (Nanjing)	C. indicum (Shennongjia)	C. potentilloides	C. indicum (Wuyishan)	C. dichrum	C. indicum (Yuntaishan)	C. morifolium
C. indicum(Tianzhushan)	1	0.783475	0.795372	0.740411	0.79894	0.78695	0.83079	0.745302	0.833941	0.768684	0.796526	0.753352	0.839925
C. lavandulifolium	0.783475	1	0.796305	0.750323	0.770021	0.740879	0.787556	0.755764	0.784452	0.769668	0.77883	0.764916	0.804363
C. nankingense	0.795372	0.796305	1	0.753453	0.779406	0.747225	0.795472	0.756624	0.795758	0.774402	0.779073	0.767019	0.812235
C. indicum(Henan)	0.740411	0.750323	0.753453	1	0.738497	0.699142	0.757461	0.844425	0.737714	0.811695	0.735223	0.828524	0.764398
C. indicum (Hubei)	0.79894	0.770021	0.779406	0.738497	1	0.774568	0.823625	0.74306	0.784299	0.766134	0.802955	0.750932	0.836465
C. rhombifolium	0.78695	0.740879	0.747225	0.699142	0.774568	1	0.794209	0.706847	0.769122	0.731238	0.767034	0.712	0.831466
C. indicum(Nanjing)	0.83079	0.787556	0.795472	0.757461	0.823625	0.794209	1	0.763671	0.804	0.786987	0.81068	0.769026	0.859154
C. indicum(Shennongjia)	0.745302	0.755764	0.756624	0.844425	0.74306	0.706847	0.763671	1	0.743228	0.799099	0.741058	0.807467	0.772062
C. potentilloides	0.833941	0.784452	0.795758	0.737714	0.784299	0.769122	0.804	0.743228	1	0.762171	0.786495	0.750437	0.829095
C. indicum(Wuyishan)	0.768684	0.769668	0.774402	0.811695	0.766134	0.731238	0.786987	0.799099	0.762171	1	0.761583	0.81838	0.795078
C. dichrum	0.796526	0.77883	0.779073	0.735223	0.802955	0.767034	0.81068	0.741058	0.786495	0.761583	1	0.748785	0.833775
C. indicum(Yuntaishan)	0.753352	0.764916	0.767019	0.828524	0.750932	0.712	0.769026	0.807467	0.750437	0.81838	0.748785	1	0.778523
C. morifolium	0.839925	0.804363	0.812235	0.764398	0.836465	0.831466	0.859154	0.772062	0.829095	0.795078	0.833775	0.778523	1

## Sheet: Supplementary Data 7
Supplementary Data 7. Gene retention ratios between C. nankingense and C. seticuspe in the C. morifolium genome.
Taxa	C. nankingense			C. seticuspe
Group1	Chr1	Chr2	Chr3	Chr1	Chr2	Chr3
Mean	87.71	86.8	91.29	88.49	84.43	85.7
P-value	0.4028	0.0002344	1.512e-08	1.318e-06	0.003761	0.2198
Sig.	ns	***	***	***	**	ns
Group2	Chr4	Chr5	Chr6	Chr4	Chr5	Chr6
Mean	89.52	89.48	82.97	86.03	86.51	80.77
P-value	0.9567	8.924e-09	7.109e-08	0.5804	8.448e-06	2.527e-06
Sig.	ns	***	***	ns	***	***
Group3	Chr7	Chr8	Chr9	Chr7	Chr8	Chr9
Mean	89.03	80.54	90.32	87.57	85.57	82.37
P-value	2.585e-07	0.1417	5.697e-10	0.02859	2.664e-05	0.00996
Sig.	***	ns	***	*	***	**
Group4	Chr10	Chr11	Chr12	Chr10	Chr11	Chr12
Mean	84.7	89.91	86.27	82.94	86.56	80.94
P-value	2.817e-05	0.36	0.01166	0.002414	0.1846	7.264e-06
Sig.	***	ns	*	**	ns	***
Group5	Chr13	Chr14	Chr15	Chr13	Chr14	Chr15
Mean	90.98	87.77	83.33	89.63	85.43	81.16
P-value	2.939e-07	2.633e-14	2.759e-05	1.747e-12	1.321e-12	0.0005325
Sig.	***	***	***	***	***	***
Group6	Chr16	Chr17	Chr18	Chr16	Chr17	Chr18
Mean	87.43	90.4	82.72	85.78	86.25	84.84
P-value	0.0002165	2.155e-05	9.83e-14	0.5461	0.2014	0.06904
Sig.	***	***	***	ns	ns	ns
Group7	Chr19	Chr20	Chr21	Chr19	Chr20	Chr21
Mean	82.42	79.89	88.09	79.7	78.57	84.38
P-value	0.1431	6.625e-05	7.444e-09	0.4704	0.0001861	8.933e-06
Sig.	ns	***	***	ns	***	***
Group8	Chr22	Chr23	Chr24	Chr22	Chr23	Chr24
Mean	86.24	89.04	85.86	85.52	86.33	84.66
P-value	0.00225	0.6999	0.001137	0.4032	0.3616	0.08424
Sig.	**	ns	**	ns	ns	ns
Group9	Chr25	Chr26	Chr27	Chr25	Chr26	Chr27
Mean	86.21	90.75	87.61	83.17	83.11	82.89
P-value	0.0009214	0.2767	0.004423	0.9715	0.8479	0.8868
Sig.	***	ns	**	ns	ns	ns
The significance of the differences in the values between traid1 vs traid2, traid1 vs traid3, traid2 vs traid3 within a homoeologous chromosome group were respectively estimated using the two-tailed Welch's t-test (*** P < 0.001, ** P < 0.01, * P < 0.05, ns: not significance).

## Sheet: Supplementary Data 8
Supplementary Data 8. Oligonucleotide probes used for FISH analysis in this study
No	Probe	Sequence	Length (bp)	Modification
1	JHCL22-1	AAGCCCCTACTTTAAAACATACAACCACCAA	31	5'-FAM
	JHCL22-2	AATAAGTCGTATAATTTCATTGAGTTTTTTCACACAC	37	5'-FAM
2	JHCL77-1	GTTCTCACGGATGTTTTGACAGGTAATTCGG	31	5'-TAMRA
	JHCL77-2	CAACGGGTCGACATAATTCCAAATATGATCCAATGGGT	38	5'-TAMRA
	JHCL77-3	AAAATGGAGTTACGGTTCAAAAGTTATAAAGGTTC	35	5'-TAMRA
	JHCL77-4	CTGGAGATGACCCAAAATTCAGAGACCTGTT	31	5'-TAMRA
3	JHCL110-1	ATCGACCGTTTGTATTTCATATGCTTATCACACCCTTC	38	5'-FAM
	JHCL110-2	CACAAAGACTCGTATAATTTATTTCGCACCTA	32	5'-FAM
	JHCL110-3	CTTGGTCATGTGGGCTTTATGTGATCTGTTG	31	5'-FAM
	JHCL110-4	TAATATGAGGCAAGAAACTACTATATACCCTTTGTGTAA	39	5'-FAM
4	JHCL143-1	CATAAGAAGATCCCGTCGTTGCAATTGGTT	30	5'-TAMRA
	JHCL143-2	TCTCCGTTCGAAGTTGTAAGGCTAATTTTATATTTCTAGA	40	5'-TAMRA
	JHCL143-3	TTAATCTTCAAATGCCCGATTGTGATCTAAA	31	5'-TAMRA
5	JHCL151	GTTGAACGTCTAATGTGTAACCATAACATATCGACTCATCC	41	5'-FAM
6	JHCL168	ATCATGTTAAACGACCGAGTATAGGTGCTATGGTATACGT	40	5'-TAMRA
7	JHCL173-1	ATATTACACATATCTATACTACTTATAATGGAGGGATGAC	40	5'-FAM
	JHCL173-2	TAAGACAAATGATGCAAAGATGTAAATTCACAA	33	5'-FAM
	JHCL173-3	AAATAAAATTAACCACAAAAGTAAAAAACG	30	5'-FAM
	JHCL173-4	TAGCTTTTACTAATTTATCTTCCACAACAT	30	5'-FAM
8	JHCL98	GCAGTTAGAACACATTCAGGCCAAAGATATAGAGGTAATT	40	5'-FAM
9	JHCL229	AAAATGCAAATAACTCATAAAATATAGTGTTTCAGGGCTT	40	5'-FAM
10	JHCL263	TTTTATTTGGCATTTTTTAGATGAATTGTTAT	32	5'-TAMRA
11	JHCL279	TTAGGTCAAGTGGGCAATAATTAATTTGGTAAAGTTGTA	39	5'-FAM
12	JHKmer10	AGACCAAGTTTCCTAGGCCGACGTAA	26	5'-TAMRA

## Sheet: Supplementary Data 9
Supplementary Data 9. Enriched GO terms for balanced genes in C. morifolium genome.
Taxa	GO accession	Description	Term	Pvalue	P.adjust	Rich Factor	Gene ID
Chr1_Chr2_Chr3	GO:0019222	regulation of metabolic process	biological_process	9.5173e-08	0.00028746	0.220276	evm.model.scaffold_1581.143_evm.model.scaffold_1581.141,evm.model.scaffold_391.71,evm.model.scaffold_1473.80,evm.model.scaffold_1398.101,evm.model.scaffold_719.90,evm.model.scaffold_116.142,evm.model.scaffold_598.36,evm.model.scaffold_425.85,evm.model.scaffold_963.91,evm.model.scaffold_6083.349,evm.model.scaffold_48.892,evm.model.scaffold_1822.56,evm.model.scaffold_8453.105.2,evm.model.scaffold_3…
Chr1_Chr2_Chr3	GO:0044711	single-organism biosynthetic process	biological_process	1.5851e-07	0.00028746	0.295455	evm.model.scaffold_668.84,evm.model.scaffold_1270.191,evm.model.scaffold_1275.97,evm.model.scaffold_167.148,evm.model.scaffold_737.33,evm.model.scaffold_1122.20,evm.model.scaffold_905.19,evm.model.scaffold_10636.52,evm.model.scaffold_6083.358,evm.model.scaffold_8676.104,evm.model.scaffold_967.120,evm.model.scaffold_871.135,evm.model.scaffold_425.281,evm.model.scaffold_12254.35,evm.model.scaffold_…
Chr1_Chr2_Chr3	GO:0006271	DNA strand elongation involved in DNA replication	biological_process	2.3378e-07	0.00028746	1	evm.model.scaffold_545.453,evm.model.scaffold_1398.140,evm.model.scaffold_737.35,evm.model.scaffold_462.96,evm.model.scaffold_7966.30,evm.model.scaffold_598.864,evm.model.scaffold_545.278,evm.model.scaffold_1270.29,evm.model.scaffold_242.103
Chr1_Chr2_Chr3	GO:0009695	jasmonic acid biosynthetic process	biological_process	2.6209e-07	0.00028746	1	evm.model.scaffold_1122.20,evm.model.scaffold_1473.165,evm.model.scaffold_10636.52,evm.model.scaffold_756.317,evm.model.scaffold_425.524.1,evm.model.scaffold_598.578,evm.model.scaffold_735.253,evm.model.scaffold_1530.7,evm.model.scaffold_286.291
Chr1_Chr2_Chr3	GO:0010252	auxin homeostasis	biological_process	7.7765e-07	0.00071077	0.8	evm.model.scaffold_6083.358,evm.model.scaffold_391.71,evm.model.scaffold_1081.219,evm.model.scaffold_6083.349,evm.model.scaffold_205.63,evm.model.scaffold_507.171,evm.model.scaffold_218.4,evm.model.scaffold_205.28,evm.model.scaffold_391.63.1,evm.model.scaffold_4598.7,evm.model.scaffold_499.80,evm.model.scaffold_285.616
Chr1_Chr2_Chr3	GO:0060255	regulation of macromolecule metabolic process	biological_process	3.4231e-06	0.0026818	0.214885	evm.model.scaffold_35.210,evm.model.scaffold_872.2,evm.model.scaffold_308.355,evm.model.scaffold_1581.213,evm.model.scaffold_598.852,evm.model.scaffold_1109.203,evm.model.scaffold_48.705,evm.model.scaffold_8453.23,evm.model.scaffold_127.86,evm.model.scaffold_391.123,evm.model.scaffold_1684.89,evm.model.scaffold_628.64,evm.model.scaffold_628.30,evm.model.scaffold_10190.68,evm.model.scaffold_1499.1…
Chr1_Chr2_Chr3	GO:0010608	posttranscriptional regulation of gene expression	biological_process	8.1742e-06	0.0044975	0.395062	evm.model.scaffold_1395.287,evm.model.scaffold_731.139,evm.model.scaffold_308.399,evm.model.scaffold_308.355,evm.model.scaffold_533.73,evm.model.scaffold_5424.75,evm.model.scaffold_1109.203,evm.model.scaffold_895.131,evm.model.scaffold_1648.17,evm.model.scaffold_1581.213,evm.model.scaffold_5601.120,evm.model.scaffold_1833.123,evm.model.scaffold_545.157,evm.model.scaffold_1499.112,evm.model.scaffo…
Chr1_Chr2_Chr3	GO:0031647	regulation of protein stability	biological_process	8.7273e-06	0.0044975	0.75	evm.model.scaffold_48.403,evm.model.scaffold_728.26,evm.model.scaffold_2.18,evm.model.scaffold_5601.120,evm.model.scaffold_308.399,evm.model.scaffold_532.72,evm.model.scaffold_1495.128,evm.model.scaffold_4916.11,evm.model.scaffold_1050.140
Chr1_Chr2_Chr3	GO:0006298	mismatch repair	biological_process	9.801e-06	0.0044975	1	evm.model.scaffold_35.324,evm.model.scaffold_1269.490,evm.model.scaffold_545.453,evm.model.scaffold_1218.34,evm.model.scaffold_462.96,evm.model.scaffold_285.717,evm.model.scaffold_545.278
Chr1_Chr2_Chr3	GO:0031407	oxylipin metabolic process	biological_process	9.902e-06	0.0044975	0.818182	evm.model.scaffold_1050.99,evm.model.scaffold_1530.7,evm.model.scaffold_735.253,evm.model.scaffold_1495.171,evm.model.scaffold_598.578,evm.model.scaffold_756.317,evm.model.scaffold_48.449,evm.model.scaffold_425.524.1,evm.model.scaffold_286.291
Chr1_Chr2_Chr3	GO:0006633	fatty acid biosynthetic process	biological_process	1.2205e-05	0.0044975	0.4	evm.model.scaffold_599.69,evm.model.scaffold_7966.28,evm.model.scaffold_598.591,evm.model.scaffold_668.84,evm.model.scaffold_1050.99,evm.model.scaffold_286.293,evm.model.scaffold_599.160.1,evm.model.scaffold_425.524.1,evm.model.scaffold_1530.11,evm.model.scaffold_286.291,evm.model.scaffold_8676.104,evm.model.scaffold_963.7,evm.model.scaffold_1064.315,evm.model.scaffold_1822.119.1,evm.model.scaffo…
Chr1_Chr2_Chr3	GO:1901362	organic cyclic compound biosynthetic process	biological_process	1.5003e-05	0.0044975	0.209424	evm.model.scaffold_1648.17,evm.model.scaffold_285.680,evm.model.scaffold_1443.88,evm.model.scaffold_5318.98,evm.model.scaffold_499.512,evm.model.scaffold_1495.114.1,evm.model.scaffold_1275.97,evm.model.scaffold_545.453,evm.model.scaffold_719.184,evm.model.scaffold_400.127,evm.model.scaffold_507.30.1,evm.model.scaffold_905.193,evm.model.scaffold_1269.33,evm.model.scaffold_8453.31,evm.model.scaffol…
Chr1_Chr2_Chr3	GO:0044283	small molecule biosynthetic process	biological_process	1.58e-05	0.0044975	0.285047	evm.model.scaffold_10712.14,evm.model.scaffold_1168.30,evm.model.scaffold_1064.315,evm.model.scaffold_1822.119.1,evm.model.scaffold_598.578,evm.model.scaffold_48.449,evm.model.scaffold_1530.7,evm.model.scaffold_735.253,evm.model.scaffold_1398.137,evm.model.scaffold_1064.124,evm.model.scaffold_286.291,evm.model.scaffold_963.7,evm.model.scaffold_1050.99,evm.model.scaffold_737.406,evm.model.scaffold…
Chr1_Chr2_Chr3	GO:0006887	exocytosis	biological_process	1.6476e-05	0.0044975	0.75	evm.model.scaffold_871.110,evm.model.scaffold_737.341,evm.model.scaffold_1275.45,evm.model.scaffold_1822.77,evm.model.scaffold_1275.140,evm.model.scaffold_1064.91,evm.model.scaffold_871.197,evm.model.scaffold_1064.291,evm.model.scaffold_737.432
Chr1_Chr2_Chr3	GO:0010119	regulation of stomatal movement	biological_process	2.1399e-05	0.0044975	0.513514	evm.model.scaffold_1064.91,evm.model.scaffold_5318.98,evm.model.scaffold_11210.201,evm.model.scaffold_737.259,evm.model.scaffold_499.58,evm.model.scaffold_1064.291,evm.model.scaffold_815.58,evm.model.scaffold_6083.23,evm.model.scaffold_218.22,evm.model.scaffold_708.64,evm.model.scaffold_241.18,evm.model.scaffold_1456.51,evm.model.scaffold_148.1,evm.model.scaffold_1398.428,evm.model.scaffold_3813.…
Chr1_Chr2_Chr3	GO:0006446	regulation of translational initiation	biological_process	2.2051e-05	0.0044975	1	evm.model.scaffold_1395.287,evm.model.scaffold_533.73,evm.model.scaffold_308.355,evm.model.scaffold_1499.112,evm.model.scaffold_731.139,evm.model.scaffold_238.52
Chr1_Chr2_Chr3	GO:0009893	positive regulation of metabolic process	biological_process	2.8281e-05	0.0046106	0.304054	evm.model.scaffold_1275.132,evm.model.scaffold_5432.22,evm.model.scaffold_871.122,evm.model.scaffold_1499.4,evm.model.scaffold_11.198,evm.model.scaffold_1013.126,evm.model.scaffold_598.360,evm.model.scaffold_205.127,evm.model.scaffold_4616.6,evm.model.scaffold_8540.88,evm.model.scaffold_1473.229,evm.model.scaffold_1122.100,evm.model.scaffold_499.58,evm.model.scaffold_238.52,evm.model.scaffold_484…
Chr1_Chr2_Chr3	GO:0009694	jasmonic acid metabolic process	biological_process	2.8585e-05	0.0046106	0.75	evm.model.scaffold_286.291,evm.model.scaffold_735.253,evm.model.scaffold_1530.7,evm.model.scaffold_425.524.1,evm.model.scaffold_756.317,evm.model.scaffold_598.578,evm.model.scaffold_1122.20,evm.model.scaffold_1473.165,evm.model.scaffold_10636.52
Chr1_Chr2_Chr3	GO:0008152	metabolic process	biological_process	2.998e-05	0.0046311	0.184455	evm.model.scaffold_756.113,evm.model.scaffold_539.43,evm.model.scaffold_1142.308,evm.model.scaffold_10636.63,evm.model.scaffold_438.95,evm.model.scaffold_598.659.2,evm.model.scaffold_737.25,evm.model.scaffold_18.373,evm.model.scaffold_400.9,evm.model.scaffold_10636.64,evm.model.scaffold_984.93,evm.model.scaffold_1473.365,evm.model.scaffold_1684.147,evm.model.scaffold_932.66,evm.model.scaffold_308…
Chr1_Chr2_Chr3	GO:1901576	organic substance biosynthetic process	biological_process	3.0401e-05	0.0046311	0.199068	evm.model.scaffold_499.512,evm.model.scaffold_1443.88,evm.model.scaffold_10636.44,evm.model.scaffold_285.680,evm.model.scaffold_1648.17,evm.model.scaffold_545.453,evm.model.scaffold_1395.287,evm.model.scaffold_1270.191,evm.model.scaffold_167.83,evm.model.scaffold_400.186,evm.model.scaffold_1275.97,evm.model.scaffold_1495.114.1,evm.model.scaffold_5424.54.1,evm.model.scaffold_677.16,evm.model.scaff…
Chr1_Chr2_Chr3	GO:0048518	positive regulation of biological process	biological_process	3.6323e-05	0.0052795	0.269231	evm.model.scaffold_10190.56,evm.model.scaffold_6083.349,evm.model.scaffold_1684.146,evm.model.scaffold_391.71,evm.model.scaffold_499.269,evm.model.scaffold_1122.100,evm.model.scaffold_8540.88,evm.model.scaffold_205.127,evm.model.scaffold_1013.126,evm.model.scaffold_116.124,evm.model.scaffold_1499.4,evm.model.scaffold_1168.30,evm.model.scaffold_871.122,evm.model.scaffold_1275.132,evm.model.scaffol…
Chr1_Chr2_Chr3	GO:0044249	cellular biosynthetic process	biological_process	4.3693e-05	0.0061439	0.198007	evm.model.scaffold_628.64,evm.model.scaffold_7966.30,evm.model.scaffold_872.2,evm.model.scaffold_308.355,evm.model.scaffold_677.20,evm.model.scaffold_1045.26,evm.model.scaffold_205.28,evm.model.scaffold_1142.42,evm.model.scaffold_167.71,evm.model.scaffold_1142.196,evm.model.scaffold_481.188,evm.model.scaffold_6668.104,evm.model.scaffold_1443.38,evm.model.scaffold_815.58,evm.model.scaffold_932.71,…
Chr1_Chr2_Chr3	GO:0010311	lateral root formation	biological_process	5.5606e-05	0.0072605	0.555556	evm.model.scaffold_599.111,evm.model.scaffold_48.449,evm.model.scaffold_286.293,evm.model.scaffold_1495.171,evm.model.scaffold_8453.158,evm.model.scaffold_709.122,evm.model.scaffold_1473.317,evm.model.scaffold_11.103,evm.model.scaffold_1050.99,evm.model.scaffold_719.184,evm.model.scaffold_14.215,evm.model.scaffold_1530.11,evm.model.scaffold_598.591,evm.model.scaffold_10250.31,evm.model.scaffold_1…
Chr1_Chr2_Chr3	GO:0007112	male meiosis cytokinesis	biological_process	6.6637e-05	0.0084047	1	evm.model.scaffold_1398.383,evm.model.scaffold_4517.137,evm.model.scaffold_737.226,evm.model.scaffold_1109.74,evm.model.scaffold_11.103,evm.model.scaffold_1473.317
Chr1_Chr2_Chr3	GO:0048878	chemical homeostasis	biological_process	6.8635e-05	0.0084047	0.291262	evm.model.scaffold_243.93,evm.model.scaffold_218.4,evm.model.scaffold_545.205,evm.model.scaffold_243.282.1,evm.model.scaffold_507.171,evm.model.scaffold_1109.171,evm.model.scaffold_1081.219,evm.model.scaffold_243.86,evm.model.scaffold_539.6,evm.model.scaffold_1581.203,evm.model.scaffold_148.1,evm.model.scaffold_1822.122,evm.model.scaffold_1648.77,evm.model.scaffold_499.80,evm.model.scaffold_1142.…
Chr1_Chr2_Chr3	GO:0031323	regulation of cellular metabolic process	biological_process	7.8463e-05	0.0087814	0.207469	evm.model.scaffold_1050.189,evm.model.scaffold_599.111,evm.model.scaffold_8568.8,evm.model.scaffold_1550.25,evm.model.scaffold_1473.252,evm.model.scaffold_1064.77,evm.model.scaffold_476.10.1,evm.model.scaffold_871.248,evm.model.scaffold_485.45,evm.model.scaffold_1518.9,evm.model.scaffold_484.13,evm.model.scaffold_1495.92,evm.model.scaffold_286.111,evm.model.scaffold_4964.298_evm.model.scaffold_49…
Chr1_Chr2_Chr3	GO:0006732	coenzyme metabolic process	biological_process	8.2382e-05	0.0090357	0.375	evm.model.scaffold_499.237,evm.model.scaffold_1109.177,evm.model.scaffold_888.221,evm.model.scaffold_286.13,evm.model.scaffold_2475.63,evm.model.scaffold_756.61,evm.model.scaffold_268.248,evm.model.scaffold_482.105,evm.model.scaffold_167.148,evm.model.scaffold_8491.5,evm.model.scaffold_241.144,evm.model.scaffold_10712.14,evm.model.scaffold_598.106,evm.model.scaffold_1889.101,evm.model.scaffold_96…
Chr1_Chr2_Chr3	GO:0051338	regulation of transferase activity	biological_process	8.515e-05	0.0091561	0.409091	evm.model.scaffold_8798.79,evm.model.scaffold_598.181,evm.model.scaffold_481.188,evm.model.scaffold_1045.30,evm.model.scaffold_1495.55,evm.model.scaffold_1398.82,evm.model.scaffold_1081.193,evm.model.scaffold_598.342,evm.model.scaffold_48.325,evm.model.scaffold_285.545,evm.model.scaffold_598.82,evm.model.scaffold_1050.213,evm.model.scaffold_499.58,evm.model.scaffold_308.650,evm.model.scaffold_151…
Chr4_Chr5_Chr6	GO:0048441	petal/corolla development	biological_process	1.2552e-08	4.5723e-06	0.5625	evm.model.scaffold_8286.130,evm.model.scaffold_329.276,evm.model.scaffold_1438.238,evm.model.scaffold_1563.117,evm.model.scaffold_1002.20,evm.model.scaffold_1400.749,evm.model.scaffold_1196.99,evm.model.scaffold_1000.20,evm.model.scaffold_784.21
Chr4_Chr5_Chr6	GO:0031570	DNA integrity checkpoint	biological_process	2.0649e-08	6.7697e-06	0.5625	evm.model.scaffold_11314.63,evm.model.scaffold_1196.44,evm.model.scaffold_826.23,evm.model.scaffold_1400.493,evm.model.scaffold_8286.394,evm.model.scaffold_1002.72,evm.model.scaffold_1438.671,evm.model.scaffold_1047.339,evm.model.scaffold_1400.460
Chr4_Chr5_Chr6	GO:0044070	regulation of anion transport	biological_process	3.5122e-08	1.0966e-05	0.583333	evm.model.scaffold_915.180,evm.model.scaffold_4838.20,evm.model.scaffold_6033.13,evm.model.scaffold_1699.122,evm.model.scaffold_1699.117,evm.model.scaffold_1786.75,evm.model.scaffold_957.31
Chr4_Chr5_Chr6	GO:0051726	regulation of cell cycle	biological_process	4.8156e-08	1.4353e-05	0.25	evm.model.scaffold_1787.31,evm.model.scaffold_11314.63,evm.model.scaffold_8286.394,evm.model.scaffold_826.23,evm.model.scaffold_397.80,evm.model.scaffold_749.127,evm.model.scaffold_1438.671,evm.model.scaffold_915.484,evm.model.scaffold_1400.460,evm.model.scaffold_1047.339,evm.model.scaffold_1153.106,evm.model.scaffold_777.130,evm.model.scaffold_1400.493,evm.model.scaffold_1196.44,evm.model.scaffo…
Chr4_Chr5_Chr6	GO:0009954	proximal/distal pattern formation	biological_process	6.9288e-08	1.9753e-05	0.857143	evm.model.scaffold_784.21,evm.model.scaffold_1438.238,evm.model.scaffold_1002.20,evm.model.scaffold_329.276,evm.model.scaffold_1196.99,evm.model.scaffold_1563.117
Chr4_Chr5_Chr6	GO:0032890	regulation of organic acid transport	biological_process	1.0093e-07	2.3635e-05	1	evm.model.scaffold_1786.75,evm.model.scaffold_1699.122,evm.model.scaffold_1699.117,evm.model.scaffold_915.180
Chr4_Chr5_Chr6	GO:0006312	mitotic recombination	biological_process	1.5559e-07	3.4006e-05	1	evm.model.scaffold_777.113,evm.model.scaffold_1400.460,evm.model.scaffold_746.41,evm.model.scaffold_1400.493,evm.model.scaffold_8286.394,evm.model.scaffold_749.110
Chr4_Chr5_Chr6	GO:0009798	axis specification	biological_process	1.7177e-07	3.578e-05	0.615385	evm.model.scaffold_397.218,evm.model.scaffold_1002.20,evm.model.scaffold_1196.99,evm.model.scaffold_915.395,evm.model.scaffold_1400.749,evm.model.scaffold_1000.20,evm.model.scaffold_784.21,evm.model.scaffold_8286.130
Chr4_Chr5_Chr6	GO:0021700	developmental maturation	biological_process	2.4762e-07	4.9201e-05	0.340909	evm.model.scaffold_10328.1,evm.model.scaffold_1692.174,evm.model.scaffold_7633.139,evm.model.scaffold_3006.53,evm.model.scaffold_82.17,evm.model.scaffold_643.26,evm.model.scaffold_2488.12,evm.model.scaffold_1047.111,evm.model.scaffold_7633.147,evm.model.scaffold_82.3,evm.model.scaffold_2488.2,evm.model.scaffold_397.218,evm.model.scaffold_915.395,evm.model.scaffold_121.180,evm.model.scaffold_1537.…
Chr4_Chr5_Chr6	GO:1901988	negative regulation of cell cycle phase transition	biological_process	3.776e-07	7.074e-05	0.45	evm.model.scaffold_11314.63,evm.model.scaffold_826.23,evm.model.scaffold_1196.44,evm.model.scaffold_8286.394,evm.model.scaffold_1400.493,evm.model.scaffold_1002.72,evm.model.scaffold_1438.671,evm.model.scaffold_1400.460,evm.model.scaffold_1047.339
Chr4_Chr5_Chr6	GO:0031118	rRNA pseudouridine synthesis	biological_process	6.3869e-07	0.00011319	0.75	evm.model.scaffold_397.146,evm.model.scaffold_690.13,evm.model.scaffold_1300.148,evm.model.scaffold_11631.153,evm.model.scaffold_11883.148,evm.model.scaffold_915.436
Chr4_Chr5_Chr6	GO:0000076	DNA replication checkpoint	biological_process	6.6175e-07	0.00011419	1	evm.model.scaffold_1196.44,evm.model.scaffold_1047.339,evm.model.scaffold_1438.671,evm.model.scaffold_1002.72,evm.model.scaffold_11314.63
Chr4_Chr5_Chr6	GO:0009451	RNA modification	biological_process	1.0888e-06	0.00017413	0.1875	evm.model.scaffold_915.262,evm.model.scaffold_690.13,evm.model.scaffold_10328.63,evm.model.scaffold_749.490,evm.model.scaffold_1692.200,evm.model.scaffold_1942.14,evm.model.scaffold_12228.4,evm.model.scaffold_11883.148,evm.model.scaffold_11631.153,evm.model.scaffold_9608.1,evm.model.scaffold_8575.11,evm.model.scaffold_1699.183,evm.model.scaffold_397.330,evm.model.scaffold_2677.6,evm.model.scaffol…
Chr4_Chr5_Chr6	GO:0010948	negative regulation of cell cycle process	biological_process	1.3606e-06	0.00021241	0.36	evm.model.scaffold_1400.460,evm.model.scaffold_1047.339,evm.model.scaffold_1002.72,evm.model.scaffold_1438.671,evm.model.scaffold_826.23,evm.model.scaffold_1196.44,evm.model.scaffold_8286.394,evm.model.scaffold_1400.493,evm.model.scaffold_11314.63
Chr4_Chr5_Chr6	GO:0000077	DNA damage checkpoint	biological_process	1.7116e-06	0.00025507	0.5	evm.model.scaffold_1047.339,evm.model.scaffold_1400.460,evm.model.scaffold_826.23,evm.model.scaffold_1400.493,evm.model.scaffold_8286.394,evm.model.scaffold_11314.63,evm.model.scaffold_1438.671
Chr4_Chr5_Chr6	GO:0010564	regulation of cell cycle process	biological_process	1.8759e-06	0.00027334	0.27907	evm.model.scaffold_11314.63,evm.model.scaffold_1400.493,evm.model.scaffold_8286.394,evm.model.scaffold_1196.44,evm.model.scaffold_1300.87,evm.model.scaffold_826.23,evm.model.scaffold_1438.671,evm.model.scaffold_397.80,evm.model.scaffold_1002.72,evm.model.scaffold_915.484,evm.model.scaffold_1047.339,evm.model.scaffold_1400.460
Chr4_Chr5_Chr6	GO:0043562	cellular response to nitrogen levels	biological_process	2.3972e-06	0.00034171	0.6	evm.model.scaffold_1863.83,evm.model.scaffold_823.5,evm.model.scaffold_1735.36,evm.model.scaffold_1096.32,evm.model.scaffold_1563.66,evm.model.scaffold_1438.182
Chr4_Chr5_Chr6	GO:0000154	rRNA modification	biological_process	3.2842e-06	0.00045818	0.321429	evm.model.scaffold_749.490,evm.model.scaffold_915.436,evm.model.scaffold_11883.148,evm.model.scaffold_234.255,evm.model.scaffold_11631.153,evm.model.scaffold_397.146,evm.model.scaffold_8575.11,evm.model.scaffold_1300.148,evm.model.scaffold_690.13
Chr4_Chr5_Chr6	GO:0031573	intra-S DNA damage checkpoint	biological_process	3.3597e-06	0.00045895	0.6	evm.model.scaffold_1438.671,evm.model.scaffold_11314.63,evm.model.scaffold_1400.493,evm.model.scaffold_8286.394,evm.model.scaffold_1047.339,evm.model.scaffold_1400.460
Chr4_Chr5_Chr6	GO:0044770	cell cycle phase transition	biological_process	3.4456e-06	0.00046107	0.285714	evm.model.scaffold_1749.319,evm.model.scaffold_1400.460,evm.model.scaffold_1047.339,evm.model.scaffold_1438.671,evm.model.scaffold_1002.72,evm.model.scaffold_8286.394,evm.model.scaffold_1400.493,evm.model.scaffold_826.23,evm.model.scaffold_1196.44,evm.model.scaffold_1787.31,evm.model.scaffold_1153.106,evm.model.scaffold_11314.63
Chr4_Chr5_Chr6	GO:0080147	root hair cell development	biological_process	4.1848e-06	0.00052768	0.5	evm.model.scaffold_82.17,evm.model.scaffold_1047.111,evm.model.scaffold_2488.12,evm.model.scaffold_7633.139,evm.model.scaffold_2488.2,evm.model.scaffold_121.180,evm.model.scaffold_1537.126,evm.model.scaffold_82.3,evm.model.scaffold_7633.147
Chr4_Chr5_Chr6	GO:0006213	pyrimidine nucleoside metabolic process	biological_process	7.4279e-06	0.00091896	0.45	evm.model.scaffold_2488.12,evm.model.scaffold_82.17,evm.model.scaffold_7633.139,evm.model.scaffold_1735.36,evm.model.scaffold_1096.32,evm.model.scaffold_2488.2,evm.model.scaffold_1863.83,evm.model.scaffold_82.3,evm.model.scaffold_7633.147
Chr4_Chr5_Chr6	GO:0009165	nucleotide biosynthetic process	biological_process	8.149e-06	0.00097151	0.158621	evm.model.scaffold_915.440,evm.model.scaffold_749.245,evm.model.scaffold_7181.37,evm.model.scaffold_749.277,evm.model.scaffold_2677.59,evm.model.scaffold_1341.38,evm.model.scaffold_1735.36,evm.model.scaffold_380.218,evm.model.scaffold_2879.64,evm.model.scaffold_1096.32,evm.model.scaffold_10401.4,evm.model.scaffold_1048.21,evm.model.scaffold_7181.53,evm.model.scaffold_1048.13,evm.model.scaffold_18…
Chr4_Chr5_Chr6	GO:0006302	double-strand break repair	biological_process	9.1059e-06	0.0010662	0.3	evm.model.scaffold_121.26,evm.model.scaffold_1438.484,evm.model.scaffold_1461.8,evm.model.scaffold_8286.394,evm.model.scaffold_1400.493,evm.model.scaffold_11314.63,evm.model.scaffold_1400.460,evm.model.scaffold_1047.339,evm.model.scaffold_837.110,evm.model.scaffold_1047.190,evm.model.scaffold_2951.54,evm.model.scaffold_1438.671
Chr4_Chr5_Chr6	GO:1901987	regulation of cell cycle phase transition	biological_process	9.7874e-06	0.0011259	0.333333	evm.model.scaffold_1047.339,evm.model.scaffold_1400.460,evm.model.scaffold_1438.671,evm.model.scaffold_1002.72,evm.model.scaffold_1400.493,evm.model.scaffold_8286.394,evm.model.scaffold_1196.44,evm.model.scaffold_826.23,evm.model.scaffold_11314.63
Chr4_Chr5_Chr6	GO:1900865	chloroplast RNA modification	biological_process	1.7675e-05	0.0017422	0.6	evm.model.scaffold_1692.126,evm.model.scaffold_12228.4,evm.model.scaffold_10328.63,evm.model.scaffold_463.162,evm.model.scaffold_9608.1,evm.model.scaffold_2677.6
Chr4_Chr5_Chr6	GO:0046125	pyrimidine deoxyribonucleoside metabolic process	biological_process	1.8333e-05	0.0017422	0.857143	evm.model.scaffold_82.3,evm.model.scaffold_7633.147,evm.model.scaffold_7633.139,evm.model.scaffold_82.17,evm.model.scaffold_2488.2,evm.model.scaffold_2488.12
Chr4_Chr5_Chr6	GO:0055086	nucleobase-containing small molecule metabolic process	biological_process	2.1686e-05	0.0020028	0.10989	evm.model.scaffold_380.218,evm.model.scaffold_8178.70,evm.model.scaffold_2879.64,evm.model.scaffold_2677.59,evm.model.scaffold_749.490,evm.model.scaffold_1341.38,evm.model.scaffold_749.219,evm.model.scaffold_7181.37,evm.model.scaffold_7633.139,evm.model.scaffold_234.255,evm.model.scaffold_1048.40,evm.model.scaffold_1863.53,evm.model.scaffold_1863.83,evm.model.scaffold_9352.49,evm.model.scaffold_7…
Chr4_Chr5_Chr6	GO:0009734	auxin mediated signaling pathway	biological_process	2.4784e-05	0.0022571	0.26087	evm.model.scaffold_7633.139,evm.model.scaffold_82.17,evm.model.scaffold_2677.8,evm.model.scaffold_2488.12,evm.model.scaffold_1118.337,evm.model.scaffold_7633.147,evm.model.scaffold_82.3,evm.model.scaffold_177.138,evm.model.scaffold_117.339,evm.model.scaffold_1692.122,evm.model.scaffold_10328.67,evm.model.scaffold_2488.2
Chr4_Chr5_Chr6	GO:1990066	energy quenching	biological_process	2.8298e-05	0.0024403	0.428571	evm.model.scaffold_980.88,evm.model.scaffold_7146.32,evm.model.scaffold_1749.558,evm.model.scaffold_1692.331,evm.model.scaffold_7702.176,evm.model.scaffold_915.14
Chr4_Chr5_Chr6	GO:0052542	defense response by callose deposition	biological_process	2.8657e-05	0.0024403	0.428571	evm.model.scaffold_7633.139,evm.model.scaffold_1300.169,evm.model.scaffold_915.405,evm.model.scaffold_2488.12,evm.model.scaffold_82.17,evm.model.scaffold_82.3,evm.model.scaffold_7633.147,evm.model.scaffold_397.194,evm.model.scaffold_2488.2
Chr4_Chr5_Chr6	GO:0010016	shoot system morphogenesis	biological_process	4.1251e-05	0.0034677	0.188889	evm.model.scaffold_329.276,evm.model.scaffold_1563.66,evm.model.scaffold_2677.8,evm.model.scaffold_1692.74,evm.model.scaffold_1438.238,evm.model.scaffold_823.5,evm.model.scaffold_1692.122,evm.model.scaffold_624.9,evm.model.scaffold_1438.182,evm.model.scaffold_2677.59,evm.model.scaffold_8286.130,evm.model.scaffold_1341.38,evm.model.scaffold_272.57,evm.model.scaffold_1400.749,evm.model.scaffold_156…
Chr4_Chr5_Chr6	GO:0001522	pseudouridine synthesis	biological_process	4.8169e-05	0.003998	0.4	evm.model.scaffold_11883.148,evm.model.scaffold_915.436,evm.model.scaffold_397.146,evm.model.scaffold_690.13,evm.model.scaffold_1300.148,evm.model.scaffold_11631.153
Chr4_Chr5_Chr6	GO:0000724	double-strand break repair via homologous recombination	biological_process	4.9781e-05	0.0040802	0.321429	evm.model.scaffold_1400.493,evm.model.scaffold_8286.394,evm.model.scaffold_1461.8,evm.model.scaffold_11314.63,evm.model.scaffold_1047.339,evm.model.scaffold_1400.460,evm.model.scaffold_837.110,evm.model.scaffold_2951.54,evm.model.scaffold_1438.671
Chr4_Chr5_Chr6	GO:0010067	procambium histogenesis	biological_process	5.7089e-05	0.004565	1	evm.model.scaffold_1787.181,evm.model.scaffold_3800.65,evm.model.scaffold_1749.118
Chr4_Chr5_Chr6	GO:0033037	polysaccharide localization	biological_process	6.6103e-05	0.0050992	0.375	evm.model.scaffold_2488.12,evm.model.scaffold_82.17,evm.model.scaffold_7633.139,evm.model.scaffold_1300.169,evm.model.scaffold_915.405,evm.model.scaffold_2488.2,evm.model.scaffold_7633.147,evm.model.scaffold_82.3,evm.model.scaffold_397.194
Chr4_Chr5_Chr6	GO:0006995	cellular response to nitrogen starvation	biological_process	7.2439e-05	0.0054589	0.75	evm.model.scaffold_823.5,evm.model.scaffold_1438.182,evm.model.scaffold_1563.66
Chr4_Chr5_Chr6	GO:0006139	nucleobase-containing compound metabolic process	biological_process	7.5403e-05	0.0054589	0.0657396	evm.model.scaffold_8286.298,evm.model.scaffold_1537.155,evm.model.scaffold_1749.521,evm.model.scaffold_915.262,evm.model.scaffold_826.7,evm.model.scaffold_2287.32,evm.model.scaffold_749.54,evm.model.scaffold_746.41,evm.model.scaffold_909.277,evm.model.scaffold_82.17,evm.model.scaffold_10328.63,evm.model.scaffold_1692.331,evm.model.scaffold_329.180,evm.model.scaffold_1048.21,evm.model.scaffold_824…
Chr4_Chr5_Chr6	GO:0044238	primary metabolic process	biological_process	7.8745e-05	0.0054589	0.0609234	evm.model.scaffold_1692.173,evm.model.scaffold_9608.1,evm.model.scaffold_826.96,evm.model.scaffold_82.40.1,evm.model.scaffold_1457.123,evm.model.scaffold_1478.342,evm.model.scaffold_159.41,evm.model.scaffold_1735.78,evm.model.scaffold_980.41,evm.model.scaffold_560.415,evm.model.scaffold_216.425,evm.model.scaffold_1863.54,evm.model.scaffold_560.146,evm.model.scaffold_177.44,evm.model.scaffold_234.…
Chr4_Chr5_Chr6	GO:0000188	inactivation of MAPK activity	biological_process	8.4919e-05	0.0054589	1	evm.model.scaffold_1296.62,evm.model.scaffold_7504.47,evm.model.scaffold_159.41
Chr4_Chr5_Chr6	GO:0007049	cell cycle	biological_process	9.2566e-05	0.0058928	0.128676	evm.model.scaffold_777.130,evm.model.scaffold_536.187,evm.model.scaffold_10328.67,evm.model.scaffold_1196.44,evm.model.scaffold_746.55,evm.model.scaffold_1735.61,evm.model.scaffold_749.277,evm.model.scaffold_24.172,evm.model.scaffold_11314.63,evm.model.scaffold_980.44,evm.model.scaffold_826.23,evm.model.scaffold_8286.394,evm.model.scaffold_397.80,evm.model.scaffold_1692.174,evm.model.scaffold_749…
Chr4_Chr5_Chr6	GO:0010152	pollen maturation	biological_process	9.3658e-05	0.0059013	0.714286	evm.model.scaffold_3006.53,evm.model.scaffold_397.218,evm.model.scaffold_915.395,evm.model.scaffold_10328.1,evm.model.scaffold_1692.174
Chr4_Chr5_Chr6	GO:1900618	regulation of shoot system morphogenesis	biological_process	0.00010127	0.0062644	0.454545	evm.model.scaffold_1438.182,evm.model.scaffold_1563.66,evm.model.scaffold_624.9,evm.model.scaffold_823.5,evm.model.scaffold_272.57
Chr4_Chr5_Chr6	GO:0071365	cellular response to auxin stimulus	biological_process	0.00010681	0.0063637	0.222222	evm.model.scaffold_7633.139,evm.model.scaffold_82.17,evm.model.scaffold_2677.8,evm.model.scaffold_2488.12,evm.model.scaffold_1118.337,evm.model.scaffold_82.3,evm.model.scaffold_7633.147,evm.model.scaffold_117.339,evm.model.scaffold_177.138,evm.model.scaffold_1692.122,evm.model.scaffold_10328.67,evm.model.scaffold_2488.2
Chr4_Chr5_Chr6	GO:0002238	response to molecule of fungal origin	biological_process	0.00012582	0.0069043	0.6	evm.model.scaffold_7633.147,evm.model.scaffold_82.3,evm.model.scaffold_7633.139,evm.model.scaffold_82.17,evm.model.scaffold_2488.2,evm.model.scaffold_2488.12
Chr4_Chr5_Chr6	GO:0000723	telomere maintenance	biological_process	0.00012852	0.0069043	0.461538	evm.model.scaffold_1047.339,evm.model.scaffold_1400.460,evm.model.scaffold_1400.493,evm.model.scaffold_8286.394,evm.model.scaffold_11314.63,evm.model.scaffold_1438.671
Chr4_Chr5_Chr6	GO:0065009	regulation of molecular function	biological_process	0.00012945	0.0069043	0.127778	evm.model.scaffold_6252.234,evm.model.scaffold_1047.190,evm.model.scaffold_1047.321,evm.model.scaffold_11314.91,evm.model.scaffold_777.181,evm.model.scaffold_7504.47,evm.model.scaffold_1863.53,evm.model.scaffold_1787.31,evm.model.scaffold_121.26,evm.model.scaffold_1692.177,evm.model.scaffold_3006.50,evm.model.scaffold_784.46,evm.model.scaffold_1196.60.1,evm.model.scaffold_777.142,evm.model.scaffo…
Chr4_Chr5_Chr6	GO:0033314	mitotic DNA replication checkpoint	biological_process	0.00013162	0.0069043	1	evm.model.scaffold_1047.339,evm.model.scaffold_11314.63,evm.model.scaffold_1438.671
Chr4_Chr5_Chr6	GO:0042026	protein refolding	biological_process	0.00013977	0.0071309	0.296296	evm.model.scaffold_1692.176,evm.model.scaffold_1047.52,evm.model.scaffold_8286.435,evm.model.scaffold_1537.38,evm.model.scaffold_1942.36,evm.model.scaffold_3380.71,evm.model.scaffold_1400.324,evm.model.scaffold_1400.406
Chr4_Chr5_Chr6	GO:0048469	cell maturation	biological_process	0.00014029	0.0071309	0.277778	evm.model.scaffold_121.180,evm.model.scaffold_1537.126,evm.model.scaffold_2488.2,evm.model.scaffold_7633.147,evm.model.scaffold_82.3,evm.model.scaffold_1047.111,evm.model.scaffold_2488.12,evm.model.scaffold_643.26,evm.model.scaffold_82.17,evm.model.scaffold_7633.139
Chr4_Chr5_Chr6	GO:0048508	embryonic meristem development	biological_process	0.00015039	0.0075854	0.421053	evm.model.scaffold_2677.59,evm.model.scaffold_1341.38,evm.model.scaffold_1692.74,evm.model.scaffold_1787.181,evm.model.scaffold_1749.118,evm.model.scaffold_915.395,evm.model.scaffold_397.218,evm.model.scaffold_3800.65
Chr4_Chr5_Chr6	GO:0044273	sulfur compound catabolic process	biological_process	0.00016068	0.0079815	0.6	evm.model.scaffold_2488.12,evm.model.scaffold_82.17,evm.model.scaffold_2488.2,evm.model.scaffold_7633.139,evm.model.scaffold_82.3,evm.model.scaffold_7633.147
Chr4_Chr5_Chr6	GO:0080162	intracellular auxin transport	biological_process	0.00016394	0.0080825	1	evm.model.scaffold_1118.337,evm.model.scaffold_177.138,evm.model.scaffold_117.339
Chr4_Chr5_Chr6	GO:0060918	auxin transport	biological_process	0.00017185	0.0083996	0.220588	evm.model.scaffold_2488.2,evm.model.scaffold_82.3,evm.model.scaffold_7633.147,evm.model.scaffold_177.138,evm.model.scaffold_117.339,evm.model.scaffold_1457.432,evm.model.scaffold_82.17,evm.model.scaffold_1942.34,evm.model.scaffold_642.61,evm.model.scaffold_1457.152,evm.model.scaffold_2488.12,evm.model.scaffold_1118.337,evm.model.scaffold_1692.177,evm.model.scaffold_3006.50,evm.model.scaffold_7633…
Chr4_Chr5_Chr6	GO:0055078	sodium ion homeostasis	biological_process	0.00017381	0.0083996	0.6	evm.model.scaffold_2488.12,evm.model.scaffold_2488.2,evm.model.scaffold_82.17,evm.model.scaffold_7633.139,evm.model.scaffold_7633.147,evm.model.scaffold_82.3
Chr4_Chr5_Chr6	GO:0009804	coumarin metabolic process	biological_process	0.00018246	0.0084849	0.545455	evm.model.scaffold_7633.139,evm.model.scaffold_82.3,evm.model.scaffold_7633.147,evm.model.scaffold_2488.12,evm.model.scaffold_2488.2,evm.model.scaffold_82.17
Chr4_Chr5_Chr6	GO:0042149	cellular response to glucose starvation	biological_process	0.00018375	0.0084849	1	evm.model.scaffold_1047.321,evm.model.scaffold_11314.91,evm.model.scaffold_1438.655
Chr4_Chr5_Chr6	GO:0051952	regulation of amine transport	biological_process	0.00018709	0.0085193	0.444444	evm.model.scaffold_915.180,evm.model.scaffold_1786.75,evm.model.scaffold_1699.122,evm.model.scaffold_1699.117
Chr4_Chr5_Chr6	GO:0000455	enzyme-directed rRNA pseudouridine synthesis	biological_process	0.00019153	0.0086612	1	evm.model.scaffold_11883.148,evm.model.scaffold_690.13,evm.model.scaffold_11631.153
Chr4_Chr5_Chr6	GO:0043549	regulation of kinase activity	biological_process	0.00019808	0.0087282	0.290323	evm.model.scaffold_1296.62,evm.model.scaffold_1153.106,evm.model.scaffold_1787.31,evm.model.scaffold_1002.63,evm.model.scaffold_1196.60.1,evm.model.scaffold_784.46,evm.model.scaffold_159.41,evm.model.scaffold_1749.319,evm.model.scaffold_7504.47
Chr4_Chr5_Chr6	GO:1901891	regulation of cell septum assembly	biological_process	0.00020499	0.0087282	1	evm.model.scaffold_397.80,evm.model.scaffold_1300.87,evm.model.scaffold_915.484
Chr4_Chr5_Chr6	GO:0001933	negative regulation of protein phosphorylation	biological_process	0.00021402	0.0089351	0.75	evm.model.scaffold_1296.62,evm.model.scaffold_159.41,evm.model.scaffold_7504.47
Chr4_Chr5_Chr6	GO:0065003	macromolecular complex assembly	biological_process	0.00021513	0.0089351	0.0825147	evm.model.scaffold_826.96,evm.model.scaffold_1749.558,evm.model.scaffold_1047.138,evm.model.scaffold_1002.72,evm.model.scaffold_919.3,evm.model.scaffold_121.129,evm.model.scaffold_749.219,evm.model.scaffold_1300.87,evm.model.scaffold_397.146,evm.model.scaffold_560.146,evm.model.scaffold_1296.21,evm.model.scaffold_1438.238,evm.model.scaffold_11631.200,evm.model.scaffold_1438.329,evm.model.scaffold…
Chr4_Chr5_Chr6	GO:0044260	cellular macromolecule metabolic process	biological_process	0.00021727	0.0089351	0.062987	evm.model.scaffold_1594.155,evm.model.scaffold_1196.44,evm.model.scaffold_2951.49,evm.model.scaffold_216.105,evm.model.scaffold_1047.156,evm.model.scaffold_777.130,evm.model.scaffold_1692.200,evm.model.scaffold_823.4,evm.model.scaffold_784.46,evm.model.scaffold_1988.14,evm.model.scaffold_1096.20,evm.model.scaffold_1461.106,evm.model.scaffold_909.32,evm.model.scaffold_1735.57,evm.model.scaffold_77…
Chr4_Chr5_Chr6	GO:0046483	heterocycle metabolic process	biological_process	0.00022173	0.0089351	0.0642857	evm.model.scaffold_3006.54,evm.model.scaffold_12228.4,evm.model.scaffold_10401.3,evm.model.scaffold_8286.130,evm.model.scaffold_643.26,evm.model.scaffold_777.113,evm.model.scaffold_1735.36,evm.model.scaffold_1096.50,evm.model.scaffold_1438.484,evm.model.scaffold_1438.361,evm.model.scaffold_915.440,evm.model.scaffold_1699.197,evm.model.scaffold_10328.67,evm.model.scaffold_1438.1181,evm.model.scaff…
Chr4_Chr5_Chr6	GO:0043933	macromolecular complex subunit organization	biological_process	0.00022637	0.0089351	0.0806452	evm.model.scaffold_1300.144,evm.model.scaffold_8178.92,evm.model.scaffold_1563.187,evm.model.scaffold_915.484,evm.model.scaffold_1563.221,evm.model.scaffold_7181.59,evm.model.scaffold_397.80,evm.model.scaffold_1141.46,evm.model.scaffold_837.31,evm.model.scaffold_777.182,evm.model.scaffold_980.44,evm.model.scaffold_8249.82,evm.model.scaffold_24.172,evm.model.scaffold_1461.70,evm.model.scaffold_770…
Chr4_Chr5_Chr6	GO:0009866	induced systemic resistance, ethylene mediated signaling pathway	biological_process	0.000231	0.0089351	1	evm.model.scaffold_96.124,evm.model.scaffold_845.58,evm.model.scaffold_4627.106
Chr4_Chr5_Chr6	GO:0006208	pyrimidine nucleobase catabolic process	biological_process	0.00023983	0.0089351	1	evm.model.scaffold_1096.32,evm.model.scaffold_1863.83,evm.model.scaffold_1735.36
Chr4_Chr5_Chr6	GO:0048559	establishment of floral organ orientation	biological_process	0.00025213	0.0089364	1	evm.model.scaffold_1000.20,evm.model.scaffold_8286.130,evm.model.scaffold_1400.749
Chr4_Chr5_Chr6	GO:0051338	regulation of transferase activity	biological_process	0.00025954	0.0089722	0.28125	evm.model.scaffold_159.41,evm.model.scaffold_1749.319,evm.model.scaffold_7504.47,evm.model.scaffold_1196.60.1,evm.model.scaffold_784.46,evm.model.scaffold_1002.63,evm.model.scaffold_1296.62,evm.model.scaffold_1153.106,evm.model.scaffold_1787.31
Chr4_Chr5_Chr6	GO:0014070	response to organic cyclic compound	biological_process	0.00026106	0.0089722	0.14	evm.model.scaffold_1563.66,evm.model.scaffold_2488.12,evm.model.scaffold_3006.53,evm.model.scaffold_749.127,evm.model.scaffold_7633.139,evm.model.scaffold_1047.217,evm.model.scaffold_1692.174,evm.model.scaffold_397.311,evm.model.scaffold_2488.2,evm.model.scaffold_1594.33,evm.model.scaffold_749.65,evm.model.scaffold_823.5,evm.model.scaffold_11314.208,evm.model.scaffold_82.3,evm.model.scaffold_1438…
Chr4_Chr5_Chr6	GO:0048569	post-embryonic organ development	biological_process	0.00026669	0.0089722	0.139785	evm.model.scaffold_7633.139,evm.model.scaffold_1692.174,evm.model.scaffold_11314.91,evm.model.scaffold_1047.321,evm.model.scaffold_1438.238,evm.model.scaffold_2488.12,evm.model.scaffold_329.276,evm.model.scaffold_1563.66,evm.model.scaffold_3006.53,evm.model.scaffold_784.21,evm.model.scaffold_823.5,evm.model.scaffold_82.3,evm.model.scaffold_1002.20,evm.model.scaffold_915.395,evm.model.scaffold_119…
Chr4_Chr5_Chr6	GO:1901679	nucleotide transmembrane transport	biological_process	0.00026699	0.0089722	1	evm.model.scaffold_6533.67,evm.model.scaffold_6252.262,evm.model.scaffold_1438.1176
Chr4_Chr5_Chr6	GO:0051017	actin filament bundle assembly	biological_process	0.00027661	0.0089722	1	evm.model.scaffold_749.219,evm.model.scaffold_7181.59,evm.model.scaffold_1048.13
Chr4_Chr5_Chr6	GO:0006335	DNA replication-dependent nucleosome assembly	biological_process	0.00027711	0.0089722	1	evm.model.scaffold_1563.187,evm.model.scaffold_1438.329,evm.model.scaffold_329.210
Chr4_Chr5_Chr6	GO:0043487	regulation of RNA stability	biological_process	0.00027777	0.0089722	1	evm.model.scaffold_7146.32,evm.model.scaffold_1692.331,evm.model.scaffold_915.14
Chr4_Chr5_Chr6	GO:0010252	auxin homeostasis	biological_process	0.00028022	0.0090068	0.375	evm.model.scaffold_1118.337,evm.model.scaffold_2677.8,evm.model.scaffold_10328.67,evm.model.scaffold_1692.122,evm.model.scaffold_117.339,evm.model.scaffold_177.138
Chr4_Chr5_Chr6	GO:0015698	inorganic anion transport	biological_process	0.0003099	0.0097694	0.126506	evm.model.scaffold_1786.117,evm.model.scaffold_11314.208,evm.model.scaffold_823.5,evm.model.scaffold_1096.20,evm.model.scaffold_1537.172,evm.model.scaffold_1438.1176,evm.model.scaffold_6252.262,evm.model.scaffold_1438.870,evm.model.scaffold_1341.31,evm.model.scaffold_2677.48,evm.model.scaffold_1692.81,evm.model.scaffold_1563.66,evm.model.scaffold_121.107,evm.model.scaffold_1537.173,evm.model.scaf…
Chr4_Chr5_Chr6	GO:0010054	trichoblast differentiation	biological_process	0.00032743	0.009864	0.25	evm.model.scaffold_1047.111,evm.model.scaffold_2488.12,evm.model.scaffold_643.26,evm.model.scaffold_82.17,evm.model.scaffold_7633.139,evm.model.scaffold_121.180,evm.model.scaffold_1537.126,evm.model.scaffold_2488.2,evm.model.scaffold_7633.147,evm.model.scaffold_82.3
Chr4_Chr5_Chr6	GO:0000495	box H/ACA snoRNA 3'-end processing	biological_process	0.00033634	0.009864	1	evm.model.scaffold_1300.148,evm.model.scaffold_397.146,evm.model.scaffold_915.436
Chr4_Chr5_Chr6	GO:0034622	cellular macromolecular complex assembly	biological_process	0.00033817	0.009864	0.086514	evm.model.scaffold_1300.87,evm.model.scaffold_121.129,evm.model.scaffold_749.219,evm.model.scaffold_919.3,evm.model.scaffold_826.96,evm.model.scaffold_1047.138,evm.model.scaffold_1749.558,evm.model.scaffold_1002.72,evm.model.scaffold_1048.13,evm.model.scaffold_1438.329,evm.model.scaffold_3800.65,evm.model.scaffold_11631.200,evm.model.scaffold_397.146,evm.model.scaffold_560.146,evm.model.scaffold_…
Chr4_Chr5_Chr6	GO:0002474	antigen processing and presentation of peptide antigen via MHC class I	biological_process	0.00034139	0.009864	0.416667	evm.model.scaffold_1048.21,evm.model.scaffold_2287.82,evm.model.scaffold_1118.111,evm.model.scaffold_909.32,evm.model.scaffold_560.193
Chr4_Chr5_Chr6	GO:0043001	Golgi to plasma membrane protein transport	biological_process	0.00034478	0.009864	1	evm.model.scaffold_749.210,evm.model.scaffold_777.182,evm.model.scaffold_9524.14
Chr4_Chr5_Chr6	GO:0002940	tRNA N2-guanine methylation	biological_process	0.00034663	0.009864	1	evm.model.scaffold_1699.183,evm.model.scaffold_397.330,evm.model.scaffold_915.262
Chr4_Chr5_Chr6	GO:0032879	regulation of localization	biological_process	0.00035503	0.009864	0.133858	evm.model.scaffold_82.3,evm.model.scaffold_1699.122,evm.model.scaffold_957.31,evm.model.scaffold_1786.75,evm.model.scaffold_2488.2,evm.model.scaffold_4838.20,evm.model.scaffold_915.180,evm.model.scaffold_1699.117,evm.model.scaffold_7633.139,evm.model.scaffold_2488.12,evm.model.scaffold_7633.147,evm.model.scaffold_6033.13,evm.model.scaffold_1692.177,evm.model.scaffold_3006.50,evm.model.scaffold_82…
Chr4_Chr5_Chr6	GO:0051570	regulation of histone H3-K9 methylation	biological_process	0.0003596	0.009949	0.8	evm.model.scaffold_1863.52,evm.model.scaffold_1096.76,evm.model.scaffold_1438.361,evm.model.scaffold_329.180
Chr7_Chr8_Chr9	GO:0048193	Golgi vesicle transport	biological_process	6.0206e-09	3.3914e-05	0.512195	evm.model.scaffold_10246.29,evm.model.scaffold_1226.21,evm.model.scaffold_9203.133,evm.model.scaffold_639.97,evm.model.scaffold_938.235,evm.model.scaffold_7954.127,evm.model.scaffold_1284.283,evm.model.scaffold_644.280,evm.model.scaffold_841.206,evm.model.scaffold_415.136,evm.model.scaffold_362.305,evm.model.scaffold_118.572,evm.model.scaffold_1566.60,evm.model.scaffold_187.77,evm.model.scaffold_…
Chr7_Chr8_Chr9	GO:0009791	post-embryonic development	biological_process	1.9962e-07	0.00038037	0.244624	evm.model.scaffold_6679.54.1,evm.model.scaffold_644.508,evm.model.scaffold_1569.196,evm.model.scaffold_6133.57,evm.model.scaffold_9874.229,evm.model.scaffold_1012.57,evm.model.scaffold_10885.38,evm.model.scaffold_98.256,evm.model.scaffold_924.286,evm.model.scaffold_1501.590,evm.model.scaffold_1659.465,evm.model.scaffold_965.253,evm.model.scaffold_551.67,evm.model.scaffold_1284.266_evm.model.scaff…
Chr7_Chr8_Chr9	GO:0060341	regulation of cellular localization	biological_process	2.4246e-07	0.00038037	0.608696	evm.model.scaffold_953.34_evm.model.scaffold_953.33,evm.model.scaffold_10817.189,evm.model.scaffold_362.190,evm.model.scaffold_1272.21,evm.model.scaffold_1226.21,evm.model.scaffold_1303.356,evm.model.scaffold_644.280,evm.model.scaffold_225.397,evm.model.scaffold_493.436,evm.model.scaffold_415.136,evm.model.scaffold_4399.13,evm.model.scaffold_629.240,evm.model.scaffold_841.87,evm.model.scaffold_15…
Chr7_Chr8_Chr9	GO:0003006	developmental process involved in reproduction	biological_process	2.9438e-07	0.00038037	0.245014	evm.model.scaffold_4461.12,evm.model.scaffold_6133.96,evm.model.scaffold_405.58,evm.model.scaffold_1150.26,evm.model.scaffold_680.141,evm.model.scaffold_493.436,evm.model.scaffold_2260.81,evm.model.scaffold_4678.21,evm.model.scaffold_924.39,evm.model.scaffold_9411.21,evm.model.scaffold_1659.166,evm.model.scaffold_566.439,evm.model.scaffold_284.92,evm.model.scaffold_639.85,evm.model.scaffold_9187.…
Chr7_Chr8_Chr9	GO:2000026	regulation of multicellular organismal development	biological_process	3.3763e-07	0.00038037	0.294118	evm.model.scaffold_938.117,evm.model.scaffold_1284.310,evm.model.scaffold_680.85,evm.model.scaffold_4558.16,evm.model.scaffold_9086.245,evm.model.scaffold_6499.17,evm.model.scaffold_1825.7,evm.model.scaffold_1150.73_evm.model.scaffold_1150.74,evm.model.scaffold_11321.78,evm.model.scaffold_3830.84,evm.model.scaffold_9340.99,evm.model.scaffold_4558.52,evm.model.scaffold_9411.65,evm.model.scaffold_1…
Chr7_Chr8_Chr9	GO:0010540	basipetal auxin transport	biological_process	6.5666e-07	0.0006165	0.9	evm.model.scaffold_629.112,evm.model.scaffold_1226.21,evm.model.scaffold_6679.112,evm.model.scaffold_1825.64,evm.model.scaffold_1566.60,evm.model.scaffold_405.10,evm.model.scaffold_474.233,evm.model.scaffold_629.240,evm.model.scaffold_102.82
Chr7_Chr8_Chr9	GO:0016192	vesicle-mediated transport	biological_process	8.495e-07	0.0006836	0.30303	evm.model.scaffold_1272.21,evm.model.scaffold_10012.208,evm.model.scaffold_1397.76,evm.model.scaffold_9203.47,evm.model.scaffold_9203.133,evm.model.scaffold_1825.170,evm.model.scaffold_639.97,evm.model.scaffold_187.107,evm.model.scaffold_1284.283,evm.model.scaffold_644.280,evm.model.scaffold_7954.127,evm.model.scaffold_225.397,evm.model.scaffold_362.229,evm.model.scaffold_362.305,evm.model.scaffo…
Chr7_Chr8_Chr9	GO:0009914	hormone transport	biological_process	1.1435e-06	0.00079119	0.53125	evm.model.scaffold_1566.60,evm.model.scaffold_1501.590,evm.model.scaffold_1462.192,evm.model.scaffold_102.82,evm.model.scaffold_1501.181,evm.model.scaffold_1226.21,evm.model.scaffold_405.10,evm.model.scaffold_629.240,evm.model.scaffold_474.233,evm.model.scaffold_493.436,evm.model.scaffold_1284.92,evm.model.scaffold_3806.3,evm.model.scaffold_741.109,evm.model.scaffold_1825.64,evm.model.scaffold_66…
Chr7_Chr8_Chr9	GO:0000003	reproduction	biological_process	1.2641e-06	0.00079119	0.232614	evm.model.scaffold_953.101,evm.model.scaffold_7251.106,evm.model.scaffold_362.49,evm.model.scaffold_1012.113,evm.model.scaffold_1621.136,evm.model.scaffold_629.60,evm.model.scaffold_1521.96,evm.model.scaffold_225.554,evm.model.scaffold_1615.80,evm.model.scaffold_639.2,evm.model.scaffold_9874.219,evm.model.scaffold_9086.74,evm.model.scaffold_1150.190,evm.model.scaffold_1284.92,evm.model.scaffold_9…
Chr7_Chr8_Chr9	GO:0060627	regulation of vesicle-mediated transport	biological_process	1.612e-06	0.00081575	0.5	evm.model.scaffold_644.280,evm.model.scaffold_225.397,evm.model.scaffold_362.229,evm.model.scaffold_10817.189,evm.model.scaffold_1272.21,evm.model.scaffold_362.190,evm.model.scaffold_1303.356,evm.model.scaffold_1226.21,evm.model.scaffold_551.63,evm.model.scaffold_1566.60,evm.model.scaffold_4399.13,evm.model.scaffold_415.136,evm.model.scaffold_841.87,evm.model.scaffold_629.240,evm.model.scaffold_8…
Chr7_Chr8_Chr9	GO:0007275	multicellular organismal development	biological_process	1.9178e-06	0.00081575	0.209064	evm.model.scaffold_9203.60,evm.model.scaffold_405.70,evm.model.scaffold_4558.9,evm.model.scaffold_1793.49,evm.model.scaffold_284.81,evm.model.scaffold_86.173,evm.model.scaffold_8034.45,evm.model.scaffold_11180.45,evm.model.scaffold_1799.28,evm.model.scaffold_405.10,evm.model.scaffold_551.67,evm.model.scaffold_965.253,evm.model.scaffold_493.249,evm.model.scaffold_629.331,evm.model.scaffold_1284.26…
Chr7_Chr8_Chr9	GO:0022414	reproductive process	biological_process	1.9328e-06	0.00081575	0.234375	evm.model.scaffold_187.106,evm.model.scaffold_1659.53,evm.model.scaffold_1226.52,evm.model.scaffold_938.300,evm.model.scaffold_1501.181,evm.model.scaffold_1226.21,evm.model.scaffold_5394.26,evm.model.scaffold_3999.169,evm.model.scaffold_362.190,evm.model.scaffold_1566.60,evm.model.scaffold_3999.191,evm.model.scaffold_1572.70,evm.model.scaffold_841.87,evm.model.scaffold_1560.9,evm.model.scaffold_1…
Chr7_Chr8_Chr9	GO:0051239	regulation of multicellular organismal process	biological_process	2.0401e-06	0.00081575	0.262673	evm.model.scaffold_423.48,evm.model.scaffold_86.112,evm.model.scaffold_493.249,evm.model.scaffold_1284.266_evm.model.scaffold_1284.267,evm.model.scaffold_4461.12,evm.model.scaffold_551.67,evm.model.scaffold_680.141,evm.model.scaffold_284.81,evm.model.scaffold_1659.166,evm.model.scaffold_566.439,evm.model.scaffold_405.70,evm.model.scaffold_4678.21,evm.model.scaffold_11180.186,evm.model.scaffold_92…
Chr7_Chr8_Chr9	GO:0009926	auxin polar transport	biological_process	2.3171e-06	0.00081575	0.555556	evm.model.scaffold_741.109,evm.model.scaffold_1501.181,evm.model.scaffold_629.112,evm.model.scaffold_6679.112,evm.model.scaffold_1226.21,evm.model.scaffold_1825.64,evm.model.scaffold_405.10,evm.model.scaffold_1566.60,evm.model.scaffold_1501.590,evm.model.scaffold_1284.92,evm.model.scaffold_474.233,evm.model.scaffold_3806.3,evm.model.scaffold_1462.192,evm.model.scaffold_629.240,evm.model.scaffold_…
Chr7_Chr8_Chr9	GO:0032879	regulation of localization	biological_process	3.5281e-06	0.001169	0.381818	evm.model.scaffold_10817.189,evm.model.scaffold_953.34_evm.model.scaffold_953.33,evm.model.scaffold_1303.356,evm.model.scaffold_11321.78,evm.model.scaffold_493.436,evm.model.scaffold_629.240,evm.model.scaffold_896.3,evm.model.scaffold_4399.13,evm.model.scaffold_362.229,evm.model.scaffold_225.397,evm.model.scaffold_644.280,evm.model.scaffold_1226.21,evm.model.scaffold_1272.21,evm.model.scaffold_36…
Chr7_Chr8_Chr9	GO:0006888	ER to Golgi vesicle-mediated transport	biological_process	4.277e-06	0.0013385	0.5	evm.model.scaffold_187.77,evm.model.scaffold_1405.213,evm.model.scaffold_1397.41,evm.model.scaffold_1748.2,evm.model.scaffold_415.136,evm.model.scaffold_1284.283,evm.model.scaffold_644.280,evm.model.scaffold_938.235,evm.model.scaffold_10817.189,evm.model.scaffold_639.97,evm.model.scaffold_10246.29,evm.model.scaffold_1150.49
Chr7_Chr8_Chr9	GO:0050793	regulation of developmental process	biological_process	5.9297e-06	0.0016375	0.265306	evm.model.scaffold_4678.21,evm.model.scaffold_405.70,evm.model.scaffold_1659.166,evm.model.scaffold_566.439,evm.model.scaffold_284.81,evm.model.scaffold_680.141,evm.model.scaffold_551.67,evm.model.scaffold_1284.266_evm.model.scaffold_1284.267,evm.model.scaffold_493.249,evm.model.scaffold_4461.12,evm.model.scaffold_423.48,evm.model.scaffold_86.112,evm.model.scaffold_1056.169,evm.model.scaffold_174…
Chr7_Chr8_Chr9	GO:0032501	multicellular organismal process	biological_process	9.8202e-06	0.0023385	0.196471	evm.model.scaffold_1659.166,evm.model.scaffold_924.39,evm.model.scaffold_493.436,evm.model.scaffold_4678.21,evm.model.scaffold_2260.81,evm.model.scaffold_680.141,evm.model.scaffold_405.58,evm.model.scaffold_6133.96,evm.model.scaffold_405.50,evm.model.scaffold_1462.192,evm.model.scaffold_9187.8,evm.model.scaffold_1284.200,evm.model.scaffold_7251.61,evm.model.scaffold_9187.60,evm.model.scaffold_639…
Chr7_Chr8_Chr9	GO:0050821	protein stabilization	biological_process	1.1002e-05	0.0023385	1	evm.model.scaffold_9874.229,evm.model.scaffold_566.253,evm.model.scaffold_4558.16,evm.model.scaffold_1659.53,evm.model.scaffold_284.81,evm.model.scaffold_1693.201
Chr7_Chr8_Chr9	GO:0044707	single-multicellular organism process	biological_process	1.6221e-05	0.0023385	0.196172	evm.model.scaffold_187.106,evm.model.scaffold_1659.53,evm.model.scaffold_938.300,evm.model.scaffold_1501.181,evm.model.scaffold_10885.39,evm.model.scaffold_1226.21,evm.model.scaffold_5394.26,evm.model.scaffold_362.190,evm.model.scaffold_493.205.1,evm.model.scaffold_9671.140,evm.model.scaffold_3999.191,evm.model.scaffold_1522.59,evm.model.scaffold_474.140,evm.model.scaffold_9340.131,evm.model.scaf…
Chr7_Chr8_Chr9	GO:0048608	reproductive structure development	biological_process	1.6548e-05	0.0023385	0.235669	evm.model.scaffold_4678.21,evm.model.scaffold_493.436,evm.model.scaffold_2260.81,evm.model.scaffold_9411.21,evm.model.scaffold_1659.166,evm.model.scaffold_566.439,evm.model.scaffold_1150.26,evm.model.scaffold_680.141,evm.model.scaffold_6133.96,evm.model.scaffold_4461.12,evm.model.scaffold_11321.71,evm.model.scaffold_1056.169,evm.model.scaffold_7251.61,evm.model.scaffold_1284.200,evm.model.scaffol…
Chr7_Chr8_Chr9	GO:0051049	regulation of transport	biological_process	1.8513e-05	0.0023385	0.382979	evm.model.scaffold_415.136,evm.model.scaffold_841.87,evm.model.scaffold_102.141,evm.model.scaffold_1566.60,evm.model.scaffold_551.63,evm.model.scaffold_1272.21,evm.model.scaffold_362.190,evm.model.scaffold_1226.21,evm.model.scaffold_644.280,evm.model.scaffold_362.229,evm.model.scaffold_225.397,evm.model.scaffold_4399.13,evm.model.scaffold_629.240,evm.model.scaffold_896.3,evm.model.scaffold_493.43…
Chr7_Chr8_Chr9	GO:0001736	establishment of planar polarity	biological_process	2.0342e-05	0.0023385	1	evm.model.scaffold_3806.3,evm.model.scaffold_629.240,evm.model.scaffold_1462.192,evm.model.scaffold_1226.21,evm.model.scaffold_741.109,evm.model.scaffold_1566.60
Chr7_Chr8_Chr9	GO:0006900	membrane budding	biological_process	2.2934e-05	0.0025838	0.727273	evm.model.scaffold_10012.208,evm.model.scaffold_10817.189,evm.model.scaffold_1397.76,evm.model.scaffold_187.107,evm.model.scaffold_11694.57,evm.model.scaffold_644.280,evm.model.scaffold_415.136,evm.model.scaffold_938.264
Chr7_Chr8_Chr9	GO:0032502	developmental process	biological_process	2.5044e-05	0.0027661	0.198138	evm.model.scaffold_6133.96,evm.model.scaffold_405.58,evm.model.scaffold_680.141,evm.model.scaffold_493.436,evm.model.scaffold_2260.81,evm.model.scaffold_4678.21,evm.model.scaffold_1659.166,evm.model.scaffold_924.39,evm.model.scaffold_1566.119,evm.model.scaffold_1146.31,evm.model.scaffold_9187.60,evm.model.scaffold_639.85,evm.model.scaffold_7251.61,evm.model.scaffold_9187.8,evm.model.scaffold_1284…
Chr7_Chr8_Chr9	GO:0048580	regulation of post-embryonic development	biological_process	2.5973e-05	0.0028136	0.313131	evm.model.scaffold_3999.191,evm.model.scaffold_9187.8,evm.model.scaffold_1621.136,evm.model.scaffold_98.256,evm.model.scaffold_924.286,evm.model.scaffold_11394.26,evm.model.scaffold_1560.9,evm.model.scaffold_1748.104,evm.model.scaffold_1056.169,evm.model.scaffold_9874.229,evm.model.scaffold_1012.57,evm.model.scaffold_10246.194,evm.model.scaffold_1659.53,evm.model.scaffold_1521.96,evm.model.scaffo…
Chr7_Chr8_Chr9	GO:0048532	anatomical structure arrangement	biological_process	2.9518e-05	0.0031373	0.55	evm.model.scaffold_1825.7,evm.model.scaffold_1501.590,evm.model.scaffold_953.95,evm.model.scaffold_1284.92,evm.model.scaffold_405.70,evm.model.scaffold_1560.9,evm.model.scaffold_1284.310,evm.model.scaffold_9340.99,evm.model.scaffold_1501.181,evm.model.scaffold_644.508,evm.model.scaffold_9187.60
Chr7_Chr8_Chr9	GO:0048856	anatomical structure development	biological_process	4.6382e-05	0.0048384	0.200906	evm.model.scaffold_629.60,evm.model.scaffold_1621.136,evm.model.scaffold_953.101,evm.model.scaffold_5250.33.1,evm.model.scaffold_7251.106,evm.model.scaffold_9086.74,evm.model.scaffold_1521.96,evm.model.scaffold_1615.80,evm.model.scaffold_9086.245,evm.model.scaffold_1303.29,evm.model.scaffold_11005.95,evm.model.scaffold_1284.92,evm.model.scaffold_4503.84,evm.model.scaffold_102.132.1,evm.model.scaf…
Chr7_Chr8_Chr9	GO:0048367	shoot system development	biological_process	4.769e-05	0.0048844	0.253731	evm.model.scaffold_9086.245,evm.model.scaffold_1284.92,evm.model.scaffold_3806.3,evm.model.scaffold_1150.190,evm.model.scaffold_680.85,evm.model.scaffold_10269.111,evm.model.scaffold_741.109,evm.model.scaffold_9340.99,evm.model.scaffold_493.376,evm.model.scaffold_629.112,evm.model.scaffold_11321.78,evm.model.scaffold_6679.112,evm.model.scaffold_1150.73_evm.model.scaffold_1150.74,evm.model.scaffol…
Chr7_Chr8_Chr9	GO:0031167	rRNA methylation	biological_process	6.093e-05	0.0060214	0.857143	evm.model.scaffold_1825.206,evm.model.scaffold_644.214,evm.model.scaffold_11005.115,evm.model.scaffold_415.80,evm.model.scaffold_474.130,evm.model.scaffold_10817.127
Chr7_Chr8_Chr9	GO:0016482	cytoplasmic transport	biological_process	6.945e-05	0.0066332	0.26087	evm.model.scaffold_639.97,evm.model.scaffold_9203.133,evm.model.scaffold_896.41,evm.model.scaffold_10246.29,evm.model.scaffold_7954.127,evm.model.scaffold_1284.283,evm.model.scaffold_841.206,evm.model.scaffold_644.280,evm.model.scaffold_644.279,evm.model.scaffold_938.235,evm.model.scaffold_1284.113,evm.model.scaffold_118.572,evm.model.scaffold_362.305,evm.model.scaffold_6133.112,evm.model.scaffol…
Chr7_Chr8_Chr9	GO:0010228	vegetative to reproductive phase transition of meristem	biological_process	7.0144e-05	0.0066332	0.349206	evm.model.scaffold_629.60,evm.model.scaffold_98.256,evm.model.scaffold_924.286,evm.model.scaffold_187.147,evm.model.scaffold_1056.169,evm.model.scaffold_1012.57,evm.model.scaffold_938.300,evm.model.scaffold_1659.53,evm.model.scaffold_639.85,evm.model.scaffold_5394.26,evm.model.scaffold_6679.54.1,evm.model.scaffold_680.141,evm.model.scaffold_9086.245,evm.model.scaffold_86.173,evm.model.scaffold_94…
Chr7_Chr8_Chr9	GO:0010817	regulation of hormone levels	biological_process	7.3122e-05	0.0066435	0.354839	evm.model.scaffold_1226.21,evm.model.scaffold_1501.181,evm.model.scaffold_639.122,evm.model.scaffold_102.82,evm.model.scaffold_1462.192,evm.model.scaffold_5394.100,evm.model.scaffold_1566.60,evm.model.scaffold_1501.590,evm.model.scaffold_9671.140,evm.model.scaffold_1825.64,evm.model.scaffold_6679.112,evm.model.scaffold_629.112,evm.model.scaffold_953.34_evm.model.scaffold_953.33,evm.model.scaffold…
Chr7_Chr8_Chr9	GO:0009908	flower development	biological_process	7.6807e-05	0.0068675	0.288136	evm.model.scaffold_102.82,evm.model.scaffold_1560.9,evm.model.scaffold_362.49,evm.model.scaffold_3999.191,evm.model.scaffold_1621.136,evm.model.scaffold_1521.96,evm.model.scaffold_225.554,evm.model.scaffold_639.2,evm.model.scaffold_1501.181,evm.model.scaffold_1150.190,evm.model.scaffold_1284.92,evm.model.scaffold_9086.245,evm.model.scaffold_1150.73_evm.model.scaffold_1150.74,evm.model.scaffold_66…
Chr7_Chr8_Chr9	GO:0007031	peroxisome organization	biological_process	0.00010623	0.00935	0.526316	evm.model.scaffold_952.182,evm.model.scaffold_924.355,evm.model.scaffold_952.110,evm.model.scaffold_6133.160,evm.model.scaffold_841.197,evm.model.scaffold_680.74,evm.model.scaffold_5394.100,evm.model.scaffold_5250.5,evm.model.scaffold_423.54,evm.model.scaffold_9671.140
Chr7_Chr8_Chr9	GO:0048731	system development	biological_process	0.00010981	0.0095162	0.205882	evm.model.scaffold_86.173,evm.model.scaffold_8034.45,evm.model.scaffold_11180.45,evm.model.scaffold_9203.60,evm.model.scaffold_1303.450,evm.model.scaffold_405.70,evm.model.scaffold_4558.9,evm.model.scaffold_1793.49,evm.model.scaffold_629.240,evm.model.scaffold_1284.266_evm.model.scaffold_1284.267,evm.model.scaffold_2558.17,evm.model.scaffold_423.48,evm.model.scaffold_551.67,evm.model.scaffold_965…
Chr10_Chr11_Chr12	GO:0072593	reactive oxygen species metabolic process	biological_process	1.9552e-07	0.00025772	0.653846	evm.model.scaffold_11127.46,evm.model.scaffold_3417.27,evm.model.scaffold_1374.134,evm.model.scaffold_1365.455,evm.model.scaffold_11127.28,evm.model.scaffold_4095.41,evm.model.scaffold_670.116,evm.model.scaffold_1374.118,evm.model.scaffold_807.68,evm.model.scaffold_500.111,evm.model.scaffold_5723.311,evm.model.scaffold_1591.109,evm.model.scaffold_670.131,evm.model.scaffold_1344.181,evm.model.scaf…
Chr10_Chr11_Chr12	GO:0048367	shoot system development	biological_process	3.3765e-07	0.00025772	0.349754	evm.model.scaffold_381.119,evm.model.scaffold_84.29,evm.model.scaffold_1613.118,evm.model.scaffold_1489.117,evm.model.scaffold_535.532,evm.model.scaffold_379.270,evm.model.scaffold_8080.3,evm.model.scaffold_1366.374,evm.model.scaffold_3249.36,evm.model.scaffold_1366.223,evm.model.scaffold_609.21,evm.model.scaffold_1350.108,evm.model.scaffold_414.90,evm.model.scaffold_3959.26,evm.model.scaffold_61…
Chr10_Chr11_Chr12	GO:0006109	regulation of carbohydrate metabolic process	biological_process	4.6879e-07	0.00029311	0.761905	evm.model.scaffold_1366.355,evm.model.scaffold_500.302,evm.model.scaffold_1769.97,evm.model.scaffold_500.279,evm.model.scaffold_154.60,evm.model.scaffold_1197.110,evm.model.scaffold_381.119,evm.model.scaffold_460.616,evm.model.scaffold_255.41,evm.model.scaffold_1374.170,evm.model.scaffold_1350.108,evm.model.scaffold_255.57,evm.model.scaffold_1187.478,evm.model.scaffold_381.135,evm.model.scaffold_…
Chr10_Chr11_Chr12	GO:0034599	cellular response to oxidative stress	biological_process	1.0314e-06	0.00049452	0.666667	evm.model.scaffold_1365.455,evm.model.scaffold_1310.108,evm.model.scaffold_1591.109,evm.model.scaffold_11127.46,evm.model.scaffold_309.27,evm.model.scaffold_807.68,evm.model.scaffold_3604.56,evm.model.scaffold_830.106,evm.model.scaffold_460.690,evm.model.scaffold_1591.68,evm.model.scaffold_670.116,evm.model.scaffold_1374.118,evm.model.scaffold_4095.41,evm.model.scaffold_656.151
Chr10_Chr11_Chr12	GO:0048580	regulation of post-embryonic development	biological_process	1.0875e-06	0.00049452	0.432099	evm.model.scaffold_381.67,evm.model.scaffold_535.532,evm.model.scaffold_67.29,evm.model.scaffold_1074.122,evm.model.scaffold_500.279,evm.model.scaffold_1769.97,evm.model.scaffold_11038.49,evm.model.scaffold_460.616,evm.model.scaffold_381.119,evm.model.scaffold_1350.108,evm.model.scaffold_1119.24,evm.model.scaffold_1187.478,evm.model.scaffold_1776.282.1,evm.model.scaffold_255.57,evm.model.scaffold…
Chr10_Chr11_Chr12	GO:0048366	leaf development	biological_process	2.8173e-06	0.0011743	0.421053	evm.model.scaffold_1489.299,evm.model.scaffold_1591.109,evm.model.scaffold_236.5_evm.model.scaffold_236.6,evm.model.scaffold_154.60,evm.model.scaffold_19.108,evm.model.scaffold_6149.146,evm.model.scaffold_1489.194,evm.model.scaffold_10226.55,evm.model.scaffold_535.436.1,evm.model.scaffold_500.33,evm.model.scaffold_1709.192,evm.model.scaffold_637.38,evm.model.scaffold_14.101,evm.model.scaffold_831…
Chr10_Chr11_Chr12	GO:0009791	post-embryonic development	biological_process	5.1263e-06	0.0019724	0.303867	evm.model.scaffold_379.270,evm.model.scaffold_24.21,evm.model.scaffold_1187.533,evm.model.scaffold_529.78,evm.model.scaffold_1489.117,evm.model.scaffold_67.29,evm.model.scaffold_535.532,evm.model.scaffold_381.67,evm.model.scaffold_1769.97,evm.model.scaffold_1074.122,evm.model.scaffold_935.83,evm.model.scaffold_381.119,evm.model.scaffold_1350.108,evm.model.scaffold_414.90,evm.model.scaffold_1166.7…
Chr10_Chr11_Chr12	GO:0009553	embryo sac development	biological_process	8.0124e-06	0.0028156	0.53125	evm.model.scaffold_500.406,evm.model.scaffold_14.95,evm.model.scaffold_535.480,evm.model.scaffold_1365.74,evm.model.scaffold_1489.239,evm.model.scaffold_762.284,evm.model.scaffold_19.114,evm.model.scaffold_306.52,evm.model.scaffold_1366.223,evm.model.scaffold_4841.94,evm.model.scaffold_1351.21,evm.model.scaffold_6149.48,evm.model.scaffold_7722.29,evm.model.scaffold_5723.71,evm.model.scaffold_4828…
Chr10_Chr11_Chr12	GO:0050793	regulation of developmental process	biological_process	8.4433e-06	0.0028156	0.370861	evm.model.scaffold_1489.299,evm.model.scaffold_521.17,evm.model.scaffold_427.260,evm.model.scaffold_1591.109,evm.model.scaffold_1613.32,evm.model.scaffold_154.60,evm.model.scaffold_14.95,evm.model.scaffold_6149.146,evm.model.scaffold_3959.26,evm.model.scaffold_1634.132,evm.model.scaffold_193.29,evm.model.scaffold_155.118,evm.model.scaffold_1489.194,evm.model.scaffold_19.114,evm.model.scaffold_609…
Chr10_Chr11_Chr12	GO:0048608	reproductive structure development	biological_process	1.5381e-05	0.0045256	0.311644	evm.model.scaffold_9749.168,evm.model.scaffold_1646.122,evm.model.scaffold_637.38,evm.model.scaffold_1820.201,evm.model.scaffold_254.315,evm.model.scaffold_1489.518,evm.model.scaffold_1769.44,evm.model.scaffold_414.200,evm.model.scaffold_4828.193,evm.model.scaffold_10226.48,evm.model.scaffold_1800.121,evm.model.scaffold_1310.110.2,evm.model.scaffold_103.64,evm.model.scaffold_427.260,evm.model.sca…
Chr10_Chr11_Chr12	GO:0051302	regulation of cell division	biological_process	1.6888e-05	0.0045325	0.9	evm.model.scaffold_6567.20,evm.model.scaffold_9124.12,evm.model.scaffold_309.226,evm.model.scaffold_500.359.1,evm.model.scaffold_1489.117,evm.model.scaffold_138.93,evm.model.scaffold_5723.37,evm.model.scaffold_935.78,evm.model.scaffold_683.39
Chr10_Chr11_Chr12	GO:0006892	post-Golgi vesicle-mediated transport	biological_process	1.7216e-05	0.0045325	1	evm.model.scaffold_1166.79,evm.model.scaffold_19.13,evm.model.scaffold_3007.117,evm.model.scaffold_1366.118,evm.model.scaffold_8080.3,evm.model.scaffold_1366.374,evm.model.scaffold_1366.21,evm.model.scaffold_1820.322,evm.model.scaffold_9092.79
Chr10_Chr11_Chr12	GO:2000026	regulation of multicellular organismal development	biological_process	2.139e-05	0.0053495	0.373832	evm.model.scaffold_1350.108,evm.model.scaffold_255.57,evm.model.scaffold_1119.24,evm.model.scaffold_1776.282.1,evm.model.scaffold_1187.478,evm.model.scaffold_1366.223,evm.model.scaffold_1527.23,evm.model.scaffold_67.29,evm.model.scaffold_535.532,evm.model.scaffold_381.67,evm.model.scaffold_500.279,evm.model.scaffold_1769.97,evm.model.scaffold_1074.122,evm.model.scaffold_381.119,evm.model.scaffold…
Chr10_Chr11_Chr12	GO:2000241	regulation of reproductive process	biological_process	2.7782e-05	0.0063166	0.4375	evm.model.scaffold_1187.478,evm.model.scaffold_1776.282.1,evm.model.scaffold_255.57,evm.model.scaffold_830.77,evm.model.scaffold_1350.108,evm.model.scaffold_521.183,evm.model.scaffold_414.200,evm.model.scaffold_1613.77,evm.model.scaffold_10683.25,evm.model.scaffold_254.315,evm.model.scaffold_1187.283,evm.model.scaffold_1527.23,evm.model.scaffold_427.78,evm.model.scaffold_381.67,evm.model.scaffold…
Chr10_Chr11_Chr12	GO:0000027	ribosomal large subunit assembly	biological_process	3.1893e-05	0.0069361	1	evm.model.scaffold_535.500,evm.model.scaffold_1351.21,evm.model.scaffold_6149.109,evm.model.scaffold_1489.216,evm.model.scaffold_500.406,evm.model.scaffold_5723.71
Chr10_Chr11_Chr12	GO:0060918	auxin transport	biological_process	3.5233e-05	0.0073169	0.62963	evm.model.scaffold_10226.55,evm.model.scaffold_8080.3,evm.model.scaffold_1366.374,evm.model.scaffold_138.90,evm.model.scaffold_935.83,evm.model.scaffold_1591.109,evm.model.scaffold_1197.110,evm.model.scaffold_683.38,evm.model.scaffold_10226.48,evm.model.scaffold_414.90,evm.model.scaffold_1374.170,evm.model.scaffold_1366.21,evm.model.scaffold_4095.41,evm.model.scaffold_414.84,evm.model.scaffold_83…
Chr10_Chr11_Chr12	GO:0071395	cellular response to jasmonic acid stimulus	biological_process	3.657e-05	0.0073169	0.705882	evm.model.scaffold_500.111,evm.model.scaffold_1769.97,evm.model.scaffold_500.279,evm.model.scaffold_3417.27,evm.model.scaffold_427.260,evm.model.scaffold_381.119,evm.model.scaffold_3959.26,evm.model.scaffold_254.315,evm.model.scaffold_24.21,evm.model.scaffold_255.57,evm.model.scaffold_427.78,evm.model.scaffold_1187.478
Chr10_Chr11_Chr12	GO:0009851	auxin biosynthetic process	biological_process	3.9632e-05	0.0076246	1	evm.model.scaffold_1187.276,evm.model.scaffold_1583.221,evm.model.scaffold_1197.110,evm.model.scaffold_1374.170,evm.model.scaffold_637.38,evm.model.scaffold_868.134
Chr10_Chr11_Chr12	GO:0009926	auxin polar transport	biological_process	4.2344e-05	0.0078447	0.681818	evm.model.scaffold_1366.21,evm.model.scaffold_1366.374,evm.model.scaffold_414.90,evm.model.scaffold_8080.3,evm.model.scaffold_1374.170,evm.model.scaffold_10226.55,evm.model.scaffold_10226.48,evm.model.scaffold_1197.110,evm.model.scaffold_831.291.1,evm.model.scaffold_831.296,evm.model.scaffold_637.38,evm.model.scaffold_683.38,evm.model.scaffold_138.90,evm.model.scaffold_935.83,evm.model.scaffold_4…
Chr10_Chr11_Chr12	GO:0006473	protein acetylation	biological_process	5.561e-05	0.009272	1	evm.model.scaffold_7907.39,evm.model.scaffold_440.13,evm.model.scaffold_4828.136,evm.model.scaffold_11038.49,evm.model.scaffold_3636.100,evm.model.scaffold_414.200
Chr10_Chr11_Chr12	GO:0051301	cell division	biological_process	5.7833e-05	0.0093317	0.512821	evm.model.scaffold_19.114,evm.model.scaffold_500.359.1,evm.model.scaffold_745.78,evm.model.scaffold_138.93,evm.model.scaffold_103.9,evm.model.scaffold_1489.117,evm.model.scaffold_40.83,evm.model.scaffold_935.78,evm.model.scaffold_5723.37,evm.model.scaffold_14.95,evm.model.scaffold_255.41,evm.model.scaffold_6567.20,evm.model.scaffold_9124.12,evm.model.scaffold_309.226,evm.model.scaffold_398.20,evm…
Chr10_Chr11_Chr12	GO:0003006	developmental process involved in reproduction	biological_process	6.2753e-05	0.0098091	0.292754	evm.model.scaffold_3601.137,evm.model.scaffold_9124.12,evm.model.scaffold_309.226,evm.model.scaffold_255.57,evm.model.scaffold_3183.14,evm.model.scaffold_398.20,evm.model.scaffold_1187.478,evm.model.scaffold_1776.282.1,evm.model.scaffold_1527.23,evm.model.scaffold_4841.94,evm.model.scaffold_1266.304,evm.model.scaffold_683.39,evm.model.scaffold_138.93,evm.model.scaffold_762.284,evm.model.scaffold_…
Chr13_Chr14_Chr15	GO:0009664	plant-type cell wall organization	biological_process	3.1463e-07	0.00059119	0.511628	evm.model.scaffold_1389.10,evm.model.scaffold_5386.25,evm.model.scaffold_7068.25,evm.model.scaffold_1662.190,evm.model.scaffold_25.57,evm.model.scaffold_490.254,evm.model.scaffold_4404.201,evm.model.scaffold_1427.105,evm.model.scaffold_352.126,evm.model.scaffold_948.77,evm.model.scaffold_693.20,evm.model.scaffold_455.181,evm.model.scaffold_6528.33,evm.model.scaffold_1455.169,evm.model.scaffold_88…
Chr13_Chr14_Chr15	GO:0042273	ribosomal large subunit biogenesis	biological_process	1.2601e-06	0.00099844	1	evm.model.scaffold_858.320,evm.model.scaffold_1573.358,evm.model.scaffold_1573.780,evm.model.scaffold_1654.251,evm.model.scaffold_4353.84,evm.model.scaffold_62.212
Chr13_Chr14_Chr15	GO:0019915	lipid storage	biological_process	1.2993e-06	0.00099844	1	evm.model.scaffold_1089.164,evm.model.scaffold_296.127,evm.model.scaffold_553.137,evm.model.scaffold_1478.30,evm.model.scaffold_948.93,evm.model.scaffold_4060.83,evm.model.scaffold_132.190
Chr13_Chr14_Chr15	GO:0070988	demethylation	biological_process	1.3394e-06	0.00099844	1	evm.model.scaffold_811.422,evm.model.scaffold_622.251,evm.model.scaffold_1600.87,evm.model.scaffold_455.359,evm.model.scaffold_1573.933,evm.model.scaffold_1403.109,evm.model.scaffold_320.213,evm.model.scaffold_1298.43,evm.model.scaffold_4404.51
Chr13_Chr14_Chr15	GO:0006893	Golgi to plasma membrane transport	biological_process	1.3971e-06	0.00099844	1	evm.model.scaffold_425.567,evm.model.scaffold_1573.303,evm.model.scaffold_1506.329,evm.model.scaffold_296.130,evm.model.scaffold_1573.736,evm.model.scaffold_1506.504,evm.model.scaffold_553.121,evm.model.scaffold_8474.55,evm.model.scaffold_132.160
Chr13_Chr14_Chr15	GO:0071669	plant-type cell wall organization or biogenesis	biological_process	1.6949e-06	0.0010616	0.4	evm.model.scaffold_6528.33,evm.model.scaffold_1455.169,evm.model.scaffold_1042.301,evm.model.scaffold_1389.10,evm.model.scaffold_694.37,evm.model.scaffold_1004.21,evm.model.scaffold_490.254,evm.model.scaffold_1520.251,evm.model.scaffold_1806.830,evm.model.scaffold_693.20,evm.model.scaffold_455.181,evm.model.scaffold_126.23,evm.model.scaffold_8801.304,evm.model.scaffold_1713.81,evm.model.scaffold_…
Chr13_Chr14_Chr15	GO:0006094	gluconeogenesis	biological_process	2.5295e-06	0.0014259	1	evm.model.scaffold_1273.117,evm.model.scaffold_1478.221,evm.model.scaffold_10346.333,evm.model.scaffold_1828.4,evm.model.scaffold_1688.213,evm.model.scaffold_271.432,evm.model.scaffold_191.210
Chr13_Chr14_Chr15	GO:0009163	nucleoside biosynthetic process	biological_process	7.8217e-06	0.0029394	0.6	evm.model.scaffold_3711.32,evm.model.scaffold_1298.138,evm.model.scaffold_1654.273,evm.model.scaffold_320.96,evm.model.scaffold_1403.185,evm.model.scaffold_1298.136,evm.model.scaffold_1573.820,evm.model.scaffold_9738.16,evm.model.scaffold_9738.19,evm.model.scaffold_1573.394,evm.model.scaffold_320.97,evm.model.scaffold_644.95
Chr13_Chr14_Chr15	GO:0030388	fructose 1,6-bisphosphate metabolic process	biological_process	1.1834e-05	0.0039239	1	evm.model.scaffold_10346.333,evm.model.scaffold_1478.221,evm.model.scaffold_1273.117,evm.model.scaffold_1828.4,evm.model.scaffold_271.432,evm.model.scaffold_1688.213
Chr13_Chr14_Chr15	GO:0000255	allantoin metabolic process	biological_process	1.5394e-05	0.0041817	1	evm.model.scaffold_4404.157,evm.model.scaffold_443.377,evm.model.scaffold_5404.195,evm.model.scaffold_8801.333,evm.model.scaffold_455.225,evm.model.scaffold_1999.11
Chr13_Chr14_Chr15	GO:0045995	regulation of embryonic development	biological_process	2.024e-05	0.0048015	1	evm.model.scaffold_858.22,evm.model.scaffold_455.319,evm.model.scaffold_8801.406,evm.model.scaffold_9367.5,evm.model.scaffold_1816.26,evm.model.scaffold_4404.77
Chr13_Chr14_Chr15	GO:0045682	regulation of epidermis development	biological_process	2.334e-05	0.0050462	1	evm.model.scaffold_944.191,evm.model.scaffold_858.22,evm.model.scaffold_213.44,evm.model.scaffold_1589.29,evm.model.scaffold_9367.5,evm.model.scaffold_1816.26
Chr13_Chr14_Chr15	GO:0016051	carbohydrate biosynthetic process	biological_process	2.718e-05	0.0050462	0.316547	evm.model.scaffold_271.432,evm.model.scaffold_9204.31,evm.model.scaffold_9494.146,evm.model.scaffold_1042.301,evm.model.scaffold_271.363,evm.model.scaffold_1042.237,evm.model.scaffold_508.120,evm.model.scaffold_694.37,evm.model.scaffold_1004.21,evm.model.scaffold_113.170,evm.model.scaffold_191.210,evm.model.scaffold_530.174,evm.model.scaffold_5386.5,evm.model.scaffold_1828.4,evm.model.scaffold_21…
Chr13_Chr14_Chr15	GO:0010192	mucilage biosynthetic process	biological_process	2.741e-05	0.0050462	1	evm.model.scaffold_1818.59,evm.model.scaffold_1470.93,evm.model.scaffold_455.181,evm.model.scaffold_4404.201,evm.model.scaffold_175.48,evm.model.scaffold_8801.304
Chr13_Chr14_Chr15	GO:0006754	ATP biosynthetic process	biological_process	2.9784e-05	0.0050462	0.692308	evm.model.scaffold_644.95,evm.model.scaffold_320.97,evm.model.scaffold_1298.136,evm.model.scaffold_320.96,evm.model.scaffold_1403.185,evm.model.scaffold_9738.19,evm.model.scaffold_9738.16,evm.model.scaffold_1298.138,evm.model.scaffold_3711.32
Chr13_Chr14_Chr15	GO:0006892	post-Golgi vesicle-mediated transport	biological_process	3.0437e-05	0.0050462	0.666667	evm.model.scaffold_1506.504,evm.model.scaffold_1573.736,evm.model.scaffold_296.130,evm.model.scaffold_1506.329,evm.model.scaffold_425.567,evm.model.scaffold_1573.303,evm.model.scaffold_8474.55,evm.model.scaffold_132.160,evm.model.scaffold_622.29,evm.model.scaffold_553.121,evm.model.scaffold_1189.166,evm.model.scaffold_858.582
Chr13_Chr14_Chr15	GO:0015985	energy coupled proton transport, down electrochemical gradient	biological_process	4.1528e-05	0.0063268	0.727273	evm.model.scaffold_1403.185,evm.model.scaffold_320.96,evm.model.scaffold_1298.136,evm.model.scaffold_9738.16,evm.model.scaffold_644.95,evm.model.scaffold_320.97,evm.model.scaffold_3711.32,evm.model.scaffold_1298.138
Chr13_Chr14_Chr15	GO:0015718	monocarboxylic acid transport	biological_process	5.2284e-05	0.007557	0.571429	evm.model.scaffold_62.11,evm.model.scaffold_1390.24,evm.model.scaffold_1520.191,evm.model.scaffold_1015.10,evm.model.scaffold_1662.163,evm.model.scaffold_490.23,evm.model.scaffold_113.154,evm.model.scaffold_858.541,evm.model.scaffold_1239.94,evm.model.scaffold_1662.122,evm.model.scaffold_212.31,evm.model.scaffold_1049.119
Chr13_Chr14_Chr15	GO:0010876	lipid localization	biological_process	6.1842e-05	0.0084378	0.410256	evm.model.scaffold_1478.30,evm.model.scaffold_4060.83,evm.model.scaffold_1662.122,evm.model.scaffold_490.23,evm.model.scaffold_948.93,evm.model.scaffold_1189.136,evm.model.scaffold_1089.164,evm.model.scaffold_622.51,evm.model.scaffold_1520.191,evm.model.scaffold_132.190,evm.model.scaffold_1049.119,evm.model.scaffold_553.137,evm.model.scaffold_8662.10,evm.model.scaffold_1239.94,evm.model.scaffold_…
Chr13_Chr14_Chr15	GO:0048366	leaf development	biological_process	6.2868e-05	0.0084378	0.300752	evm.model.scaffold_1573.469,evm.model.scaffold_644.128,evm.model.scaffold_10274.74,evm.model.scaffold_9494.146,evm.model.scaffold_7325.6,evm.model.scaffold_1506.534,evm.model.scaffold_2680.41,evm.model.scaffold_455.223,evm.model.scaffold_1573.253,evm.model.scaffold_6528.33,evm.model.scaffold_1052.127,evm.model.scaffold_1573.433,evm.model.scaffold_1816.26,evm.model.scaffold_10841.16,evm.model.scaf…
Chr13_Chr14_Chr15	GO:0060321	acceptance of pollen	biological_process	7.6657e-05	0.0096026	1	evm.model.scaffold_553.121,evm.model.scaffold_425.567,evm.model.scaffold_1573.303,evm.model.scaffold_132.160,evm.model.scaffold_1573.736,evm.model.scaffold_296.130
Chr16_Chr17_Chr18	GO:0005976	polysaccharide metabolic process	biological_process	1.1541e-07	0.00062405	0.304688	evm.model.scaffold_1449.91,evm.model.scaffold_9357.61,evm.model.scaffold_1540.122,evm.model.scaffold_265.31,evm.model.scaffold_1075.30,evm.model.scaffold_1784.70,evm.model.scaffold_1654.214,evm.model.scaffold_108.142,evm.model.scaffold_1638.420,evm.model.scaffold_2377.20,evm.model.scaffold_3682.19,evm.model.scaffold_1449.54,evm.model.scaffold_1660.11,evm.model.scaffold_6580.25,evm.model.scaffold_…
Chr16_Chr17_Chr18	GO:0010190	cytochrome b6f complex assembly	biological_process	2.3251e-06	0.0025144	1	evm.model.scaffold_6299.11,evm.model.scaffold_1618.18,evm.model.scaffold_108.125,evm.model.scaffold_1449.74,evm.model.scaffold_1075.27,evm.model.scaffold_1265.288
Chr16_Chr17_Chr18	GO:0000271	polysaccharide biosynthetic process	biological_process	1.083e-05	0.0073196	0.316456	evm.model.scaffold_108.142,evm.model.scaffold_1819.32,evm.model.scaffold_2377.20,evm.model.scaffold_985.24.1,evm.model.scaffold_1247.53,evm.model.scaffold_1654.82,evm.model.scaffold_1638.427,evm.model.scaffold_7325.56,evm.model.scaffold_384.225,evm.model.scaffold_1540.14,evm.model.scaffold_964.125,evm.model.scaffold_1660.11,evm.model.scaffold_6580.25,evm.model.scaffold_108.116,evm.model.scaffold_…
Chr16_Chr17_Chr18	GO:0006505	GPI anchor metabolic process	biological_process	1.5684e-05	0.0075382	1	evm.model.scaffold_1333.406,evm.model.scaffold_7432.14,evm.model.scaffold_1467.16,evm.model.scaffold_1638.218,evm.model.scaffold_7056.25,evm.model.scaffold_3073.87
Chr16_Chr17_Chr18	GO:0043547	positive regulation of GTPase activity	biological_process	1.7402e-05	0.0075382	0.458333	evm.model.scaffold_985.79,evm.model.scaffold_1809.46,evm.model.scaffold_11778.15,evm.model.scaffold_9007.23,evm.model.scaffold_8056.17,evm.model.scaffold_5966.20,evm.model.scaffold_10191.153,evm.model.scaffold_332.82,evm.model.scaffold_305.99,evm.model.scaffold_509.65,evm.model.scaffold_197.177
Chr16_Chr17_Chr18	GO:0010393	galacturonan metabolic process	biological_process	1.8082e-05	0.0075382	0.384615	evm.model.scaffold_10154.76,evm.model.scaffold_9289.10,evm.model.scaffold_468.403,evm.model.scaffold_1247.53,evm.model.scaffold_1654.82,evm.model.scaffold_1449.91,evm.model.scaffold_1540.122,evm.model.scaffold_244.32,evm.model.scaffold_384.50,evm.model.scaffold_108.116,evm.model.scaffold_1660.11,evm.model.scaffold_1075.30,evm.model.scaffold_1094.64,evm.model.scaffold_265.31,evm.model.scaffold_178…
Chr16_Chr17_Chr18	GO:0016579	protein deubiquitination	biological_process	2.0912e-05	0.0075382	0.444444	evm.model.scaffold_1809.171,evm.model.scaffold_926.35,evm.model.scaffold_1726.22,evm.model.scaffold_1570.53,evm.model.scaffold_616.137,evm.model.scaffold_396.357,evm.model.scaffold_265.184,evm.model.scaffold_699.42,evm.model.scaffold_985.11,evm.model.scaffold_995.82,evm.model.scaffold_675.35,evm.model.scaffold_4753.45
Chr16_Chr17_Chr18	GO:0006664	glycolipid metabolic process	biological_process	2.5328e-05	0.0085594	0.727273	evm.model.scaffold_1333.406,evm.model.scaffold_7432.14,evm.model.scaffold_1467.16,evm.model.scaffold_1831.232,evm.model.scaffold_7056.25,evm.model.scaffold_265.4,evm.model.scaffold_1638.218,evm.model.scaffold_3073.87
Chr19_Chr20_Chr21	GO:0009083	branched-chain amino acid catabolic process	biological_process	3.2296e-07	0.00022325	0.9	evm.model.scaffold_11810.97,evm.model.scaffold_7419.224.1,evm.model.scaffold_5489.53,evm.model.scaffold_1780.66,evm.model.scaffold_3880.66,evm.model.scaffold_195.45,evm.model.scaffold_518.320,evm.model.scaffold_369.183,evm.model.scaffold_1675.21
Chr19_Chr20_Chr21	GO:0009081	branched-chain amino acid metabolic process	biological_process	7.6348e-07	0.00037533	0.65	evm.model.scaffold_1675.21,evm.model.scaffold_851.89,evm.model.scaffold_518.320,evm.model.scaffold_195.45,evm.model.scaffold_369.183,evm.model.scaffold_3880.66,evm.model.scaffold_1780.66,evm.model.scaffold_10013.19,evm.model.scaffold_11810.97,evm.model.scaffold_396.95,evm.model.scaffold_843.285,evm.model.scaffold_7419.224.1,evm.model.scaffold_5489.53
Chr19_Chr20_Chr21	GO:1900057	positive regulation of leaf senescence	biological_process	2.5056e-06	0.0011198	1	evm.model.scaffold_299.12,evm.model.scaffold_620.350,evm.model.scaffold_4640.30,evm.model.scaffold_1421.113,evm.model.scaffold_960.166,evm.model.scaffold_1736.192
Chr19_Chr20_Chr21	GO:0008380	RNA splicing	biological_process	4.2389e-06	0.0017365	0.477273	evm.model.scaffold_110.314,evm.model.scaffold_1321.80,evm.model.scaffold_907.247,evm.model.scaffold_4175.8,evm.model.scaffold_640.142,evm.model.scaffold_851.63,evm.model.scaffold_5387.36,evm.model.scaffold_110.237,evm.model.scaffold_2926.4,evm.model.scaffold_10008.15,evm.model.scaffold_396.55,evm.model.scaffold_1067.34,evm.model.scaffold_699.857,evm.model.scaffold_699.761,evm.model.scaffold_4785.…
Chr19_Chr20_Chr21	GO:1900055	regulation of leaf senescence	biological_process	1.3131e-05	0.0049654	0.727273	evm.model.scaffold_960.166,evm.model.scaffold_1421.113,evm.model.scaffold_1736.192,evm.model.scaffold_1124.2,evm.model.scaffold_620.350,evm.model.scaffold_299.12,evm.model.scaffold_7863.265,evm.model.scaffold_4640.30
Chr19_Chr20_Chr21	GO:0046500	S-adenosylmethionine metabolic process	biological_process	1.4667e-05	0.0051502	1	evm.model.scaffold_277.165,evm.model.scaffold_4328.43,evm.model.scaffold_18.47,evm.model.scaffold_727.128,evm.model.scaffold_10013.29,evm.model.scaffold_8180.8
Chr19_Chr20_Chr21	GO:0006575	cellular modified amino acid metabolic process	biological_process	1.8528e-05	0.0060722	0.404762	evm.model.scaffold_727.128,evm.model.scaffold_1043.74,evm.model.scaffold_881.503,evm.model.scaffold_11665.15,evm.model.scaffold_1675.80,evm.model.scaffold_277.165,evm.model.scaffold_10013.29,evm.model.scaffold_18.47,evm.model.scaffold_4328.43,evm.model.scaffold_8180.8,evm.model.scaffold_6394.41,evm.model.scaffold_1625.83,evm.model.scaffold_369.157,evm.model.scaffold_277.130,evm.model.scaffold_32.…
Chr19_Chr20_Chr21	GO:0051341	regulation of oxidoreductase activity	biological_process	2.1087e-05	0.0064789	1	evm.model.scaffold_5271.14,evm.model.scaffold_1757.39.1,evm.model.scaffold_1780.13,evm.model.scaffold_940.38,evm.model.scaffold_518.475
Chr19_Chr20_Chr21	GO:0006520	cellular amino acid metabolic process	biological_process	2.2973e-05	0.0066433	0.281879	evm.model.scaffold_277.165,evm.model.scaffold_699.480.1,evm.model.scaffold_699.407,evm.model.scaffold_1780.66,evm.model.scaffold_624.124,evm.model.scaffold_11665.15,evm.model.scaffold_699.955,evm.model.scaffold_881.503,evm.model.scaffold_1675.80,evm.model.scaffold_5489.53,evm.model.scaffold_6394.41,evm.model.scaffold_1675.21,evm.model.scaffold_369.157,evm.model.scaffold_32.20,evm.model.scaffold_8…
Chr22_Chr23_Chr24	GO:0090329	regulation of DNA-dependent DNA replication	biological_process	3.1852e-08	5.8809e-05	1	evm.model.scaffold_633.40,evm.model.scaffold_822.152,evm.model.scaffold_1135.11,evm.model.scaffold_166.124,evm.model.scaffold_764.159,evm.model.scaffold_1795.335,evm.model.scaffold_1017.252,evm.model.scaffold_805.10,evm.model.scaffold_1191.17,evm.model.scaffold_361.271,evm.model.scaffold_1290.109,evm.model.scaffold_1679.217
Chr22_Chr23_Chr24	GO:0032509	endosome transport via multivesicular body sorting pathway	biological_process	6.2503e-08	6.9241e-05	1	evm.model.scaffold_1231.333,evm.model.scaffold_1618.157,evm.model.scaffold_130.383,evm.model.scaffold_209.321,evm.model.scaffold_408.320,evm.model.scaffold_1165.113,evm.model.scaffold_1375.40,evm.model.scaffold_1805.120,evm.model.scaffold_408.119
Chr22_Chr23_Chr24	GO:0007034	vacuolar transport	biological_process	1.2922e-07	8.9466e-05	0.666667	evm.model.scaffold_615.109,evm.model.scaffold_209.321,evm.model.scaffold_1231.333,evm.model.scaffold_6893.224,evm.model.scaffold_1620.50,evm.model.scaffold_1375.40,evm.model.scaffold_9627.292,evm.model.scaffold_408.320,evm.model.scaffold_10264.77,evm.model.scaffold_12098.16,evm.model.scaffold_130.383,evm.model.scaffold_1618.157,evm.model.scaffold_842.13,evm.model.scaffold_408.119,evm.model.scaffo…
Chr22_Chr23_Chr24	GO:0071478	cellular response to radiation	biological_process	2.3596e-07	0.00012169	0.625	evm.model.scaffold_665.134,evm.model.scaffold_604.281,evm.model.scaffold_1752.47,evm.model.scaffold_10163.21,evm.model.scaffold_1139.358,evm.model.scaffold_1618.145,evm.model.scaffold_166.56,evm.model.scaffold_6824.4,evm.model.scaffold_1166.160,evm.model.scaffold_1231.355,evm.model.scaffold_1290.257,evm.model.scaffold_9627.411,evm.model.scaffold_671.191,evm.model.scaffold_838.28,evm.model.scaffol…
Chr22_Chr23_Chr24	GO:0019684	photosynthesis, light reaction	biological_process	2.6363e-07	0.00012169	0.62069	evm.model.scaffold_1017.159,evm.model.scaffold_1763.546,evm.model.scaffold_776.25,evm.model.scaffold_931.80,evm.model.scaffold_1502.241,evm.model.scaffold_1573.565,evm.model.scaffold_1166.160,evm.model.scaffold_839.398,evm.model.scaffold_942.49,evm.model.scaffold_538.93,evm.model.scaffold_1139.28,evm.model.scaffold_3636.3,evm.model.scaffold_1113.92,evm.model.scaffold_166.219,evm.model.scaffold_70…
Chr22_Chr23_Chr24	GO:0032875	regulation of DNA endoreduplication	biological_process	1.9059e-06	0.00075407	1	evm.model.scaffold_1191.17,evm.model.scaffold_805.10,evm.model.scaffold_1795.335,evm.model.scaffold_764.159,evm.model.scaffold_822.152,evm.model.scaffold_633.40,evm.model.scaffold_1679.217,evm.model.scaffold_1290.109,evm.model.scaffold_361.271
Chr22_Chr23_Chr24	GO:0042752	regulation of circadian rhythm	biological_process	5.2712e-06	0.0016221	1	evm.model.scaffold_581.148,evm.model.scaffold_209.306,evm.model.scaffold_8085.60,evm.model.scaffold_1066.201,evm.model.scaffold_6824.4,evm.model.scaffold_671.191,evm.model.scaffold_1290.257
Chr22_Chr23_Chr24	GO:0006091	generation of precursor metabolites and energy	biological_process	5.8127e-06	0.0016945	0.358974	evm.model.scaffold_1500.42,evm.model.scaffold_2912.65,evm.model.scaffold_812.43,evm.model.scaffold_776.52,evm.model.scaffold_361.213,evm.model.scaffold_952.540,evm.model.scaffold_657.54,evm.model.scaffold_705.169,evm.model.scaffold_798.202,evm.model.scaffold_9742.82,evm.model.scaffold_839.398,evm.model.scaffold_1166.160,evm.model.scaffold_6893.33,evm.model.scaffold_162.100.1,evm.model.scaffold_34…
Chr22_Chr23_Chr24	GO:0006833	water transport	biological_process	7.1353e-06	0.001882	0.705882	evm.model.scaffold_765.32,evm.model.scaffold_5571.65,evm.model.scaffold_538.12,evm.model.scaffold_657.44,evm.model.scaffold_812.43,evm.model.scaffold_4624.5,evm.model.scaffold_952.443,evm.model.scaffold_839.216,evm.model.scaffold_2912.49,evm.model.scaffold_1763.499,evm.model.scaffold_705.121,evm.model.scaffold_1500.15
Chr22_Chr23_Chr24	GO:0009637	response to blue light	biological_process	8.67e-06	0.0021829	1	evm.model.scaffold_9627.411,evm.model.scaffold_5571.7,evm.model.scaffold_1386.78,evm.model.scaffold_657.303,evm.model.scaffold_701.33,evm.model.scaffold_12245.45,evm.model.scaffold_1752.47
Chr22_Chr23_Chr24	GO:0016197	endosomal transport	biological_process	1.2654e-05	0.0030474	0.666667	evm.model.scaffold_1231.333,evm.model.scaffold_1618.157,evm.model.scaffold_209.321,evm.model.scaffold_130.383,evm.model.scaffold_408.320,evm.model.scaffold_5254.38,evm.model.scaffold_1165.113,evm.model.scaffold_1805.120,evm.model.scaffold_798.351,evm.model.scaffold_408.119,evm.model.scaffold_1375.40,evm.model.scaffold_11433.62
Chr22_Chr23_Chr24	GO:0032511	late endosome to vacuole transport via multivesicular body sorting pathway	biological_process	1.4249e-05	0.0032886	1	evm.model.scaffold_1805.120,evm.model.scaffold_1165.113,evm.model.scaffold_209.321,evm.model.scaffold_130.383,evm.model.scaffold_1618.157,evm.model.scaffold_1231.333
Chr22_Chr23_Chr24	GO:0015980	energy derivation by oxidation of organic compounds	biological_process	1.5903e-05	0.0033879	0.471698	evm.model.scaffold_839.263,evm.model.scaffold_839.370,evm.model.scaffold_1281.27,evm.model.scaffold_446.117,evm.model.scaffold_839.210,evm.model.scaffold_6893.33,evm.model.scaffold_162.100.1,evm.model.scaffold_538.107,evm.model.scaffold_11355.5,evm.model.scaffold_342.528,evm.model.scaffold_1471.168,evm.model.scaffold_1658.163,evm.model.scaffold_952.438,evm.model.scaffold_361.213,evm.model.scaffol…
Chr22_Chr23_Chr24	GO:0010207	photosystem II assembly	biological_process	1.7533e-05	0.0035969	0.769231	evm.model.scaffold_1113.92,evm.model.scaffold_931.80,evm.model.scaffold_776.25,evm.model.scaffold_1502.241,evm.model.scaffold_1573.565,evm.model.scaffold_942.49,evm.model.scaffold_839.398,evm.model.scaffold_538.93,evm.model.scaffold_3636.3,evm.model.scaffold_1139.28
Chr22_Chr23_Chr24	GO:0010051	xylem and phloem pattern formation	biological_process	1.832e-05	0.0036241	0.75	evm.model.scaffold_632.359,evm.model.scaffold_1635.60,evm.model.scaffold_1635.36,evm.model.scaffold_143.47,evm.model.scaffold_1185.64,evm.model.scaffold_161.330,evm.model.scaffold_143.69,evm.model.scaffold_763.23,evm.model.scaffold_1471.100,evm.model.scaffold_641.94,evm.model.scaffold_1471.113,evm.model.scaffold_1481.90
Chr22_Chr23_Chr24	GO:0010608	posttranscriptional regulation of gene expression	biological_process	1.8992e-05	0.0036275	0.45614	evm.model.scaffold_2387.101,evm.model.scaffold_1135.135,evm.model.scaffold_166.36,evm.model.scaffold_166.229,evm.model.scaffold_1635.60,evm.model.scaffold_633.64,evm.model.scaffold_1017.101,evm.model.scaffold_764.144,evm.model.scaffold_1017.332,evm.model.scaffold_1763.70,evm.model.scaffold_1290.35,evm.model.scaffold_5571.101,evm.model.scaffold_705.71,evm.model.scaffold_1017.423,evm.model.scaffold…
Chr22_Chr23_Chr24	GO:0009585	red, far-red light phototransduction	biological_process	2.0467e-05	0.0036656	1	evm.model.scaffold_166.56,evm.model.scaffold_1618.145,evm.model.scaffold_6824.4,evm.model.scaffold_671.191,evm.model.scaffold_1066.201,evm.model.scaffold_209.306,evm.model.scaffold_1231.355
Chr22_Chr23_Chr24	GO:0050821	protein stabilization	biological_process	2.1379e-05	0.0036656	0.75	evm.model.scaffold_1763.427,evm.model.scaffold_5571.101,evm.model.scaffold_1017.101,evm.model.scaffold_1017.332,evm.model.scaffold_1017.155,evm.model.scaffold_166.229,evm.model.scaffold_705.71,evm.model.scaffold_1135.82,evm.model.scaffold_166.36
Chr22_Chr23_Chr24	GO:0071214	cellular response to abiotic stimulus	biological_process	3.0561e-05	0.0049788	0.45614	evm.model.scaffold_1139.358,evm.model.scaffold_10163.21,evm.model.scaffold_604.281,evm.model.scaffold_1752.47,evm.model.scaffold_1290.62_evm.model.scaffold_1290.63,evm.model.scaffold_665.134,evm.model.scaffold_1066.201,evm.model.scaffold_209.306,evm.model.scaffold_8085.60,evm.model.scaffold_1083.29,evm.model.scaffold_7959.236,evm.model.scaffold_581.148,evm.model.scaffold_1802.268,evm.model.scaffo…
Chr22_Chr23_Chr24	GO:0006655	phosphatidylglycerol biosynthetic process	biological_process	4e-05	0.0061544	1	evm.model.scaffold_10669.2,evm.model.scaffold_1763.657,evm.model.scaffold_942.131,evm.model.scaffold_1453.116,evm.model.scaffold_225.75,evm.model.scaffold_1545.10.2
Chr22_Chr23_Chr24	GO:0009639	response to red or far red light	biological_process	4.3863e-05	0.0065664	0.424242	evm.model.scaffold_1231.355,evm.model.scaffold_143.69,evm.model.scaffold_1471.100,evm.model.scaffold_798.206,evm.model.scaffold_2426.23,evm.model.scaffold_604.223,evm.model.scaffold_6824.4,evm.model.scaffold_1618.145,evm.model.scaffold_166.56,evm.model.scaffold_581.148,evm.model.scaffold_9202.33,evm.model.scaffold_209.306,evm.model.scaffold_1066.201,evm.model.scaffold_8085.60,evm.model.scaffold_1…
Chr22_Chr23_Chr24	GO:0046513	ceramide biosynthetic process	biological_process	4.6139e-05	0.006643	1	evm.model.scaffold_12245.24,evm.model.scaffold_1554.194,evm.model.scaffold_1386.64,evm.model.scaffold_701.43,evm.model.scaffold_1618.538,evm.model.scaffold_1084.175
Chr22_Chr23_Chr24	GO:0007389	pattern specification process	biological_process	4.6773e-05	0.006643	0.469388	evm.model.scaffold_641.94,evm.model.scaffold_1471.113,evm.model.scaffold_1481.90,evm.model.scaffold_162.98,evm.model.scaffold_1763.490,evm.model.scaffold_665.44,evm.model.scaffold_6298.13,evm.model.scaffold_1642.30,evm.model.scaffold_1375.40,evm.model.scaffold_1635.60,evm.model.scaffold_1185.64,evm.model.scaffold_143.47,evm.model.scaffold_705.115,evm.model.scaffold_143.69,evm.model.scaffold_446.1…
Chr22_Chr23_Chr24	GO:0072666	establishment of protein localization to vacuole	biological_process	7.2895e-05	0.0088739	1	evm.model.scaffold_9627.292,evm.model.scaffold_657.402,evm.model.scaffold_10264.77,evm.model.scaffold_6893.224,evm.model.scaffold_732.159,evm.model.scaffold_615.109
Chr22_Chr23_Chr24	GO:0045333	cellular respiration	biological_process	7.3245e-05	0.0088739	0.477273	evm.model.scaffold_1500.42,evm.model.scaffold_776.52,evm.model.scaffold_2912.65,evm.model.scaffold_657.54,evm.model.scaffold_952.540,evm.model.scaffold_361.213,evm.model.scaffold_143.47,evm.model.scaffold_1642.47,evm.model.scaffold_9742.82,evm.model.scaffold_1113.76,evm.model.scaffold_11355.5,evm.model.scaffold_342.528,evm.model.scaffold_162.100.1,evm.model.scaffold_6893.33,evm.model.scaffold_538…
Chr22_Chr23_Chr24	GO:0010088	phloem development	biological_process	8.0249e-05	0.0088739	1	evm.model.scaffold_361.271,evm.model.scaffold_671.210,evm.model.scaffold_2614.67,evm.model.scaffold_1066.191,evm.model.scaffold_1290.109,evm.model.scaffold_1795.335
Chr22_Chr23_Chr24	GO:0010268	brassinosteroid homeostasis	biological_process	8.4595e-05	0.0088739	1	evm.model.scaffold_581.121,evm.model.scaffold_143.75,evm.model.scaffold_1471.90,evm.model.scaffold_1635.71,evm.model.scaffold_8085.32,evm.model.scaffold_1290.245
Chr22_Chr23_Chr24	GO:0015979	photosynthesis	biological_process	8.6087e-05	0.0088739	0.425926	evm.model.scaffold_1113.92,evm.model.scaffold_166.219,evm.model.scaffold_1139.358,evm.model.scaffold_5571.7,evm.model.scaffold_10163.21,evm.model.scaffold_705.169,evm.model.scaffold_356.86,evm.model.scaffold_665.134,evm.model.scaffold_1763.546,evm.model.scaffold_1017.159,evm.model.scaffold_7959.236,evm.model.scaffold_604.199,evm.model.scaffold_1502.241,evm.model.scaffold_776.25,evm.model.scaffold…
Chr22_Chr23_Chr24	GO:0042149	cellular response to glucose starvation	biological_process	8.8114e-05	0.0088739	1	evm.model.scaffold_952.443,evm.model.scaffold_1635.142,evm.model.scaffold_2912.49,evm.model.scaffold_700.112,evm.model.scaffold_839.216,evm.model.scaffold_1471.16
Chr22_Chr23_Chr24	GO:0060918	auxin transport	biological_process	9.9714e-05	0.0096497	0.75	evm.model.scaffold_671.210,evm.model.scaffold_225.77_evm.model.scaffold_225.78,evm.model.scaffold_1481.94,evm.model.scaffold_1763.659_evm.model.scaffold_1763.660,evm.model.scaffold_2614.67,evm.model.scaffold_1066.191,evm.model.scaffold_1453.110,evm.model.scaffold_641.99,evm.model.scaffold_763.17
Chr22_Chr23_Chr24	GO:0015696	ammonium transport	biological_process	0.00010976	0.0096497	1	evm.model.scaffold_1135.220,evm.model.scaffold_665.76,evm.model.scaffold_6298.122,evm.model.scaffold_604.176_evm.model.scaffold_604.177,evm.model.scaffold_1120.106,evm.model.scaffold_1501.16
Chr25_Chr26_Chr27	GO:0009737	response to abscisic acid stimulus	biological_process	7.0318e-07	0.00091202	0.388889	evm.model.scaffold_141.107,evm.model.scaffold_4833.43.1,evm.model.scaffold_9468.27,evm.model.scaffold_1353.306,evm.model.scaffold_443.5,evm.model.scaffold_2094.21,evm.model.scaffold_782.119,evm.model.scaffold_1274.126,evm.model.scaffold_1450.1,evm.model.scaffold_634.69,evm.model.scaffold_436.112.1,evm.model.scaffold_1561.99,evm.model.scaffold_574.47,evm.model.scaffold_1622.283,evm.model.scaffold_…
Chr25_Chr26_Chr27	GO:0009910	negative regulation of flower development	biological_process	1.261e-06	0.0013085	0.9	evm.model.scaffold_11771.305,evm.model.scaffold_10628.86,evm.model.scaffold_517.193,evm.model.scaffold_5019.82,evm.model.scaffold_11656.112,evm.model.scaffold_647.153,evm.model.scaffold_1266.546,evm.model.scaffold_1644.130,evm.model.scaffold_1400.828.1
Chr25_Chr26_Chr27	GO:0051241	negative regulation of multicellular organismal process	biological_process	2.336e-06	0.0020199	0.684211	evm.model.scaffold_1266.546,evm.model.scaffold_7588.168,evm.model.scaffold_1644.130,evm.model.scaffold_1400.828.1,evm.model.scaffold_11771.305,evm.model.scaffold_1622.55,evm.model.scaffold_10628.86,evm.model.scaffold_517.193,evm.model.scaffold_5019.82,evm.model.scaffold_1365.248,evm.model.scaffold_647.153,evm.model.scaffold_11656.112,evm.model.scaffold_6371.12
Chr25_Chr26_Chr27	GO:0044087	regulation of cellular component biogenesis	biological_process	4.8096e-06	0.0035646	0.538462	evm.model.scaffold_11771.154,evm.model.scaffold_8788.105,evm.model.scaffold_852.335_evm.model.scaffold_852.336,evm.model.scaffold_2900.50,evm.model.scaffold_2933.1,evm.model.scaffold_852.89.1,evm.model.scaffold_722.160_evm.model.scaffold_722.161,evm.model.scaffold_6702.50,evm.model.scaffold_1806.53,evm.model.scaffold_5893.93,evm.model.scaffold_782.119,evm.model.scaffold_4264.36,evm.model.scaffold…
Chr25_Chr26_Chr27	GO:0048581	negative regulation of post-embryonic development	biological_process	1.0341e-05	0.0067062	0.666667	evm.model.scaffold_1400.828.1,evm.model.scaffold_1644.130,evm.model.scaffold_7588.168,evm.model.scaffold_1266.546,evm.model.scaffold_11656.112,evm.model.scaffold_647.153,evm.model.scaffold_1365.248,evm.model.scaffold_517.193,evm.model.scaffold_5019.82,evm.model.scaffold_10628.86,evm.model.scaffold_1622.55,evm.model.scaffold_11771.305
Chr25_Chr26_Chr27	GO:0051130	positive regulation of cellular component organization	biological_process	1.454e-05	0.0081474	0.527778	evm.model.scaffold_2933.1,evm.model.scaffold_852.89.1,evm.model.scaffold_722.160_evm.model.scaffold_722.161,evm.model.scaffold_1274.116,evm.model.scaffold_1817.271,evm.model.scaffold_852.335_evm.model.scaffold_852.336,evm.model.scaffold_1082.99_evm.model.scaffold_1082.104,evm.model.scaffold_1279.179,evm.model.scaffold_6371.124,evm.model.scaffold_816.234,evm.model.scaffold_13.103,evm.model.scaffol…
Chr25_Chr26_Chr27	GO:0031334	positive regulation of protein complex assembly	biological_process	1.5704e-05	0.0081474	0.833333	evm.model.scaffold_5893.93,evm.model.scaffold_1806.53,evm.model.scaffold_4264.36,evm.model.scaffold_1601.96,evm.model.scaffold_1817.92,evm.model.scaffold_1003.35,evm.model.scaffold_2933.1,evm.model.scaffold_13.103,evm.model.scaffold_816.234,evm.model.scaffold_6371.124
Chr25_Chr26_Chr27	GO:0010450	inflorescence meristem growth	biological_process	2.0076e-05	0.0089041	1	evm.model.scaffold_1266.546,evm.model.scaffold_10628.86,evm.model.scaffold_1644.152,evm.model.scaffold_11771.320,evm.model.scaffold_647.132,evm.model.scaffold_1400.828.1
Enrichment was determined by a two-sided hypergeometric test followed by false discovery rate (FDR) correction for multiple testing.

## Sheet: Supplementary Data 10
Supplementary Data 10. List of 105 MADS-box genes identified in C. morifolium.
Gene ID	Name	Chr	Start	End	Length (bp)	Subfamily	Duplicate
evm.model.scaffold_1142.286	CmAGL17-1	Chr1	131518431	131560960	42530	AGL17	DSD, WGD
evm.model.scaffold_11378.45	CmFLC-1	Chr1	300555605	300563699	8095	FLC	DSD, WGD
evm.model.scaffold_1684.180	CmAGL17-3	Chr3	121163785	121202712	38928	AGL17	DSD, WGD
evm.model.scaffold_325.143	CmFLC-3-1	Chr3	273212253	273221082	8830	FLC	WGD
evm.model.scaffold_325.142	CmFLC-3-2	Chr3	273229065	273235394	6330	FLC	DSD, TD
evm.model.scaffold_8001.21	CmSOC1-4-1	Chr4	55618984	55628509	9526	SOC1(TM3)	DSD, WGD
evm.model.scaffold_6746.3	CmSOC1-4-2	Chr4	55912990	55922499	9510	SOC1(TM3)	DSD, TD
evm.model.scaffold_267.47	CmSVP-4-1	Chr4	102721544	102728103	6560	SVP(StMADS11)	DSD, WGD
evm.model.scaffold_915.251	CmSEP2-4	Chr4	170934127	170939042	4916	SEP	WGD
evm.model.scaffold_560.196	CmAP3-4	Chr4	235626460	235631363	4904	PI/DEF/AP3	DSD, WGD
evm.model.scaffold_11956.14	CmFUL-4	Chr4	239693186	239701918	8733	AP1(SUQA)	WGD
evm.model.scaffold_8949.4	CmSVP-4-2	Chr4	244990098	245003362	13265	SVP(StMADS11)	WGD
evm.model.scaffold_837.154	CmAGL17-4	Chr4	262380146	262382902	2757	AGL17	WGD
evm.model.scaffold_9272.18	CmSOC1-5	Chr5	54953487	54963044	9558	SOC1(TM3)	DSD, WGD
evm.model.scaffold_508.467	CmSVP-5-1	Chr5	102023885	102031887	8003	SVP(StMADS11)	WGD
evm.model.scaffold_397.348	CmSEP2-5	Chr5	170887681	170892971	5291	SEP	WGD
evm.model.scaffold_777.83	CmAGL12-5	Chr5	209569858	209575067	5210	AGL12	WGD
evm.model.scaffold_1371.461	CmSVP-5-2	Chr5	243954738	243967088	12351	SVP(StMADS11)	WGD
evm.model.scaffold_1371.143	CmFUL-5	Chr5	250283692	250297265	13574	AP1(SUQA)	DSD, WGD
evm.model.scaffold_2951.1	CmAGL17-5	Chr5	256920315	256926818	6504	AGL17	WGD
evm.model.scaffold_asm3_new.3040	CmSVP-6-1	Chr6	98981445	98988004	6560	SVP(StMADS11)	WGD
evm.model.scaffold_1699.173	CmSEP2-6	Chr6	154057215	154062097	4883	SEP	DSD, WGD
evm.model.scaffold_749.77	CmAGL12-6	Chr6	191178852	191185503	6652	AGL12	WGD
evm.model.scaffold_909.37	CmAP3-6	Chr6	209934741	209939027	4287	PI/DEF/AP3	WGD
evm.model.scaffold_759.138	CmSVP-6-2	Chr6	222784721	222798928	14208	SVP(StMADS11)	WGD
evm.model.scaffold_10124.129	CmFUL-6	Chr6	229786489	229801579	15091	AP1(SUQA)	DSD, WGD
evm.model.scaffold_9352.24	CmAGL17-6	Chr6	237907631	237910052	2422	AGL17	WGD
evm.model.scaffold_5250.69	CmSVP-7	Chr7	136932772	136941611	8840	SVP(StMADS11)	DSD, WGD
evm.model.scaffold_11365.36	CmSEP2-7	Chr7	198177780	198189455	11676	SEP	DSD, WGD
evm.model.scaffold_11365.38	CmAP1-7	Chr7	198261023	198276145	15123	AP1(SUQA)	WGD
evm.model.scaffold_952.250	CmSVP-8	Chr8	146620021	146629305	9285	SVP(StMADS11)	DSD, WGD
evm.model.scaffold_1566.150	CmSEP2-8	Chr8	204697733	204707701	9969	SEP	DSD, WGD
evm.model.scaffold_1522.37	CmSVP-9	Chr9	144283715	144291443	7729	SVP(StMADS11)	DSD, WGD
evm.model.scaffold_629.337	CmSEP2-9	Chr9	205114376	205129819	15444	SEP	WGD
evm.model.scaffold_629.343	CmAP1-9	Chr9	205194933	205200783	5851	AP1(SUQA)	DSD, WGD
evm.model.scaffold_1820.447	CmSOC1-10	Chr10	99058937	99072179	13243	SOC1(TM3)	DSD, WGD
evm.model.scaffold_1776.282.1	CmAG-10	Chr10	125078269	125086780	8512	AG/STK/SHP	WGD
evm.model.scaffold_4253.83	CmPI-10-1	Chr10	146496428	146498700	2273	PI/DEF/AP3	WGD
evm.model.scaffold_4253.117	CmPI-10-2	Chr10	147195719	147197148	1430	PI/DEF/AP3	DSD, PD
evm.model.scaffold_390.59	CmAGL15-10	Chr10	185457726	185463311	5586	AGL15	WGD
evm.model.scaffold_1111.42	CmFLC-10-1	Chr10	304105296	304120925	15630	FLC	DSD, WGD
evm.model.scaffold_1111.39	CmFLC-10-2	Chr10	304159266	304167948	8683	FLC	DSD, TD
evm.model.scaffold_1111.25	CmFLC-10-3	Chr10	304334103	304346579	12477	FLC	WGD
evm.model.scaffold_1696.16	CmSOC1-11	Chr11	73419366	73431999	12634	SOC1(TM3)	WGD
evm.model.scaffold_1489.299	CmAG-11	Chr11	95818493	95825632	7140	AG/STK/SHP	WGD
evm.model.scaffold_1460.36	CmPI-11-1	Chr11	135889403	135891707	2305	PI/DEF/AP3	DSD, WGD
evm.model.scaffold_1460.24	CmPI-11-2	Chr11	136085952	136087020	1069	PI/DEF/AP3	PD
evm.model.scaffold_8450.35	CmAGL15-11	Chr11	166711612	166715286	3675	AGL15	WGD
evm.model.scaffold_531.14	CmFLC-11-1	Chr11	265985671	265999315	13645	FLC	DSD, WGD
evm.model.scaffold_531.11.1	CmFLC-11-2	Chr11	266070788	266079309	8522	FLC	DSD, WGD
evm.model.scaffold_535.436.1	CmAG-12	Chr12	108529002	108549212	20211	AG/STK/SHP	DSD, WGD
evm.model.scaffold_9505.222	CmAGL15-12	Chr12	185918167	185921785	3619	AGL15	WGD
evm.model.scaffold_1742.25	CmFLC-12	Chr12	312830699	312839278	8580	FLC	WGD
evm.model.scaffold_113.365	CmAGL17-13	Chr13	2069532	2077289	7758	AGL17	WGD
evm.model.scaffold_1506.421	CmSOC1-13	Chr13	282018659	282031420	12762	SOC1(TM3)	DSD, WGD
evm.model.scaffold_720.105	CmAGL17-14	Chr14	2949517	2955835	6319	AGL17	DSD, WGD
evm.model.scaffold_1662.107	CmAG-14-1	Chr14	290303249	290321271	18023	AG/STK/SHP	WGD
evm.model.scaffold_1662.109	CmAG-14-2	Chr14	290336592	290343347	6756	AG/STK/SHP	DSD, TD
evm.model.scaffold_237.153	CmAGL17-15	Chr15	2385994	2400301	14308	AGL17	WGD
evm.model.scaffold_1506.230	CmSOC1-15	Chr15	261757050	261767048	9999	SOC1(TM3)	DSD, WGD
evm.model.scaffold_1662.184	CmAG-15	Chr15	279012414	279024228	11815	AG/STK/SHP	DSD, WGD
evm.model.scaffold_4404.173	CmFLC-15	Chr15	287963818	288016578	52761	FLC	DSD, TRD
evm.model.scaffold_1327.234	CmAGL17-16	Chr16	3505064	3536086	31023	AGL17	WGD
evm.model.scaffold_1327.191	CmSVP-16	Chr16	4366709	4371192	4484	SVP(StMADS11)	WGD
evm.model.scaffold_4933.18	CmSEP3-16	Chr16	224800847	224806578	5732	SEP	DSD, WGD
evm.model.scaffold_1756.135	CmAP1-16	Chr16	181572409	181574095	1687	AP1(SUQA)	WGD
evm.model.scaffold_12108.74_evm.model.scaffold_12108.73	CmAGL17-17	Chr17	3789623	3822068	32446	AGL17	WGD
evm.model.scaffold_2266.14	CmSVP-17	Chr17	4981056	4984990	3935	SVP(StMADS11)	DSD, WGD
evm.model.scaffold_7072.5	CmFUL-17	Chr17	64320733	64457487	136755	AP1(SUQA)	WGD
evm.model.scaffold_6.241	CmAP3-17	Chr17	69674730	69679609	4880	PI/DEF/AP3	WGD
evm.model.scaffold_382.149	CmSEP3-17	Chr17	242729383	242741397	12015	SEP	DSD, WGD
evm.model.scaffold_7686.40	CmAP1-17	Chr17	195042389	195044075	1687	AP1(SUQA)	WGD
evm.model.scaffold_1702.118	CmAGL17-18	Chr18	2987613	3018562	30950	AGL17	WGD
evm.model.scaffold_1702.41	CmSVP-18	Chr18	3958718	3963411	4694	SVP(StMADS11)	WGD
evm.model.scaffold_asm16_new.355	CmFUL-18	Chr18	69834802	69971556	136755	AP1(SUQA)	WGD
evm.model.scaffold_asm16_new.588	CmAP3-18	Chr18	75188525	75193404	4880	PI/DEF/AP3	WGD
evm.model.scaffold_asm16_new.2569	CmBS-18	Chr18	117266084	117267968	1885	Bsister	TRD
evm.model.scaffold_971.30	CmSEP3-18	Chr18	248965558	248971064	5507	SEP	WGD
evm.model.scaffold_620.454.1	CmSVP-19	Chr19	128079175	128095701	16527	SVP(StMADS11)	DSD, TRD
evm.model.scaffold_506.7	CmAGL15-19	Chr19	136797050	136801130	4081	AGL15	DSD, WGD
evm.model.scaffold_1368.2	CmAGL6-19	Chr19	168164747	168171569	6823	AGL6	TD
evm.model.scaffold_1085.55	CmFLC-2	Chr2	259961245	259967673	6429	FLC	DSD, WGD
evm.model.scaffold_367.210	CmAGL15-20-1	Chr20	88957203	88961024	3822	AGL15	PD
evm.model.scaffold_8792.36	CmAGL15-20-2	Chr20	89287909	89291730	3822	AGL15	DSD, PD
evm.model.scaffold_1556.298	CmAGL6-20	Chr20	143796938	143803968	7031	AGL6	DSD, WGD
evm.model.scaffold_1838.44	CmAGL6-21	Chr21	166487372	166493924	6553	AGL6	WGD
evm.model.scaffold_839.104.1	CmSEP3-22	Chr22	38840454	38843167	2714	SEP	DSD, WGD
evm.model.scaffold_161.24	CmFUL-22	Chr22	86044678	86062079	17402	AP1(SUQA)	WGD
evm.model.scaffold_161.1	CmSEP4-22	Chr22	86504053	86508553	4501	SEP	WGD
evm.model.scaffold_632.139	CmFUL-23	Chr23	91543487	91566265	22779	AP1(SUQA)	WGD
evm.model.scaffold_632.117	CmSEP4-23	Chr23	92080608	92084943	4336	SEP	WGD
evm.model.scaffold_1449.362	CmSEP4-24	Chr24	96651053	96655409	4357	SEP	DSD, WGD
evm.model.scaffold_573.137	CmFUL-24	Chr24	97157637	97183643	26007	AP1(SUQA)	DSD, WGD
evm.model.scaffold_1262.227	CmAP1-25	Chr25	101071060	101076975	5916	AP1(SUQA)	DSD, WGD
evm.model.scaffold_1097.263	CmPI-25	Chr25	106386909	106387238	330	PI/DEF/AP3	WGD
evm.model.scaffold_517.193	CmFLC-25	Chr25	124889975	124899983	10009	FLC	DSD, WGD
evm.model.scaffold_5605.23	CmSVP-25	Chr25	133550709	133554069	3361	SVP(StMADS11)	WGD
evm.model.scaffold_816.290	CmFLC-26	Chr26	8226917	8238748	11832	FLC	DSD, WGD
evm.model.scaffold_1291.374_evm.model.scaffold_1291.375	CmAGL17-26-1	Chr26	93301436	93305320	3885	AGL17	DSD, PD
evm.model.scaffold_1291.316	CmAGL17-26-2	Chr26	94721736	94729842	8107	AGL17	PD
evm.model.scaffold_1082.18	CmSEP3-26	Chr26	182128561	182135330	6770	SEP	DSD, WGD
evm.model.scaffold_1003.151_evm.model.scaffold_1003.152	CmFLC-27-1	Chr27	4388635	4401222	12588	FLC	DSD, WGD
evm.model.scaffold_1116.209	CmPI-27	Chr27	97158159	97158423	265	PI/DEF/AP3	WGD
evm.model.scaffold_5019.82	CmFLC-27-2	Chr27	112133888	112146568	12681	FLC	DSD, WGD
evm.model.scaffold_582.91	CmSVP-27	Chr27	119075765	119081170	5406	SVP(StMADS11)	DSD, WGD

[truncated: 3 more sheets: Supplementary Data 11, Supplementary Data 12, Supplementary Data 13]
