# Supplementary material for: Analyses of a chromosome-scale genome assembly reveal the origin and evolution of cultivated chrysanthemum
Source: Nat Commun. 2023 Apr 11;14:2021. doi: 10.1038/s41467-023-37730-3 (PMC10085997; doi:10.1038/s41467-023-37730-3)
Supplement: Supplementary file 6 — Source Data [file 41467_2023_37730_MOESM6_ESM.xlsx]

## Sheet: Figure 1a_track_a
The length of 27 pseudochromosomes in C. morifolium genome
Chromosome	Start (bp)	End (bp)
Chr1	0	341398601
Chr2	0	295030345
Chr3	0	313095894
Chr4	0	294124624
Chr5	0	283376936
Chr6	0	282905081
Chr7	0	254060111
Chr8	0	262101579
Chr9	0	256086517
Chr10	0	308229016
Chr11	0	273155101
Chr12	0	316167799
Chr13	0	329179289
Chr14	0	309650168
Chr15	0	303688045
Chr16	0	315184784
Chr17	0	340404798
Chr18	0	343668656
Chr19	0	263614180
Chr20	0	255661353
Chr21	0	279095745
Chr22	0	323725715
Chr23	0	320737027
Chr24	0	329610984
Chr25	0	232214313
Chr26	0	224835988
Chr27	0	214507245

## Sheet: Figure 1_track_a b
The gene density distribution in C. morifolium genome
Chromosome	Start (bp)	End (bp)	Gene Density (%)
Chr1	1	1000000	14.09
Chr1	1000001	2000000	13.58
Chr1	2000001	3000000	7.65
Chr1	3000001	4000000	11.94
Chr1	4000001	5000000	29.45
Chr1	5000001	6000000	7.75
Chr1	6000001	7000000	3.21
Chr1	7000001	8000000	6.38
Chr1	8000001	9000000	4.88
Chr1	9000001	10000000	13.56
Chr1	10000001	11000000	16.57
Chr1	11000001	12000000	14.22
Chr1	12000001	13000000	16.88
Chr1	13000001	14000000	13.03
Chr1	14000001	15000000	8.4
Chr1	15000001	16000000	7.64
Chr1	16000001	17000000	18.56
Chr1	17000001	18000000	5.41
Chr1	18000001	19000000	5.19
Chr1	19000001	20000000	9.98
Chr1	20000001	21000000	10.46
Chr1	21000001	22000000	29.15
Chr1	22000001	23000000	4.42
Chr1	23000001	24000000	5
Chr1	24000001	25000000	13.74
Chr1	25000001	26000000	0.71
Chr1	26000001	27000000	0.44
Chr1	27000001	28000000	3.33
Chr1	28000001	29000000	1.65
Chr1	29000001	30000000	0.52
Chr1	30000001	31000000	1.2
Chr1	31000001	32000000	1.2
Chr1	32000001	33000000	0.41
Chr1	33000001	34000000	4.15
Chr1	34000001	35000000	8.59
Chr1	35000001	36000000	8.77
Chr1	36000001	37000000	6.24
Chr1	37000001	38000000	1.37
Chr1	38000001	39000000	1.88
Chr1	39000001	40000000	0.87
Chr1	40000001	41000000	10.31
Chr1	41000001	42000000	14.99
Chr1	42000001	43000000	8.77
Chr1	43000001	44000000	7.47
Chr1	44000001	45000000	8.78
Chr1	45000001	46000000	5.51
Chr1	46000001	47000000	16.97
Chr1	47000001	48000000	9.41
Chr1	48000001	49000000	7.08
Chr1	49000001	50000000	7.97
Chr1	50000001	51000000	7.78
Chr1	51000001	52000000	14.62
Chr1	52000001	53000000	14.78
Chr1	53000001	54000000	4.79
Chr1	54000001	55000000	1.83
Chr1	55000001	56000000	2.97
Chr1	56000001	57000000	10.79
Chr1	57000001	58000000	4.7
Chr1	58000001	59000000	8.6
Chr1	59000001	60000000	8
Chr1	60000001	61000000	11.14
Chr1	61000001	62000000	10.18
Chr1	62000001	63000000	4.26
Chr1	63000001	64000000	1.53
Chr1	64000001	65000000	2.49
Chr1	65000001	66000000	22.21
Chr1	66000001	67000000	15.82
Chr1	67000001	68000000	14.54
Chr1	68000001	69000000	5.75
Chr1	69000001	70000000	10.87
Chr1	70000001	71000000	20.16
Chr1	71000001	72000000	10.99
Chr1	72000001	73000000	3.75
Chr1	73000001	74000000	10.14
Chr1	74000001	75000000	7.44
Chr1	75000001	76000000	9.4
Chr1	76000001	77000000	7.69
Chr1	77000001	78000000	6.51
Chr1	78000001	79000000	8.93
Chr1	79000001	80000000	8.46
Chr1	80000001	81000000	14.8
Chr1	81000001	82000000	12.8
Chr1	82000001	83000000	8.98
Chr1	83000001	84000000	7.05
Chr1	84000001	85000000	18.06
Chr1	85000001	86000000	21.02
Chr1	86000001	87000000	8
Chr1	87000001	88000000	6.39
Chr1	88000001	89000000	4.27
Chr1	89000001	90000000	6.97
Chr1	90000001	91000000	8.31
Chr1	91000001	92000000	6.81
Chr1	92000001	93000000	32.85
Chr1	93000001	94000000	0.15
Chr1	94000001	95000000	5.97
Chr1	95000001	96000000	5.89
Chr1	96000001	97000000	6.57
Chr1	97000001	98000000	8.18
Chr1	98000001	99000000	2.14
Chr1	99000001	100000000	6.48
Chr1	100000001	101000000	17.51
Chr1	101000001	102000000	7.39
Chr1	102000001	103000000	11.48
Chr1	103000001	104000000	3.06
Chr1	104000001	105000000	1.88
Chr1	105000001	106000000	4.07
Chr1	106000001	107000000	6.13
Chr1	107000001	108000000	8.01
Chr1	108000001	109000000	10.96
Chr1	109000001	110000000	19.29
Chr1	110000001	111000000	5.88
Chr1	111000001	112000000	2.93
Chr1	112000001	113000000	2.88
Chr1	113000001	114000000	4.13
Chr1	114000001	115000000	5.88
Chr1	115000001	116000000	5.29
Chr1	116000001	117000000	0.08
Chr1	117000001	118000000	7.27
Chr1	118000001	119000000	6.67
Chr1	119000001	120000000	5.28
Chr1	120000001	121000000	4.69
Chr1	121000001	122000000	5.25
Chr1	122000001	123000000	8.8
Chr1	123000001	124000000	6.64
Chr1	124000001	125000000	4.66
Chr1	125000001	126000000	5.95
Chr1	126000001	127000000	3.57
Chr1	127000001	128000000	6.46
Chr1	128000001	129000000	1.6
Chr1	129000001	130000000	8.19
Chr1	130000001	131000000	6.65
Chr1	131000001	132000000	10.16
Chr1	132000001	133000000	11.77
Chr1	133000001	134000000	0.89
Chr1	134000001	135000000	4.24
Chr1	135000001	136000000	6.35
Chr1	136000001	137000000	6.23
Chr1	137000001	138000000	9.16
Chr1	138000001	139000000	5.44
Chr1	139000001	140000000	2.04
Chr1	140000001	141000000	7.92
Chr1	141000001	142000000	6.72
Chr1	142000001	143000000	8.85
Chr1	143000001	144000000	6.76
Chr1	144000001	145000000	6.86
Chr1	145000001	146000000	5.98
Chr1	146000001	147000000	8.4
Chr1	147000001	148000000	26.14
Chr1	148000001	149000000	3.97
Chr1	149000001	150000000	10.16
Chr1	150000001	151000000	5.79
Chr1	151000001	152000000	5.23
Chr1	152000001	153000000	5.84
Chr1	153000001	154000000	4.23
Chr1	154000001	155000000	4.95
Chr1	155000001	156000000	4.8
Chr1	156000001	157000000	3.35
Chr1	157000001	158000000	2.24
Chr1	158000001	159000000	4.16
Chr1	159000001	160000000	3.65
Chr1	160000001	161000000	1.73
Chr1	161000001	162000000	3.51
Chr1	162000001	163000000	7.38
Chr1	163000001	164000000	8.08
Chr1	164000001	165000000	4.52
Chr1	165000001	166000000	0
Chr1	166000001	167000000	0.27
Chr1	167000001	168000000	2.08
Chr1	168000001	169000000	8.47
Chr1	169000001	170000000	4.43
Chr1	170000001	171000000	1.53
Chr1	171000001	172000000	0
Chr1	172000001	173000000	0.44
Chr1	173000001	174000000	1.81
Chr1	174000001	175000000	3.73
Chr1	175000001	176000000	1.46
Chr1	176000001	177000000	4.84
Chr1	177000001	178000000	2.72
Chr1	178000001	179000000	0.25
Chr1	179000001	180000000	14.71
Chr1	180000001	181000000	1.45
Chr1	181000001	182000000	6.22
Chr1	182000001	183000000	3.06
Chr1	183000001	184000000	4.16
Chr1	184000001	185000000	0.62
Chr1	185000001	186000000	1.63
Chr1	186000001	187000000	3.21
Chr1	187000001	188000000	1.39
Chr1	188000001	189000000	7.12
Chr1	189000001	190000000	1.43
Chr1	190000001	191000000	1.69
Chr1	191000001	192000000	1.63
Chr1	192000001	193000000	0.51
Chr1	193000001	194000000	3.64
Chr1	194000001	195000000	6.72
Chr1	195000001	196000000	1.61
Chr1	196000001	197000000	8.49
Chr1	197000001	198000000	1.93
Chr1	198000001	199000000	4.42
Chr1	199000001	200000000	4.11
Chr1	200000001	201000000	4.14
Chr1	201000001	202000000	3.15
Chr1	202000001	203000000	9.17
Chr1	203000001	204000000	3.66
Chr1	204000001	205000000	2.22
Chr1	205000001	206000000	3.89
Chr1	206000001	207000000	3.08
Chr1	207000001	208000000	5.81
Chr1	208000001	209000000	5.28
Chr1	209000001	210000000	1.74
Chr1	210000001	211000000	10.98
Chr1	211000001	212000000	4.33
Chr1	212000001	213000000	10.68
Chr1	213000001	214000000	3.47
Chr1	214000001	215000000	3.98
Chr1	215000001	216000000	6.91
Chr1	216000001	217000000	1.32
Chr1	217000001	218000000	3.32
Chr1	218000001	219000000	4.28
Chr1	219000001	220000000	15.7
Chr1	220000001	221000000	5.45
Chr1	221000001	222000000	3.02
Chr1	222000001	223000000	15.09
Chr1	223000001	224000000	2.79
Chr1	224000001	225000000	5.82
Chr1	225000001	226000000	3.55
Chr1	226000001	227000000	3.89
Chr1	227000001	228000000	5.17
Chr1	228000001	229000000	12.84
Chr1	229000001	230000000	2.99
Chr1	230000001	231000000	3.39
Chr1	231000001	232000000	14.68
Chr1	232000001	233000000	6.39
Chr1	233000001	234000000	1.98
Chr1	234000001	235000000	7.05
Chr1	235000001	236000000	5.43
Chr1	236000001	237000000	3.08
Chr1	237000001	238000000	12.94
Chr1	238000001	239000000	6.26
Chr1	239000001	240000000	5.42
Chr1	240000001	241000000	2.15
Chr1	241000001	242000000	6.26
Chr1	242000001	243000000	4.87
Chr1	243000001	244000000	5.7
Chr1	244000001	245000000	9.04
Chr1	245000001	246000000	7.1
Chr1	246000001	247000000	8.47
Chr1	247000001	248000000	5.8
Chr1	248000001	249000000	9.66
Chr1	249000001	250000000	6.59
Chr1	250000001	251000000	2.2
Chr1	251000001	252000000	3.61
Chr1	252000001	253000000	4.57
Chr1	253000001	254000000	5.09
Chr1	254000001	255000000	10.54
Chr1	255000001	256000000	4.71
Chr1	256000001	257000000	9.05
Chr1	257000001	258000000	5.81
Chr1	258000001	259000000	5.58
Chr1	259000001	260000000	9.7
Chr1	260000001	261000000	9.93
Chr1	261000001	262000000	6.31
Chr1	262000001	263000000	4.45
Chr1	263000001	264000000	5.64
Chr1	264000001	265000000	24.99
Chr1	265000001	266000000	22.23
Chr1	266000001	267000000	16.35
Chr1	267000001	268000000	11.3
Chr1	268000001	269000000	9.68
Chr1	269000001	270000000	2.77
Chr1	270000001	271000000	23.47
Chr1	271000001	272000000	16.85
Chr1	272000001	273000000	13.18
Chr1	273000001	274000000	10.49
Chr1	274000001	275000000	18.51
Chr1	275000001	276000000	14.08
Chr1	276000001	277000000	8.11
Chr1	277000001	278000000	20.24
Chr1	278000001	279000000	7.17
Chr1	279000001	280000000	4.29
Chr1	280000001	281000000	2.46
Chr1	281000001	282000000	27.37
Chr1	282000001	283000000	24.77
Chr1	283000001	284000000	8.81
Chr1	284000001	285000000	5.02
Chr1	285000001	286000000	7.97
Chr1	286000001	287000000	2.82
Chr1	287000001	288000000	5.63
Chr1	288000001	289000000	13.97
Chr1	289000001	290000000	8.89
Chr1	290000001	291000000	0.28
Chr1	291000001	292000000	0.96
Chr1	292000001	293000000	0
Chr1	293000001	294000000	2.31
Chr1	294000001	295000000	0.77
Chr1	295000001	296000000	0
Chr1	296000001	297000000	4.78
Chr1	297000001	298000000	7.33
Chr1	298000001	299000000	8.5
Chr1	299000001	300000000	2.89
Chr1	300000001	301000000	6.78
Chr1	301000001	302000000	7.17
Chr1	302000001	303000000	5.75
Chr1	303000001	304000000	14.32
Chr1	304000001	305000000	2.82
Chr1	305000001	306000000	8.63
Chr1	306000001	307000000	2.58
Chr1	307000001	308000000	9.22
Chr1	308000001	309000000	7.74
Chr1	309000001	310000000	9.4
Chr1	310000001	311000000	9.74
Chr1	311000001	312000000	8.35
Chr1	312000001	313000000	3.56
Chr1	313000001	314000000	6.12
Chr1	314000001	315000000	22.76
Chr1	315000001	316000000	17.75
Chr1	316000001	317000000	4.96
Chr1	317000001	318000000	4.51
Chr1	318000001	319000000	8.76
Chr1	319000001	320000000	20.1
Chr1	320000001	321000000	6.02
Chr1	321000001	322000000	7.12
Chr1	322000001	323000000	8.25
Chr1	323000001	324000000	8.43
Chr1	324000001	325000000	9.68
Chr1	325000001	326000000	4.13
Chr1	326000001	327000000	6.88
Chr1	327000001	328000000	11.77
Chr1	328000001	329000000	8.36
Chr1	329000001	330000000	6.62
Chr1	330000001	331000000	8.23
Chr1	331000001	332000000	3.82
Chr1	332000001	333000000	2.25
Chr1	333000001	334000000	0.9
Chr1	334000001	335000000	7.03
Chr1	335000001	336000000	6.62
Chr1	336000001	337000000	9.52
Chr1	337000001	338000000	11.18
Chr1	338000001	339000000	13.78
Chr1	339000001	340000000	11.15
Chr1	340000001	341000000	10.42
Chr1	341000001	341398601	12.12
Chr2	1	1000000	11.93
Chr2	1000001	2000000	5.17
Chr2	2000001	3000000	10.95
Chr2	3000001	4000000	9.81
Chr2	4000001	5000000	14.17
Chr2	5000001	6000000	38.58
Chr2	6000001	7000000	27.82
Chr2	7000001	8000000	4.97
Chr2	8000001	9000000	8.78
Chr2	9000001	10000000	13.57
Chr2	10000001	11000000	6.05
Chr2	11000001	12000000	6.02
Chr2	12000001	13000000	9.89
Chr2	13000001	14000000	3.99
Chr2	14000001	15000000	2.9
Chr2	15000001	16000000	1.04
Chr2	16000001	17000000	0.11
Chr2	17000001	18000000	0
Chr2	18000001	19000000	1.39
Chr2	19000001	20000000	11.9
Chr2	20000001	21000000	6.04
Chr2	21000001	22000000	8.43
Chr2	22000001	23000000	11.38
Chr2	23000001	24000000	14.22
Chr2	24000001	25000000	6.13
Chr2	25000001	26000000	12.29
Chr2	26000001	27000000	9.24
Chr2	27000001	28000000	2.3
Chr2	28000001	29000000	11.86
Chr2	29000001	30000000	10.43
Chr2	30000001	31000000	7.42
Chr2	31000001	32000000	6.49
Chr2	32000001	33000000	6.25
Chr2	33000001	34000000	6.7
Chr2	34000001	35000000	6.8
Chr2	35000001	36000000	6.92
Chr2	36000001	37000000	17.17
Chr2	37000001	38000000	3.42
Chr2	38000001	39000000	7.22
Chr2	39000001	40000000	5.08
Chr2	40000001	41000000	10.94
Chr2	41000001	42000000	9.28
Chr2	42000001	43000000	11.23
Chr2	43000001	44000000	8.77
Chr2	44000001	45000000	7.66
Chr2	45000001	46000000	3.96
Chr2	46000001	47000000	10.72
Chr2	47000001	48000000	4.53
Chr2	48000001	49000000	2.15
Chr2	49000001	50000000	3.4
Chr2	50000001	51000000	9.35
Chr2	51000001	52000000	11.98
Chr2	52000001	53000000	8.06
Chr2	53000001	54000000	11.43
Chr2	54000001	55000000	10.8
Chr2	55000001	56000000	10.18
Chr2	56000001	57000000	12.96
Chr2	57000001	58000000	10.06
Chr2	58000001	59000000	3.63
Chr2	59000001	60000000	3.96
Chr2	60000001	61000000	12.74
Chr2	61000001	62000000	4.66
Chr2	62000001	63000000	16.22
Chr2	63000001	64000000	21.42
Chr2	64000001	65000000	10.47
Chr2	65000001	66000000	15.32
Chr2	66000001	67000000	7.55
Chr2	67000001	68000000	13.08
Chr2	68000001	69000000	17.55
Chr2	69000001	70000000	4.94
Chr2	70000001	71000000	2.73
Chr2	71000001	72000000	3.5
Chr2	72000001	73000000	20.54
Chr2	73000001	74000000	5.28
Chr2	74000001	75000000	6.4
Chr2	75000001	76000000	11.12
Chr2	76000001	77000000	7.22
Chr2	77000001	78000000	9.51
Chr2	78000001	79000000	6.81
Chr2	79000001	80000000	2.07
Chr2	80000001	81000000	9.99
Chr2	81000001	82000000	3.71
Chr2	82000001	83000000	6.26
Chr2	83000001	84000000	7.49
Chr2	84000001	85000000	7.97
Chr2	85000001	86000000	13.97
Chr2	86000001	87000000	8.55
Chr2	87000001	88000000	8.21
Chr2	88000001	89000000	2.05
Chr2	89000001	90000000	6.54
Chr2	90000001	91000000	10.41
Chr2	91000001	92000000	7.69
Chr2	92000001	93000000	5.32
Chr2	93000001	94000000	10.08
Chr2	94000001	95000000	3.63
Chr2	95000001	96000000	23.02
Chr2	96000001	97000000	1.62
Chr2	97000001	98000000	4.37
Chr2	98000001	99000000	3.13
Chr2	99000001	100000000	3.31
Chr2	100000001	101000000	4.35
Chr2	101000001	102000000	4.38
Chr2	102000001	103000000	6.55
Chr2	103000001	104000000	6.08
Chr2	104000001	105000000	4.48
Chr2	105000001	106000000	5.43
Chr2	106000001	107000000	4.29
Chr2	107000001	108000000	5.58
Chr2	108000001	109000000	8.17
Chr2	109000001	110000000	6.51
Chr2	110000001	111000000	5.98
Chr2	111000001	112000000	10.04
Chr2	112000001	113000000	5.64
Chr2	113000001	114000000	3.91
Chr2	114000001	115000000	5.38
Chr2	115000001	116000000	3.93
Chr2	116000001	117000000	1.59
Chr2	117000001	118000000	2.06
Chr2	118000001	119000000	15.9
Chr2	119000001	120000000	9.79
Chr2	120000001	121000000	5.02
Chr2	121000001	122000000	11.26
Chr2	122000001	123000000	4.42
Chr2	123000001	124000000	6.97
Chr2	124000001	125000000	3.59
Chr2	125000001	126000000	5.31
Chr2	126000001	127000000	2.26
Chr2	127000001	128000000	1.9
Chr2	128000001	129000000	4.95
Chr2	129000001	130000000	10.6
Chr2	130000001	131000000	6.49
Chr2	131000001	132000000	3.15
Chr2	132000001	133000000	7.08
Chr2	133000001	134000000	8.14
Chr2	134000001	135000000	2.02
Chr2	135000001	136000000	1.61
Chr2	136000001	137000000	2.49
Chr2	137000001	138000000	6.18
Chr2	138000001	139000000	3.44
Chr2	139000001	140000000	5.22
Chr2	140000001	141000000	4.86
Chr2	141000001	142000000	7.36
Chr2	142000001	143000000	0.25
Chr2	143000001	144000000	5.89
Chr2	144000001	145000000	2.6
Chr2	145000001	146000000	1
Chr2	146000001	147000000	0.74
Chr2	147000001	148000000	3.67
Chr2	148000001	149000000	3.65
Chr2	149000001	150000000	3.74
Chr2	150000001	151000000	2.69
Chr2	151000001	152000000	2.91
Chr2	152000001	153000000	0.91
Chr2	153000001	154000000	3.66
Chr2	154000001	155000000	1.28
Chr2	155000001	156000000	3.79
Chr2	156000001	157000000	7.31
Chr2	157000001	158000000	1.82
Chr2	158000001	159000000	1.59
Chr2	159000001	160000000	5.28
Chr2	160000001	161000000	7.75
Chr2	161000001	162000000	4.05
Chr2	162000001	163000000	3.77
Chr2	163000001	164000000	4.89
Chr2	164000001	165000000	1.22
Chr2	165000001	166000000	1.01
Chr2	166000001	167000000	3
Chr2	167000001	168000000	3.93
Chr2	168000001	169000000	0
Chr2	169000001	170000000	6.46
Chr2	170000001	171000000	8.01
Chr2	171000001	172000000	2.76
Chr2	172000001	173000000	3.67
Chr2	173000001	174000000	3.99
Chr2	174000001	175000000	6.75
Chr2	175000001	176000000	5.85
Chr2	176000001	177000000	4.54
Chr2	177000001	178000000	7.73
Chr2	178000001	179000000	9.75
Chr2	179000001	180000000	3.77
Chr2	180000001	181000000	4.1
Chr2	181000001	182000000	3.75
Chr2	182000001	183000000	5.55
Chr2	183000001	184000000	7.64
Chr2	184000001	185000000	1.18
Chr2	185000001	186000000	3.28
Chr2	186000001	187000000	2.54
Chr2	187000001	188000000	3.45
Chr2	188000001	189000000	8.78
Chr2	189000001	190000000	6.41
Chr2	190000001	191000000	0.15
Chr2	191000001	192000000	1.8
Chr2	192000001	193000000	13.62
Chr2	193000001	194000000	3.73
Chr2	194000001	195000000	5.7
Chr2	195000001	196000000	4.23
Chr2	196000001	197000000	4.53
Chr2	197000001	198000000	2.93
Chr2	198000001	199000000	4.95
Chr2	199000001	200000000	4.41
Chr2	200000001	201000000	9.5
Chr2	201000001	202000000	13.54
Chr2	202000001	203000000	9.1
Chr2	203000001	204000000	15.75
Chr2	204000001	205000000	5.77
Chr2	205000001	206000000	9.92
Chr2	206000001	207000000	17.45
Chr2	207000001	208000000	9.47
Chr2	208000001	209000000	1.71
Chr2	209000001	210000000	4.94
Chr2	210000001	211000000	7.75
Chr2	211000001	212000000	2.92
Chr2	212000001	213000000	4.9
Chr2	213000001	214000000	6.47
Chr2	214000001	215000000	9.5
Chr2	215000001	216000000	13.33
Chr2	216000001	217000000	5.62
Chr2	217000001	218000000	6.82
Chr2	218000001	219000000	2.5
Chr2	219000001	220000000	4.46
Chr2	220000001	221000000	5.15
Chr2	221000001	222000000	12.45
Chr2	222000001	223000000	3.44
Chr2	223000001	224000000	7.27
Chr2	224000001	225000000	4.51
Chr2	225000001	226000000	8.43
Chr2	226000001	227000000	4.7
Chr2	227000001	228000000	4.67
Chr2	228000001	229000000	7.6
Chr2	229000001	230000000	8.04
Chr2	230000001	231000000	6.71
Chr2	231000001	232000000	23.23
Chr2	232000001	233000000	4.81
Chr2	233000001	234000000	23.51
Chr2	234000001	235000000	4.36
Chr2	235000001	236000000	12.79
Chr2	236000001	237000000	11.87
Chr2	237000001	238000000	4.22
Chr2	238000001	239000000	8.13
Chr2	239000001	240000000	1.56
Chr2	240000001	241000000	3.72
Chr2	241000001	242000000	11.96
Chr2	242000001	243000000	12.38
Chr2	243000001	244000000	5.39
Chr2	244000001	245000000	8.65
Chr2	245000001	246000000	19.13
Chr2	246000001	247000000	16.47
Chr2	247000001	248000000	9.75
Chr2	248000001	249000000	22.37
Chr2	249000001	250000000	7.45
Chr2	250000001	251000000	5.64
Chr2	251000001	252000000	11.56
Chr2	252000001	253000000	17.4
Chr2	253000001	254000000	12.37
Chr2	254000001	255000000	2.75
Chr2	255000001	256000000	12.11
Chr2	256000001	257000000	17.41
Chr2	257000001	258000000	8.83
Chr2	258000001	259000000	9.47
Chr2	259000001	260000000	13.31
Chr2	260000001	261000000	11.41
Chr2	261000001	262000000	9.09
Chr2	262000001	263000000	9.54
Chr2	263000001	264000000	6.93
Chr2	264000001	265000000	5.51
Chr2	265000001	266000000	10.93
Chr2	266000001	267000000	11.26
Chr2	267000001	268000000	8.14
Chr2	268000001	269000000	10.6
Chr2	269000001	270000000	3.44
Chr2	270000001	271000000	3.39
Chr2	271000001	272000000	10.54
Chr2	272000001	273000000	18.25
Chr2	273000001	274000000	6.69
Chr2	274000001	275000000	24.75
Chr2	275000001	276000000	17.8
Chr2	276000001	277000000	12.67
Chr2	277000001	278000000	24.22
Chr2	278000001	279000000	13.52
Chr2	279000001	280000000	9.48
Chr2	280000001	281000000	15.01
Chr2	281000001	282000000	8.33
Chr2	282000001	283000000	3.01
Chr2	283000001	284000000	5.08
Chr2	284000001	285000000	9.17
Chr2	285000001	286000000	2.34
Chr2	286000001	287000000	3.85
Chr2	287000001	288000000	3.96
Chr2	288000001	289000000	8.99
Chr2	289000001	290000000	5.44
Chr2	290000001	291000000	7.06
Chr2	291000001	292000000	15.55
Chr2	292000001	293000000	7.4
Chr2	293000001	294000000	9.9
Chr2	294000001	295000000	9.46
Chr2	295000001	295030345	0
Chr3	1	1000000	8.64
Chr3	1000001	2000000	12.45
Chr3	2000001	3000000	14.61
Chr3	3000001	4000000	23.26
Chr3	4000001	5000000	11.97
Chr3	5000001	6000000	3.92
Chr3	6000001	7000000	24.06
Chr3	7000001	8000000	15.08
Chr3	8000001	9000000	7.51
Chr3	9000001	10000000	2.35
Chr3	10000001	11000000	5.19
Chr3	11000001	12000000	11.61
Chr3	12000001	13000000	7.26
Chr3	13000001	14000000	11.2
Chr3	14000001	15000000	7.5
Chr3	15000001	16000000	33.33
Chr3	16000001	17000000	18.46
Chr3	17000001	18000000	15.78
Chr3	18000001	19000000	4.14
Chr3	19000001	20000000	6.82
Chr3	20000001	21000000	7.86
Chr3	21000001	22000000	8.29
Chr3	22000001	23000000	3.4
Chr3	23000001	24000000	11.03
Chr3	24000001	25000000	2.01
Chr3	25000001	26000000	3.28
Chr3	26000001	27000000	11.41
Chr3	27000001	28000000	7.09
Chr3	28000001	29000000	3.78
Chr3	29000001	30000000	7.87
Chr3	30000001	31000000	6.49
Chr3	31000001	32000000	18.64
Chr3	32000001	33000000	9.07
Chr3	33000001	34000000	10.52
Chr3	34000001	35000000	7.01
Chr3	35000001	36000000	8.45
Chr3	36000001	37000000	11.96
Chr3	37000001	38000000	11.22
Chr3	38000001	39000000	3.16
Chr3	39000001	40000000	0.69
Chr3	40000001	41000000	16.31
Chr3	41000001	42000000	5.92
Chr3	42000001	43000000	10.7
Chr3	43000001	44000000	7.14
Chr3	44000001	45000000	4.5
Chr3	45000001	46000000	5.04
Chr3	46000001	47000000	10.76
Chr3	47000001	48000000	10
Chr3	48000001	49000000	7.56
Chr3	49000001	50000000	2.75
Chr3	50000001	51000000	1.93
Chr3	51000001	52000000	4.57
Chr3	52000001	53000000	12.61
Chr3	53000001	54000000	6.78
Chr3	54000001	55000000	7.11
Chr3	55000001	56000000	7.58
Chr3	56000001	57000000	3.73
Chr3	57000001	58000000	11.88
Chr3	58000001	59000000	3.79
Chr3	59000001	60000000	2.92
Chr3	60000001	61000000	18.95
Chr3	61000001	62000000	6.47
Chr3	62000001	63000000	3.43
Chr3	63000001	64000000	12.09
Chr3	64000001	65000000	7.5
Chr3	65000001	66000000	7.31
Chr3	66000001	67000000	30.16
Chr3	67000001	68000000	8.39
Chr3	68000001	69000000	10.56
Chr3	69000001	70000000	4.77
Chr3	70000001	71000000	10.04
Chr3	71000001	72000000	12.76
Chr3	72000001	73000000	12.88
Chr3	73000001	74000000	26.46
Chr3	74000001	75000000	7.85
Chr3	75000001	76000000	6.77
Chr3	76000001	77000000	9.45
Chr3	77000001	78000000	17.61
Chr3	78000001	79000000	10.12
Chr3	79000001	80000000	7.98
Chr3	80000001	81000000	2.72
Chr3	81000001	82000000	10.86
Chr3	82000001	83000000	8.79
Chr3	83000001	84000000	12.77
Chr3	84000001	85000000	7.54
Chr3	85000001	86000000	20.05
Chr3	86000001	87000000	7.54
Chr3	87000001	88000000	9.38
Chr3	88000001	89000000	16.96
Chr3	89000001	90000000	4.51
Chr3	90000001	91000000	14.82
Chr3	91000001	92000000	9.13
Chr3	92000001	93000000	8.35
Chr3	93000001	94000000	4.64
Chr3	94000001	95000000	7.46
Chr3	95000001	96000000	11.64
Chr3	96000001	97000000	3.29
Chr3	97000001	98000000	5.21
Chr3	98000001	99000000	3.9
Chr3	99000001	100000000	3.51
Chr3	100000001	101000000	2.94
Chr3	101000001	102000000	7.05
Chr3	102000001	103000000	11.06
Chr3	103000001	104000000	3.36
Chr3	104000001	105000000	5.28
Chr3	105000001	106000000	7.68
Chr3	106000001	107000000	4.9
Chr3	107000001	108000000	7.81
Chr3	108000001	109000000	5.83
Chr3	109000001	110000000	10.57
Chr3	110000001	111000000	5.38
Chr3	111000001	112000000	10.87
Chr3	112000001	113000000	3.35
Chr3	113000001	114000000	2.6
Chr3	114000001	115000000	5.32
Chr3	115000001	116000000	3.27
Chr3	116000001	117000000	8.42
Chr3	117000001	118000000	12.09
Chr3	118000001	119000000	6.11
Chr3	119000001	120000000	6.68
Chr3	120000001	121000000	6.01
Chr3	121000001	122000000	10.5
Chr3	122000001	123000000	7.62
Chr3	123000001	124000000	2.76
Chr3	124000001	125000000	9.1
Chr3	125000001	126000000	6.07
Chr3	126000001	127000000	6.23
Chr3	127000001	128000000	12.81
Chr3	128000001	129000000	0.15
Chr3	129000001	130000000	4.61
Chr3	130000001	131000000	5.21
Chr3	131000001	132000000	4.13
Chr3	132000001	133000000	2.08
Chr3	133000001	134000000	6.23
Chr3	134000001	135000000	6.56
Chr3	135000001	136000000	4.35
Chr3	136000001	137000000	4.62
Chr3	137000001	138000000	16.13
Chr3	138000001	139000000	6.81
Chr3	139000001	140000000	8.76
Chr3	140000001	141000000	8.06
Chr3	141000001	142000000	9.11
Chr3	142000001	143000000	5.16
Chr3	143000001	144000000	6.86
Chr3	144000001	145000000	4.56
Chr3	145000001	146000000	6.3
Chr3	146000001	147000000	4.41
Chr3	147000001	148000000	2.86
Chr3	148000001	149000000	1.95
Chr3	149000001	150000000	7.2
Chr3	150000001	151000000	14.47
Chr3	151000001	152000000	3.66
Chr3	152000001	153000000	4.94
Chr3	153000001	154000000	1.17
Chr3	154000001	155000000	5.43
Chr3	155000001	156000000	6.12
Chr3	156000001	157000000	2.52
Chr3	157000001	158000000	2.37
Chr3	158000001	159000000	2.93
Chr3	159000001	160000000	1.24
Chr3	160000001	161000000	4.75
Chr3	161000001	162000000	2.66
Chr3	162000001	163000000	0.75
Chr3	163000001	164000000	6.46
Chr3	164000001	165000000	2.24
Chr3	165000001	166000000	0.87
Chr3	166000001	167000000	1.53
Chr3	167000001	168000000	3.16
Chr3	168000001	169000000	2.31
Chr3	169000001	170000000	5
Chr3	170000001	171000000	2.66
Chr3	171000001	172000000	1.96
Chr3	172000001	173000000	0.96
Chr3	173000001	174000000	3.04
Chr3	174000001	175000000	0.18
Chr3	175000001	176000000	1.44
Chr3	176000001	177000000	5.73
Chr3	177000001	178000000	3.6
Chr3	178000001	179000000	4.05
Chr3	179000001	180000000	0.77
Chr3	180000001	181000000	2.14
Chr3	181000001	182000000	1.71
Chr3	182000001	183000000	6.92
Chr3	183000001	184000000	0.13
Chr3	184000001	185000000	6.69
Chr3	185000001	186000000	8.38
Chr3	186000001	187000000	5.71
Chr3	187000001	188000000	8.21
Chr3	188000001	189000000	7.47
Chr3	189000001	190000000	8.29
Chr3	190000001	191000000	5.05
Chr3	191000001	192000000	7.92
Chr3	192000001	193000000	5.33
Chr3	193000001	194000000	4.72
Chr3	194000001	195000000	6.43
Chr3	195000001	196000000	16.74
Chr3	196000001	197000000	7.13
Chr3	197000001	198000000	8.93
Chr3	198000001	199000000	4.88
Chr3	199000001	200000000	7
Chr3	200000001	201000000	6.43
Chr3	201000001	202000000	14.7
Chr3	202000001	203000000	17.66
Chr3	203000001	204000000	2.63
Chr3	204000001	205000000	2.28
Chr3	205000001	206000000	5.09
Chr3	206000001	207000000	8.03
Chr3	207000001	208000000	4.4
Chr3	208000001	209000000	34.33
Chr3	209000001	210000000	5.66
Chr3	210000001	211000000	4.02
Chr3	211000001	212000000	4.2
Chr3	212000001	213000000	3.61
Chr3	213000001	214000000	24.71
Chr3	214000001	215000000	2.17
Chr3	215000001	216000000	6.82
Chr3	216000001	217000000	8.16
Chr3	217000001	218000000	5.78
Chr3	218000001	219000000	7.83
Chr3	219000001	220000000	7.56
Chr3	220000001	221000000	2.4
Chr3	221000001	222000000	6.2
Chr3	222000001	223000000	0.09
Chr3	223000001	224000000	5.95
Chr3	224000001	225000000	8.42
Chr3	225000001	226000000	5.41
Chr3	226000001	227000000	5.74
Chr3	227000001	228000000	3.26
Chr3	228000001	229000000	2.85
Chr3	229000001	230000000	5.47
Chr3	230000001	231000000	7.85
Chr3	231000001	232000000	5.24
Chr3	232000001	233000000	5.25
Chr3	233000001	234000000	5.08
Chr3	234000001	235000000	5.87
Chr3	235000001	236000000	6.55
Chr3	236000001	237000000	5.79
Chr3	237000001	238000000	3.67
Chr3	238000001	239000000	6.48
Chr3	239000001	240000000	11.15
Chr3	240000001	241000000	6.19
Chr3	241000001	242000000	8.06
Chr3	242000001	243000000	3.06
Chr3	243000001	244000000	3.32
Chr3	244000001	245000000	10.28
Chr3	245000001	246000000	10.87
Chr3	246000001	247000000	5.88
Chr3	247000001	248000000	11.02
Chr3	248000001	249000000	5.28
Chr3	249000001	250000000	5.57
Chr3	250000001	251000000	8.87
Chr3	251000001	252000000	10.56
Chr3	252000001	253000000	6.71
Chr3	253000001	254000000	3.34
Chr3	254000001	255000000	17.87
Chr3	255000001	256000000	5.72
Chr3	256000001	257000000	12.51
Chr3	257000001	258000000	6.99
Chr3	258000001	259000000	7.33
Chr3	259000001	260000000	7.9
Chr3	260000001	261000000	2.4
Chr3	261000001	262000000	17.03
Chr3	262000001	263000000	10.58
Chr3	263000001	264000000	12.09
Chr3	264000001	265000000	3.12
Chr3	265000001	266000000	4.54
Chr3	266000001	267000000	5.67
Chr3	267000001	268000000	1.72
Chr3	268000001	269000000	7.64
Chr3	269000001	270000000	9.85
Chr3	270000001	271000000	17.8
Chr3	271000001	272000000	10.63
Chr3	272000001	273000000	4.76
Chr3	273000001	274000000	18.12
Chr3	274000001	275000000	5.12
Chr3	275000001	276000000	7.87
Chr3	276000001	277000000	4.3
Chr3	277000001	278000000	4.33
Chr3	278000001	279000000	6.17
Chr3	279000001	280000000	10.79
Chr3	280000001	281000000	22.15
Chr3	281000001	282000000	14
Chr3	282000001	283000000	7.54
Chr3	283000001	284000000	8.37
Chr3	284000001	285000000	13.66
Chr3	285000001	286000000	5.13
Chr3	286000001	287000000	7.97
Chr3	287000001	288000000	15.83
Chr3	288000001	289000000	9.29
Chr3	289000001	290000000	19.66
Chr3	290000001	291000000	25.1
Chr3	291000001	292000000	8.2
Chr3	292000001	293000000	8.93
Chr3	293000001	294000000	8.19
Chr3	294000001	295000000	2.65
Chr3	295000001	296000000	13.39
Chr3	296000001	297000000	0.92
Chr3	297000001	298000000	13.47
Chr3	298000001	299000000	10.48
Chr3	299000001	300000000	6.57
Chr3	300000001	301000000	16.7
Chr3	301000001	302000000	7.72
Chr3	302000001	303000000	2.42
Chr3	303000001	304000000	8.81
Chr3	304000001	305000000	6.19
Chr3	305000001	306000000	3.85
Chr3	306000001	307000000	4.47
Chr3	307000001	308000000	11.7
Chr3	308000001	309000000	5.19
Chr3	309000001	310000000	16.25
Chr3	310000001	311000000	8.64
Chr3	311000001	312000000	12.77
Chr3	312000001	313000000	7.37
Chr3	313000001	313095894	4.01
Chr4	1	1000000	10.21
Chr4	1000001	2000000	5.21
Chr4	2000001	3000000	11.4
Chr4	3000001	4000000	13.15
Chr4	4000001	5000000	15.35
Chr4	5000001	6000000	16.83
Chr4	6000001	7000000	10.51
Chr4	7000001	8000000	1.64
Chr4	8000001	9000000	3.24
Chr4	9000001	10000000	7.46
Chr4	10000001	11000000	16.33
Chr4	11000001	12000000	10.8
Chr4	12000001	13000000	5.04
Chr4	13000001	14000000	10.87
Chr4	14000001	15000000	9.64
Chr4	15000001	16000000	3.44
Chr4	16000001	17000000	7.05
Chr4	17000001	18000000	5.12
Chr4	18000001	19000000	10.58
Chr4	19000001	20000000	47.38
Chr4	20000001	21000000	5.92
Chr4	21000001	22000000	3.39
Chr4	22000001	23000000	3.16
Chr4	23000001	24000000	1.56
Chr4	24000001	25000000	4
Chr4	25000001	26000000	9.44
Chr4	26000001	27000000	9.73
Chr4	27000001	28000000	8
Chr4	28000001	29000000	5.42
Chr4	29000001	30000000	1.7
Chr4	30000001	31000000	7.24
Chr4	31000001	32000000	7.68
Chr4	32000001	33000000	6.3
Chr4	33000001	34000000	10.83
Chr4	34000001	35000000	13.62
Chr4	35000001	36000000	5.53
Chr4	36000001	37000000	18.27
Chr4	37000001	38000000	4.26
Chr4	38000001	39000000	5.39
Chr4	39000001	40000000	2.38
Chr4	40000001	41000000	7.81
Chr4	41000001	42000000	2.87
Chr4	42000001	43000000	8.22
Chr4	43000001	44000000	8.73
Chr4	44000001	45000000	5.36
Chr4	45000001	46000000	9
Chr4	46000001	47000000	12.13
Chr4	47000001	48000000	6.76
Chr4	48000001	49000000	3.7
Chr4	49000001	50000000	10.8
Chr4	50000001	51000000	1.39
Chr4	51000001	52000000	5.98
Chr4	52000001	53000000	8.28
Chr4	53000001	54000000	6.93
Chr4	54000001	55000000	11.06
Chr4	55000001	56000000	4.89
Chr4	56000001	57000000	7.06
Chr4	57000001	58000000	3.17
Chr4	58000001	59000000	9.86
Chr4	59000001	60000000	12.97
Chr4	60000001	61000000	2.48
Chr4	61000001	62000000	5.71
Chr4	62000001	63000000	12.58
Chr4	63000001	64000000	4.91
Chr4	64000001	65000000	2.96
Chr4	65000001	66000000	5.86
Chr4	66000001	67000000	8.35
Chr4	67000001	68000000	8.85
Chr4	68000001	69000000	7.67
Chr4	69000001	70000000	1.12
Chr4	70000001	71000000	4.82
Chr4	71000001	72000000	5.65
Chr4	72000001	73000000	2.2
Chr4	73000001	74000000	4.41
Chr4	74000001	75000000	5.92
Chr4	75000001	76000000	5.22
Chr4	76000001	77000000	7.16
Chr4	77000001	78000000	6
Chr4	78000001	79000000	1.47
Chr4	79000001	80000000	1.1
Chr4	80000001	81000000	1.38
Chr4	81000001	82000000	1.24
Chr4	82000001	83000000	13.56
Chr4	83000001	84000000	4.26
Chr4	84000001	85000000	4.56
Chr4	85000001	86000000	6.6
Chr4	86000001	87000000	9.1
Chr4	87000001	88000000	1.29
Chr4	88000001	89000000	3.36
Chr4	89000001	90000000	6.32
Chr4	90000001	91000000	5.34
Chr4	91000001	92000000	1.45
Chr4	92000001	93000000	3.12
Chr4	93000001	94000000	4.36
Chr4	94000001	95000000	1.62
Chr4	95000001	96000000	2.87
Chr4	96000001	97000000	2.98
Chr4	97000001	98000000	3.82
Chr4	98000001	99000000	1.91
Chr4	99000001	100000000	3.39
Chr4	100000001	101000000	6.63
Chr4	101000001	102000000	4.98
Chr4	102000001	103000000	4.74
Chr4	103000001	104000000	3.68
Chr4	104000001	105000000	3.93
Chr4	105000001	106000000	12.05
Chr4	106000001	107000000	9.12
Chr4	107000001	108000000	4.02
Chr4	108000001	109000000	5.94
Chr4	109000001	110000000	11.75
Chr4	110000001	111000000	3.72
Chr4	111000001	112000000	0.17
Chr4	112000001	113000000	1.2
Chr4	113000001	114000000	2.17
Chr4	114000001	115000000	6.91
Chr4	115000001	116000000	3.98
Chr4	116000001	117000000	3.87
Chr4	117000001	118000000	0.38
Chr4	118000001	119000000	0.05
Chr4	119000001	120000000	4.85
Chr4	120000001	121000000	4.21
Chr4	121000001	122000000	4.92
Chr4	122000001	123000000	2.41
Chr4	123000001	124000000	2.84
Chr4	124000001	125000000	1.82
Chr4	125000001	126000000	7.66
Chr4	126000001	127000000	6.01
Chr4	127000001	128000000	1.45
Chr4	128000001	129000000	3.71
Chr4	129000001	130000000	5.74
Chr4	130000001	131000000	1.96
Chr4	131000001	132000000	3.09
Chr4	132000001	133000000	3.56
Chr4	133000001	134000000	5.32
Chr4	134000001	135000000	5.27
Chr4	135000001	136000000	6.23
Chr4	136000001	137000000	32.01
Chr4	137000001	138000000	5.05
Chr4	138000001	139000000	6.39
Chr4	139000001	140000000	4.24
Chr4	140000001	141000000	2.3
Chr4	141000001	142000000	1.79
Chr4	142000001	143000000	2.61
Chr4	143000001	144000000	9.52
Chr4	144000001	145000000	3.15
Chr4	145000001	146000000	2.93
Chr4	146000001	147000000	8.83
Chr4	147000001	148000000	3.57
Chr4	148000001	149000000	2.95
Chr4	149000001	150000000	7.74
Chr4	150000001	151000000	5.73
Chr4	151000001	152000000	3.33
Chr4	152000001	153000000	11.54
Chr4	153000001	154000000	10.65
Chr4	154000001	155000000	3.24
Chr4	155000001	156000000	13.71
Chr4	156000001	157000000	5.98
Chr4	157000001	158000000	4.33
Chr4	158000001	159000000	5.1
Chr4	159000001	160000000	5.61
Chr4	160000001	161000000	11.3
Chr4	161000001	162000000	7.03
Chr4	162000001	163000000	1.46
Chr4	163000001	164000000	1.82
Chr4	164000001	165000000	3.1
Chr4	165000001	166000000	6.1
Chr4	166000001	167000000	7.24
Chr4	167000001	168000000	1.75
Chr4	168000001	169000000	4.18
Chr4	169000001	170000000	5.56
Chr4	170000001	171000000	5.15
Chr4	171000001	172000000	6.86
Chr4	172000001	173000000	5.24
Chr4	173000001	174000000	4.68
Chr4	174000001	175000000	0.67
Chr4	175000001	176000000	2.32
Chr4	176000001	177000000	4.19
Chr4	177000001	178000000	3.65
Chr4	178000001	179000000	9.55
Chr4	179000001	180000000	4.71
Chr4	180000001	181000000	11.58
Chr4	181000001	182000000	2.16
Chr4	182000001	183000000	2.81
Chr4	183000001	184000000	7.04
Chr4	184000001	185000000	3.25
Chr4	185000001	186000000	5.56
Chr4	186000001	187000000	0.73
Chr4	187000001	188000000	7.57
Chr4	188000001	189000000	4.96
Chr4	189000001	190000000	1.2
Chr4	190000001	191000000	5.08
Chr4	191000001	192000000	6.66
Chr4	192000001	193000000	2.3
Chr4	193000001	194000000	7.69
Chr4	194000001	195000000	1.35
Chr4	195000001	196000000	3.53
Chr4	196000001	197000000	4.98
Chr4	197000001	198000000	2.32
Chr4	198000001	199000000	1.89
Chr4	199000001	200000000	4.4
Chr4	200000001	201000000	9.82
Chr4	201000001	202000000	5.81
Chr4	202000001	203000000	9.83
Chr4	203000001	204000000	7.04
Chr4	204000001	205000000	10.7
Chr4	205000001	206000000	16.62
Chr4	206000001	207000000	6.09
Chr4	207000001	208000000	8.91
Chr4	208000001	209000000	5.24
Chr4	209000001	210000000	2.67
Chr4	210000001	211000000	5.33
Chr4	211000001	212000000	3.87
Chr4	212000001	213000000	6.6
Chr4	213000001	214000000	10.03
Chr4	214000001	215000000	11.83
Chr4	215000001	216000000	12.2
Chr4	216000001	217000000	9.14
Chr4	217000001	218000000	5.21
Chr4	218000001	219000000	10.75
Chr4	219000001	220000000	5.31
Chr4	220000001	221000000	13.97
Chr4	221000001	222000000	8.06
Chr4	222000001	223000000	1.35
Chr4	223000001	224000000	2.92
Chr4	224000001	225000000	4
Chr4	225000001	226000000	3.54
Chr4	226000001	227000000	9.45
Chr4	227000001	228000000	2.49
Chr4	228000001	229000000	11.59
Chr4	229000001	230000000	5.06
Chr4	230000001	231000000	6.49
Chr4	231000001	232000000	6.18
Chr4	232000001	233000000	5.87
Chr4	233000001	234000000	5.07
Chr4	234000001	235000000	8.18
Chr4	235000001	236000000	25.34
Chr4	236000001	237000000	10.69
Chr4	237000001	238000000	6.72
Chr4	238000001	239000000	6.53
Chr4	239000001	240000000	5.94
Chr4	240000001	241000000	12
Chr4	241000001	242000000	16.09
Chr4	242000001	243000000	7.22
Chr4	243000001	244000000	6.93
Chr4	244000001	245000000	5.55
Chr4	245000001	246000000	2.05
Chr4	246000001	247000000	3.07
Chr4	247000001	248000000	5.79
Chr4	248000001	249000000	10.27
Chr4	249000001	250000000	5.34
Chr4	250000001	251000000	18.12
Chr4	251000001	252000000	7.87
Chr4	252000001	253000000	10.28
Chr4	253000001	254000000	6.12
Chr4	254000001	255000000	6.98
Chr4	255000001	256000000	14.35
Chr4	256000001	257000000	8.6
Chr4	257000001	258000000	2.28
Chr4	258000001	259000000	10.01
Chr4	259000001	260000000	8.73
Chr4	260000001	261000000	2.82
Chr4	261000001	262000000	6.38
Chr4	262000001	263000000	2.14
Chr4	263000001	264000000	9.56
Chr4	264000001	265000000	4.72
Chr4	265000001	266000000	5.11
Chr4	266000001	267000000	8.24
Chr4	267000001	268000000	7.94
Chr4	268000001	269000000	4.24
Chr4	269000001	270000000	7.37
Chr4	270000001	271000000	9.46
Chr4	271000001	272000000	7.31
Chr4	272000001	273000000	5.16
Chr4	273000001	274000000	4.92
Chr4	274000001	275000000	6.32
Chr4	275000001	276000000	7.44
Chr4	276000001	277000000	17.87
Chr4	277000001	278000000	5.77
Chr4	278000001	279000000	10.09
Chr4	279000001	280000000	11.78
Chr4	280000001	281000000	13.66
Chr4	281000001	282000000	5.9
Chr4	282000001	283000000	9.61
Chr4	283000001	284000000	4.47
Chr4	284000001	285000000	8.44
Chr4	285000001	286000000	17.38
Chr4	286000001	287000000	12.43
Chr4	287000001	288000000	8.17
Chr4	288000001	289000000	8.89
Chr4	289000001	290000000	7.73
Chr4	290000001	291000000	18.94
Chr4	291000001	292000000	13.25
Chr4	292000001	293000000	16.45
Chr4	293000001	294000000	14.2
Chr4	294000001	294124624	0
Chr5	1	1000000	4.21
Chr5	1000001	2000000	1.32
Chr5	2000001	3000000	27.08
Chr5	3000001	4000000	18.1
Chr5	4000001	5000000	7.85
Chr5	5000001	6000000	9.5
Chr5	6000001	7000000	11.68
Chr5	7000001	8000000	14.91
Chr5	8000001	9000000	4.33
Chr5	9000001	10000000	1.45
Chr5	10000001	11000000	1.56
Chr5	11000001	12000000	7.19
Chr5	12000001	13000000	9.85
Chr5	13000001	14000000	3.85
Chr5	14000001	15000000	1.31
Chr5	15000001	16000000	4.44
Chr5	16000001	17000000	8.15
Chr5	17000001	18000000	7.99
Chr5	18000001	19000000	11.02
Chr5	19000001	20000000	6.48
Chr5	20000001	21000000	3.06
Chr5	21000001	22000000	10.1
Chr5	22000001	23000000	9.71
Chr5	23000001	24000000	2.98
Chr5	24000001	25000000	3.92
Chr5	25000001	26000000	2.58
Chr5	26000001	27000000	17.77
Chr5	27000001	28000000	9.65
Chr5	28000001	29000000	5.65
Chr5	29000001	30000000	10.03
Chr5	30000001	31000000	4.87
Chr5	31000001	32000000	3.89
Chr5	32000001	33000000	13.51
Chr5	33000001	34000000	6.08
Chr5	34000001	35000000	2.12
Chr5	35000001	36000000	10.62
Chr5	36000001	37000000	6.34
Chr5	37000001	38000000	9.71
Chr5	38000001	39000000	2.77
Chr5	39000001	40000000	7.63
Chr5	40000001	41000000	3.34
Chr5	41000001	42000000	6.66
Chr5	42000001	43000000	7.85
Chr5	43000001	44000000	6.53
Chr5	44000001	45000000	19.29
Chr5	45000001	46000000	7.4
Chr5	46000001	47000000	4.37
Chr5	47000001	48000000	10.22
Chr5	48000001	49000000	5.84
Chr5	49000001	50000000	3.75
Chr5	50000001	51000000	9.07
Chr5	51000001	52000000	6.53
Chr5	52000001	53000000	8.23
Chr5	53000001	54000000	1.09
Chr5	54000001	55000000	4.56
Chr5	55000001	56000000	2.05
Chr5	56000001	57000000	0.36
Chr5	57000001	58000000	0.28
Chr5	58000001	59000000	8.45
Chr5	59000001	60000000	1.73
Chr5	60000001	61000000	3.94
Chr5	61000001	62000000	2.13
Chr5	62000001	63000000	6.31
Chr5	63000001	64000000	6.41
Chr5	64000001	65000000	5.21
Chr5	65000001	66000000	14.36
Chr5	66000001	67000000	3.27
Chr5	67000001	68000000	4.42
Chr5	68000001	69000000	7.67
Chr5	69000001	70000000	5.66
Chr5	70000001	71000000	10.99
Chr5	71000001	72000000	3.47
Chr5	72000001	73000000	2.44
Chr5	73000001	74000000	4.82
Chr5	74000001	75000000	0.95
Chr5	75000001	76000000	2.6
Chr5	76000001	77000000	4.5
Chr5	77000001	78000000	5.98
Chr5	78000001	79000000	6.06
Chr5	79000001	80000000	7.58
Chr5	80000001	81000000	5.03
Chr5	81000001	82000000	1.89
Chr5	82000001	83000000	2.18
Chr5	83000001	84000000	4.44
Chr5	84000001	85000000	8.1
Chr5	85000001	86000000	5.32
Chr5	86000001	87000000	3.65
Chr5	87000001	88000000	6.42
Chr5	88000001	89000000	5.89
Chr5	89000001	90000000	1.58
Chr5	90000001	91000000	7.36
Chr5	91000001	92000000	1.39
Chr5	92000001	93000000	3.36
Chr5	93000001	94000000	2.12
Chr5	94000001	95000000	6.03
Chr5	95000001	96000000	2.1
Chr5	96000001	97000000	3.06
Chr5	97000001	98000000	2.88
Chr5	98000001	99000000	2.59
Chr5	99000001	100000000	3.45
Chr5	100000001	101000000	6.43
Chr5	101000001	102000000	6.9
Chr5	102000001	103000000	3.09
Chr5	103000001	104000000	2.18
Chr5	104000001	105000000	13.09
Chr5	105000001	106000000	4.37
Chr5	106000001	107000000	3.46
Chr5	107000001	108000000	10.31
Chr5	108000001	109000000	4.76
Chr5	109000001	110000000	0.65
Chr5	110000001	111000000	3.73
Chr5	111000001	112000000	3.48
Chr5	112000001	113000000	0.45
Chr5	113000001	114000000	0.1
Chr5	114000001	115000000	3.04
Chr5	115000001	116000000	4.8
Chr5	116000001	117000000	7.34
Chr5	117000001	118000000	2.27
Chr5	118000001	119000000	5.82
Chr5	119000001	120000000	6.21
Chr5	120000001	121000000	2.69
Chr5	121000001	122000000	1.28
Chr5	122000001	123000000	1.02
Chr5	123000001	124000000	8.69
Chr5	124000001	125000000	2.77
Chr5	125000001	126000000	6.18
Chr5	126000001	127000000	2.16
Chr5	127000001	128000000	1.74
Chr5	128000001	129000000	5.68
Chr5	129000001	130000000	12.67
Chr5	130000001	131000000	7.2
Chr5	131000001	132000000	16.85
Chr5	132000001	133000000	18.67
Chr5	133000001	134000000	2.18
Chr5	134000001	135000000	7.1
Chr5	135000001	136000000	4.91
Chr5	136000001	137000000	4.42
Chr5	137000001	138000000	3.22
Chr5	138000001	139000000	3.13
Chr5	139000001	140000000	3.9
Chr5	140000001	141000000	7.95
Chr5	141000001	142000000	10.39
Chr5	142000001	143000000	0.86
Chr5	143000001	144000000	2
Chr5	144000001	145000000	3.79
Chr5	145000001	146000000	10.31
Chr5	146000001	147000000	1.91
Chr5	147000001	148000000	1.75
Chr5	148000001	149000000	7.71
Chr5	149000001	150000000	4.52
Chr5	150000001	151000000	5.37
Chr5	151000001	152000000	12.16
Chr5	152000001	153000000	6.66
Chr5	153000001	154000000	4.22
Chr5	154000001	155000000	4.93
Chr5	155000001	156000000	7.71
Chr5	156000001	157000000	1.73
Chr5	157000001	158000000	3.3
Chr5	158000001	159000000	4.03
Chr5	159000001	160000000	6.62
Chr5	160000001	161000000	3.3
Chr5	161000001	162000000	5.51
Chr5	162000001	163000000	5.17
Chr5	163000001	164000000	1.38
Chr5	164000001	165000000	2.82
Chr5	165000001	166000000	9.61
Chr5	166000001	167000000	6.87
Chr5	167000001	168000000	7.23
Chr5	168000001	169000000	2.67
Chr5	169000001	170000000	9.48
Chr5	170000001	171000000	6.31
Chr5	171000001	172000000	9.09
Chr5	172000001	173000000	1.52
Chr5	173000001	174000000	7.79
Chr5	174000001	175000000	1.83
Chr5	175000001	176000000	2.31
Chr5	176000001	177000000	5.75
Chr5	177000001	178000000	8.43
Chr5	178000001	179000000	7.76
Chr5	179000001	180000000	6.39
Chr5	180000001	181000000	3.44
Chr5	181000001	182000000	22
Chr5	182000001	183000000	5.75
Chr5	183000001	184000000	3.95
Chr5	184000001	185000000	2.58
Chr5	185000001	186000000	4.19
Chr5	186000001	187000000	4.64
Chr5	187000001	188000000	28.33
Chr5	188000001	189000000	2.27
Chr5	189000001	190000000	2.87
Chr5	190000001	191000000	5.69
Chr5	191000001	192000000	2.49
Chr5	192000001	193000000	6.39
Chr5	193000001	194000000	5.34
Chr5	194000001	195000000	0.8
Chr5	195000001	196000000	8.73
Chr5	196000001	197000000	12.55
Chr5	197000001	198000000	5.11
Chr5	198000001	199000000	4.47
Chr5	199000001	200000000	6.71
Chr5	200000001	201000000	10.77
Chr5	201000001	202000000	7.08
Chr5	202000001	203000000	3.63
Chr5	203000001	204000000	5.35
Chr5	204000001	205000000	4.49
Chr5	205000001	206000000	7.58
Chr5	206000001	207000000	12.05
Chr5	207000001	208000000	7.02
Chr5	208000001	209000000	4.1
Chr5	209000001	210000000	7.31
Chr5	210000001	211000000	8.85
Chr5	211000001	212000000	5.73
Chr5	212000001	213000000	6.56
Chr5	213000001	214000000	14.5
Chr5	214000001	215000000	11.37
Chr5	215000001	216000000	1.32
Chr5	216000001	217000000	0.19
Chr5	217000001	218000000	0.27
Chr5	218000001	219000000	3.66
Chr5	219000001	220000000	3.82
Chr5	220000001	221000000	2.47
Chr5	221000001	222000000	5.9
Chr5	222000001	223000000	6.27
Chr5	223000001	224000000	3.33
Chr5	224000001	225000000	8.06
Chr5	225000001	226000000	6.12
Chr5	226000001	227000000	5.84
Chr5	227000001	228000000	5.12
Chr5	228000001	229000000	2.47
Chr5	229000001	230000000	8.49
Chr5	230000001	231000000	2.19
Chr5	231000001	232000000	11.32
Chr5	232000001	233000000	10.02
Chr5	233000001	234000000	4.76
Chr5	234000001	235000000	4.4
Chr5	235000001	236000000	9.4
Chr5	236000001	237000000	11.22
Chr5	237000001	238000000	5.25
Chr5	238000001	239000000	8.22
Chr5	239000001	240000000	7.95
Chr5	240000001	241000000	6.99
Chr5	241000001	242000000	6.2
Chr5	242000001	243000000	21.97
Chr5	243000001	244000000	6.48
Chr5	244000001	245000000	4.32
Chr5	245000001	246000000	14.65
Chr5	246000001	247000000	8.78
Chr5	247000001	248000000	10.67
Chr5	248000001	249000000	4.21
Chr5	249000001	250000000	1.29
Chr5	250000001	251000000	9.99
Chr5	251000001	252000000	9.61
Chr5	252000001	253000000	13.13
Chr5	253000001	254000000	13.21
Chr5	254000001	255000000	11.17
Chr5	255000001	256000000	9.18
Chr5	256000001	257000000	5.37
Chr5	257000001	258000000	7.14
Chr5	258000001	259000000	4.47
Chr5	259000001	260000000	6.64
Chr5	260000001	261000000	2.68
Chr5	261000001	262000000	8.47
Chr5	262000001	263000000	6.88
Chr5	263000001	264000000	10.63
Chr5	264000001	265000000	12.9
Chr5	265000001	266000000	4.1
Chr5	266000001	267000000	4.3
Chr5	267000001	268000000	8.03
Chr5	268000001	269000000	6.21
Chr5	269000001	270000000	13.74
Chr5	270000001	271000000	24.71
Chr5	271000001	272000000	13.69
Chr5	272000001	273000000	11.45
Chr5	273000001	274000000	12.65
Chr5	274000001	275000000	4.52
Chr5	275000001	276000000	6.89
Chr5	276000001	277000000	13.54
Chr5	277000001	278000000	8.34
Chr5	278000001	279000000	20.41
Chr5	279000001	280000000	6.15
Chr5	280000001	281000000	12.29
Chr5	281000001	282000000	5.66
Chr5	282000001	283000000	23.49
Chr5	283000001	283376936	8.47
Chr6	1	1000000	25.52
Chr6	1000001	2000000	15.07
Chr6	2000001	3000000	4.97
Chr6	3000001	4000000	11.58
Chr6	4000001	5000000	27.12
Chr6	5000001	6000000	12.71
Chr6	6000001	7000000	5.44
Chr6	7000001	8000000	2.7
Chr6	8000001	9000000	8.54
Chr6	9000001	10000000	6.08
Chr6	10000001	11000000	5.4
Chr6	11000001	12000000	2.5
Chr6	12000001	13000000	15.8
Chr6	13000001	14000000	13.73
Chr6	14000001	15000000	5.81
Chr6	15000001	16000000	7.82
Chr6	16000001	17000000	7.24
Chr6	17000001	18000000	21.08
Chr6	18000001	19000000	24.52
Chr6	19000001	20000000	1.9
Chr6	20000001	21000000	7.09
Chr6	21000001	22000000	2.78
Chr6	22000001	23000000	1.55
Chr6	23000001	24000000	22.52
Chr6	24000001	25000000	15.26
Chr6	25000001	26000000	5.31
Chr6	26000001	27000000	4.95
Chr6	27000001	28000000	19.04
Chr6	28000001	29000000	6.74
Chr6	29000001	30000000	10.44
Chr6	30000001	31000000	7.75
Chr6	31000001	32000000	13.91
Chr6	32000001	33000000	5.54
Chr6	33000001	34000000	23.54
Chr6	34000001	35000000	6.71
Chr6	35000001	36000000	4.36
Chr6	36000001	37000000	4.51
Chr6	37000001	38000000	3.14
Chr6	38000001	39000000	4.37
Chr6	39000001	40000000	5.18
Chr6	40000001	41000000	3.57
Chr6	41000001	42000000	5.91
Chr6	42000001	43000000	8.85
Chr6	43000001	44000000	3.25
Chr6	44000001	45000000	5.41
Chr6	45000001	46000000	7.16
Chr6	46000001	47000000	4.32
Chr6	47000001	48000000	0.9
Chr6	48000001	49000000	16.26
Chr6	49000001	50000000	3.02
Chr6	50000001	51000000	8.04
Chr6	51000001	52000000	2.44
Chr6	52000001	53000000	4.21
Chr6	53000001	54000000	1.63
Chr6	54000001	55000000	5.58
Chr6	55000001	56000000	13.4
Chr6	56000001	57000000	3.5
Chr6	57000001	58000000	6.61
Chr6	58000001	59000000	5.77
Chr6	59000001	60000000	7.8
Chr6	60000001	61000000	3.12
Chr6	61000001	62000000	1.43
Chr6	62000001	63000000	7.98
Chr6	63000001	64000000	5.56
Chr6	64000001	65000000	9.07
Chr6	65000001	66000000	3.3
Chr6	66000001	67000000	2.79
Chr6	67000001	68000000	2.03
Chr6	68000001	69000000	3.14
Chr6	69000001	70000000	2.24
Chr6	70000001	71000000	4.65
Chr6	71000001	72000000	9.24
Chr6	72000001	73000000	5.94
Chr6	73000001	74000000	5.64
Chr6	74000001	75000000	1.36
Chr6	75000001	76000000	1.22
Chr6	76000001	77000000	1.38
Chr6	77000001	78000000	1.3
Chr6	78000001	79000000	6.41
Chr6	79000001	80000000	2.24
Chr6	80000001	81000000	5.07
Chr6	81000001	82000000	6.45
Chr6	82000001	83000000	9.72
Chr6	83000001	84000000	0.86
Chr6	84000001	85000000	2.82
Chr6	85000001	86000000	3.51
Chr6	86000001	87000000	4.75
Chr6	87000001	88000000	2.95
Chr6	88000001	89000000	2.7
Chr6	89000001	90000000	4.03
Chr6	90000001	91000000	1.67
Chr6	91000001	92000000	2.64
Chr6	92000001	93000000	1.77
Chr6	93000001	94000000	1.98
Chr6	94000001	95000000	1.09
Chr6	95000001	96000000	2.68
Chr6	96000001	97000000	5.89
Chr6	97000001	98000000	1.5
Chr6	98000001	99000000	6.21
Chr6	99000001	100000000	2.91
Chr6	100000001	101000000	1.61
Chr6	101000001	102000000	7
Chr6	102000001	103000000	7.83
Chr6	103000001	104000000	4.33
Chr6	104000001	105000000	6.13
Chr6	105000001	106000000	10.59
Chr6	106000001	107000000	4.23
Chr6	107000001	108000000	0
Chr6	108000001	109000000	0.89
Chr6	109000001	110000000	1.38
Chr6	110000001	111000000	8.13
Chr6	111000001	112000000	0.92
Chr6	112000001	113000000	3.04
Chr6	113000001	114000000	0.31
Chr6	114000001	115000000	0
Chr6	115000001	116000000	0.55
Chr6	116000001	117000000	4.37
Chr6	117000001	118000000	4.94
Chr6	118000001	119000000	1.52
Chr6	119000001	120000000	3.58
Chr6	120000001	121000000	2.12
Chr6	121000001	122000000	7.36
Chr6	122000001	123000000	7.97
Chr6	123000001	124000000	2.36
Chr6	124000001	125000000	15.24
Chr6	125000001	126000000	2.16
Chr6	126000001	127000000	1.43
Chr6	127000001	128000000	7.65
Chr6	128000001	129000000	5.77
Chr6	129000001	130000000	2.78
Chr6	130000001	131000000	6.58
Chr6	131000001	132000000	4.21
Chr6	132000001	133000000	10.25
Chr6	133000001	134000000	3.87
Chr6	134000001	135000000	7.66
Chr6	135000001	136000000	5.74
Chr6	136000001	137000000	5.24
Chr6	137000001	138000000	7.69
Chr6	138000001	139000000	6.01
Chr6	139000001	140000000	5.63
Chr6	140000001	141000000	9.09
Chr6	141000001	142000000	3.94
Chr6	142000001	143000000	2.24
Chr6	143000001	144000000	6.12
Chr6	144000001	145000000	1.42
Chr6	145000001	146000000	3.14
Chr6	146000001	147000000	3.17
Chr6	147000001	148000000	1.03
Chr6	148000001	149000000	7.76
Chr6	149000001	150000000	3.4
Chr6	150000001	151000000	4.75
Chr6	151000001	152000000	4.45
Chr6	152000001	153000000	6.06
Chr6	153000001	154000000	17.83
Chr6	154000001	155000000	7.22
Chr6	155000001	156000000	6.05
Chr6	156000001	157000000	2.36
Chr6	157000001	158000000	0.68
Chr6	158000001	159000000	4.71
Chr6	159000001	160000000	3.61
Chr6	160000001	161000000	7.91
Chr6	161000001	162000000	1.38
Chr6	162000001	163000000	17.35
Chr6	163000001	164000000	2.04
Chr6	164000001	165000000	8.63
Chr6	165000001	166000000	5.08
Chr6	166000001	167000000	8.08
Chr6	167000001	168000000	9.68
Chr6	168000001	169000000	1.76
Chr6	169000001	170000000	2.26
Chr6	170000001	171000000	2.61
Chr6	171000001	172000000	1.95
Chr6	172000001	173000000	11.88
Chr6	173000001	174000000	3.91
Chr6	174000001	175000000	8.35
Chr6	175000001	176000000	4.08
Chr6	176000001	177000000	6.94
Chr6	177000001	178000000	5.65
Chr6	178000001	179000000	3.82
Chr6	179000001	180000000	10.34
Chr6	180000001	181000000	6.9
Chr6	181000001	182000000	6.8
Chr6	182000001	183000000	1.87
Chr6	183000001	184000000	2.77
Chr6	184000001	185000000	2.17
Chr6	185000001	186000000	3.48
Chr6	186000001	187000000	6.61
Chr6	187000001	188000000	6.66
Chr6	188000001	189000000	11.26
Chr6	189000001	190000000	8.5
Chr6	190000001	191000000	17.75
Chr6	191000001	192000000	9.8
Chr6	192000001	193000000	3.79
Chr6	193000001	194000000	5.6
Chr6	194000001	195000000	3.7
Chr6	195000001	196000000	5.56
Chr6	196000001	197000000	6.53
Chr6	197000001	198000000	2.97
Chr6	198000001	199000000	23.96
Chr6	199000001	200000000	3.2
Chr6	200000001	201000000	3.36
Chr6	201000001	202000000	16.15
Chr6	202000001	203000000	11.1
Chr6	203000001	204000000	7.58
Chr6	204000001	205000000	4
Chr6	205000001	206000000	5.25
Chr6	206000001	207000000	3
Chr6	207000001	208000000	3.06
Chr6	208000001	209000000	4.64
Chr6	209000001	210000000	5.81
Chr6	210000001	211000000	5.39
Chr6	211000001	212000000	7.01
Chr6	212000001	213000000	3.42
Chr6	213000001	214000000	8.78
Chr6	214000001	215000000	2.64
Chr6	215000001	216000000	9.28
Chr6	216000001	217000000	6.57
Chr6	217000001	218000000	7.36
Chr6	218000001	219000000	10.08
Chr6	219000001	220000000	6.2
Chr6	220000001	221000000	6.96
Chr6	221000001	222000000	16.63
Chr6	222000001	223000000	3.71
Chr6	223000001	224000000	4.31
Chr6	224000001	225000000	7.79
Chr6	225000001	226000000	5.61
Chr6	226000001	227000000	11.62
Chr6	227000001	228000000	5.49
Chr6	228000001	229000000	3.59
Chr6	229000001	230000000	4.56
Chr6	230000001	231000000	6.07
Chr6	231000001	232000000	15.49
Chr6	232000001	233000000	10.58
Chr6	233000001	234000000	9.7
Chr6	234000001	235000000	2.93
Chr6	235000001	236000000	5.92
Chr6	236000001	237000000	27.91
Chr6	237000001	238000000	9.83
Chr6	238000001	239000000	6.13
Chr6	239000001	240000000	5.17
Chr6	240000001	241000000	7.24
Chr6	241000001	242000000	5.88
Chr6	242000001	243000000	10.14
Chr6	243000001	244000000	11.51
Chr6	244000001	245000000	3.55
Chr6	245000001	246000000	12.58
Chr6	246000001	247000000	6.68
Chr6	247000001	248000000	8.73
Chr6	248000001	249000000	4.63
Chr6	249000001	250000000	0.22
Chr6	250000001	251000000	2.76
Chr6	251000001	252000000	3.4
Chr6	252000001	253000000	8.57
Chr6	253000001	254000000	4.49
Chr6	254000001	255000000	1.75
Chr6	255000001	256000000	5.63
Chr6	256000001	257000000	1.97
Chr6	257000001	258000000	2.84
Chr6	258000001	259000000	0.44
Chr6	259000001	260000000	2.65
Chr6	260000001	261000000	2.17
Chr6	261000001	262000000	5.56
Chr6	262000001	263000000	7.8
Chr6	263000001	264000000	10.89
Chr6	264000001	265000000	12.49
Chr6	265000001	266000000	10.67
Chr6	266000001	267000000	4.21
Chr6	267000001	268000000	16.22
Chr6	268000001	269000000	6.94
Chr6	269000001	270000000	8.29
Chr6	270000001	271000000	11
Chr6	271000001	272000000	13.95
Chr6	272000001	273000000	12.73
Chr6	273000001	274000000	9.89
Chr6	274000001	275000000	23.72
Chr6	275000001	276000000	11.96
Chr6	276000001	277000000	18.12
Chr6	277000001	278000000	11.09
Chr6	278000001	279000000	8.42
Chr6	279000001	280000000	6.89
Chr6	280000001	281000000	11.45
Chr6	281000001	282000000	13.8
Chr6	282000001	282905081	4.03
Chr7	1	1000000	2.23
Chr7	1000001	2000000	4.13
Chr7	2000001	3000000	6.29
Chr7	3000001	4000000	7.39
Chr7	4000001	5000000	9.62
Chr7	5000001	6000000	13.61
Chr7	6000001	7000000	17.43
Chr7	7000001	8000000	15.38
Chr7	8000001	9000000	11.85
Chr7	9000001	10000000	12.57
Chr7	10000001	11000000	6.86
Chr7	11000001	12000000	12.58
Chr7	12000001	13000000	7.35
Chr7	13000001	14000000	9.59
Chr7	14000001	15000000	12.02
Chr7	15000001	16000000	41.2
Chr7	16000001	17000000	17.79
Chr7	17000001	18000000	9.75
Chr7	18000001	19000000	11.79
Chr7	19000001	20000000	31.17
Chr7	20000001	21000000	8.06
Chr7	21000001	22000000	10.74
Chr7	22000001	23000000	2.46
Chr7	23000001	24000000	6.42
Chr7	24000001	25000000	20.27
Chr7	25000001	26000000	5.5
Chr7	26000001	27000000	5.39
Chr7	27000001	28000000	25.55
Chr7	28000001	29000000	8.12
Chr7	29000001	30000000	7.09
Chr7	30000001	31000000	5.66
Chr7	31000001	32000000	3.2
Chr7	32000001	33000000	6.41
Chr7	33000001	34000000	1.43
Chr7	34000001	35000000	4.55
Chr7	35000001	36000000	1.23
Chr7	36000001	37000000	4.45
Chr7	37000001	38000000	4.86
Chr7	38000001	39000000	13.82
Chr7	39000001	40000000	2.85
Chr7	40000001	41000000	8.86
Chr7	41000001	42000000	5.17
Chr7	42000001	43000000	10.13
Chr7	43000001	44000000	2.46
Chr7	44000001	45000000	21.21
Chr7	45000001	46000000	8.98
Chr7	46000001	47000000	4.96
Chr7	47000001	48000000	1.44
Chr7	48000001	49000000	3.12
Chr7	49000001	50000000	0.31
Chr7	50000001	51000000	0.57
Chr7	51000001	52000000	4.75
Chr7	52000001	53000000	3.92
Chr7	53000001	54000000	2.18
Chr7	54000001	55000000	4.69
Chr7	55000001	56000000	1.86
Chr7	56000001	57000000	0.62
Chr7	57000001	58000000	0
Chr7	58000001	59000000	2.98
Chr7	59000001	60000000	3.72
Chr7	60000001	61000000	8.67
Chr7	61000001	62000000	1.48
Chr7	62000001	63000000	8.2
Chr7	63000001	64000000	4.3
Chr7	64000001	65000000	8.08
Chr7	65000001	66000000	7.31
Chr7	66000001	67000000	5.26
Chr7	67000001	68000000	1.23
Chr7	68000001	69000000	4.29
Chr7	69000001	70000000	2.67
Chr7	70000001	71000000	5.82
Chr7	71000001	72000000	7.4
Chr7	72000001	73000000	4.45
Chr7	73000001	74000000	1.17
Chr7	74000001	75000000	5.38
Chr7	75000001	76000000	6.69
Chr7	76000001	77000000	9
Chr7	77000001	78000000	1.39
Chr7	78000001	79000000	3.3
Chr7	79000001	80000000	0
Chr7	80000001	81000000	2.14
Chr7	81000001	82000000	1.04
Chr7	82000001	83000000	1.99
Chr7	83000001	84000000	2.12
Chr7	84000001	85000000	5.67
Chr7	85000001	86000000	2.26
Chr7	86000001	87000000	2.07
Chr7	87000001	88000000	4.77
Chr7	88000001	89000000	1.32
Chr7	89000001	90000000	3.18
Chr7	90000001	91000000	2.63
Chr7	91000001	92000000	1.5
Chr7	92000001	93000000	3.89
Chr7	93000001	94000000	3.35
Chr7	94000001	95000000	4.59
Chr7	95000001	96000000	6.85
Chr7	96000001	97000000	0.6
Chr7	97000001	98000000	0.52
Chr7	98000001	99000000	3.32
Chr7	99000001	100000000	0.17
Chr7	100000001	101000000	3.98
Chr7	101000001	102000000	4.16
Chr7	102000001	103000000	3.27
Chr7	103000001	104000000	2.2
Chr7	104000001	105000000	5.53
Chr7	105000001	106000000	6.88
Chr7	106000001	107000000	3.88
Chr7	107000001	108000000	0.13
Chr7	108000001	109000000	1.87
Chr7	109000001	110000000	0.38
Chr7	110000001	111000000	1.91
Chr7	111000001	112000000	1.78
Chr7	112000001	113000000	3.75
Chr7	113000001	114000000	2.4
Chr7	114000001	115000000	3.96
Chr7	115000001	116000000	8.45
Chr7	116000001	117000000	8.16
Chr7	117000001	118000000	6.14
Chr7	118000001	119000000	2.69
Chr7	119000001	120000000	7.43
Chr7	120000001	121000000	9.76
Chr7	121000001	122000000	7.7
Chr7	122000001	123000000	7.03
Chr7	123000001	124000000	5.02
Chr7	124000001	125000000	11.66
Chr7	125000001	126000000	9.73
Chr7	126000001	127000000	7.35
Chr7	127000001	128000000	8.53
Chr7	128000001	129000000	6.76
Chr7	129000001	130000000	14.12
Chr7	130000001	131000000	9.32
Chr7	131000001	132000000	8.71
Chr7	132000001	133000000	6.21
Chr7	133000001	134000000	6.74
Chr7	134000001	135000000	4.9
Chr7	135000001	136000000	3.5
Chr7	136000001	137000000	6.89
Chr7	137000001	138000000	7.55
Chr7	138000001	139000000	4.19
Chr7	139000001	140000000	10.52
Chr7	140000001	141000000	9.35
Chr7	141000001	142000000	8.64
Chr7	142000001	143000000	4.2
Chr7	143000001	144000000	9.92
Chr7	144000001	145000000	45.89
Chr7	145000001	146000000	9.36
Chr7	146000001	147000000	26.09
Chr7	147000001	148000000	9.32
Chr7	148000001	149000000	11.04
Chr7	149000001	150000000	14.23
Chr7	150000001	151000000	8.43
Chr7	151000001	152000000	2.18
Chr7	152000001	153000000	12.74
Chr7	153000001	154000000	4.85
Chr7	154000001	155000000	1.41
Chr7	155000001	156000000	2.05
Chr7	156000001	157000000	9.58
Chr7	157000001	158000000	7.51
Chr7	158000001	159000000	12.2
Chr7	159000001	160000000	8.52
Chr7	160000001	161000000	4.47
Chr7	161000001	162000000	3
Chr7	162000001	163000000	4.35
Chr7	163000001	164000000	13.76
Chr7	164000001	165000000	11.51
Chr7	165000001	166000000	3.14
Chr7	166000001	167000000	7.51
Chr7	167000001	168000000	9.56
Chr7	168000001	169000000	19.64
Chr7	169000001	170000000	5.64
Chr7	170000001	171000000	5.54
Chr7	171000001	172000000	5.82
Chr7	172000001	173000000	6.91
Chr7	173000001	174000000	9.2
Chr7	174000001	175000000	2.24
Chr7	175000001	176000000	9.74
Chr7	176000001	177000000	4.83
Chr7	177000001	178000000	5.82
Chr7	178000001	179000000	5.63
Chr7	179000001	180000000	7.28
Chr7	180000001	181000000	5.88
Chr7	181000001	182000000	7.21
Chr7	182000001	183000000	10.97
Chr7	183000001	184000000	4.05
[truncated: 5,884 more rows]

## Sheet: Figure 1a_track_c
The LTR transposons density distribution in C. morifolium genome
Chromosome	Start (bp)	End (bp)	LTR transposons density (%)
Chr1	1	1000000	61.12
Chr1	1000001	2000000	57.35
Chr1	2000001	3000000	77.89
Chr1	3000001	4000000	67.89
Chr1	4000001	5000000	79.9
Chr1	5000001	6000000	84.68
Chr1	6000001	7000000	86.25
Chr1	7000001	8000000	73.44
Chr1	8000001	9000000	67.35
Chr1	9000001	10000000	77.19
Chr1	10000001	11000000	69.15
Chr1	11000001	12000000	66.73
Chr1	12000001	13000000	63.81
Chr1	13000001	14000000	81.11
Chr1	14000001	15000000	76.55
Chr1	15000001	16000000	70.08
Chr1	16000001	17000000	76.48
Chr1	17000001	18000000	73.3
Chr1	18000001	19000000	65.16
Chr1	19000001	20000000	60.63
Chr1	20000001	21000000	65.18
Chr1	21000001	22000000	63.99
Chr1	22000001	23000000	60
Chr1	23000001	24000000	65.75
Chr1	24000001	25000000	66.37
Chr1	25000001	26000000	52.14
Chr1	26000001	27000000	43.21
Chr1	27000001	28000000	57.87
Chr1	28000001	29000000	54.56
Chr1	29000001	30000000	62.67
Chr1	30000001	31000000	61.23
Chr1	31000001	32000000	54.28
Chr1	32000001	33000000	44
Chr1	33000001	34000000	50.57
Chr1	34000001	35000000	52.76
Chr1	35000001	36000000	68.54
Chr1	36000001	37000000	51.98
Chr1	37000001	38000000	60.74
Chr1	38000001	39000000	57.03
Chr1	39000001	40000000	57.66
Chr1	40000001	41000000	56.06
Chr1	41000001	42000000	59.4
Chr1	42000001	43000000	54.31
Chr1	43000001	44000000	53.51
Chr1	44000001	45000000	69.9
Chr1	45000001	46000000	66.76
Chr1	46000001	47000000	58.17
Chr1	47000001	48000000	66.14
Chr1	48000001	49000000	60.63
Chr1	49000001	50000000	63.54
Chr1	50000001	51000000	60.73
Chr1	51000001	52000000	64.05
Chr1	52000001	53000000	76.2
Chr1	53000001	54000000	78.07
Chr1	54000001	55000000	75.66
Chr1	55000001	56000000	82.84
Chr1	56000001	57000000	71.93
Chr1	57000001	58000000	71.47
Chr1	58000001	59000000	57.64
Chr1	59000001	60000000	67.73
Chr1	60000001	61000000	75.29
Chr1	61000001	62000000	64.06
Chr1	62000001	63000000	74.15
Chr1	63000001	64000000	83.76
Chr1	64000001	65000000	79.35
Chr1	65000001	66000000	73.31
Chr1	66000001	67000000	70.55
Chr1	67000001	68000000	65.51
Chr1	68000001	69000000	67.53
Chr1	69000001	70000000	71.8
Chr1	70000001	71000000	62.24
Chr1	71000001	72000000	69.8
Chr1	72000001	73000000	66.72
Chr1	73000001	74000000	64.95
Chr1	74000001	75000000	59.55
Chr1	75000001	76000000	63.39
Chr1	76000001	77000000	64.62
Chr1	77000001	78000000	76.11
Chr1	78000001	79000000	76.76
Chr1	79000001	80000000	69.8
Chr1	80000001	81000000	71.87
Chr1	81000001	82000000	60.68
Chr1	82000001	83000000	67.85
Chr1	83000001	84000000	70.56
Chr1	84000001	85000000	71.9
Chr1	85000001	86000000	67.65
Chr1	86000001	87000000	69.26
Chr1	87000001	88000000	77.91
Chr1	88000001	89000000	71.01
Chr1	89000001	90000000	73.14
Chr1	90000001	91000000	74.21
Chr1	91000001	92000000	62.38
Chr1	92000001	93000000	80.24
Chr1	93000001	94000000	87.93
Chr1	94000001	95000000	74.14
Chr1	95000001	96000000	62.93
Chr1	96000001	97000000	69.27
Chr1	97000001	98000000	76.39
Chr1	98000001	99000000	64.09
Chr1	99000001	100000000	73.56
Chr1	100000001	101000000	72.97
Chr1	101000001	102000000	70.69
Chr1	102000001	103000000	64.28
Chr1	103000001	104000000	88.25
Chr1	104000001	105000000	92.28
Chr1	105000001	106000000	77.76
Chr1	106000001	107000000	77.79
Chr1	107000001	108000000	78.35
Chr1	108000001	109000000	62.85
Chr1	109000001	110000000	73.52
Chr1	110000001	111000000	71.43
Chr1	111000001	112000000	79.48
Chr1	112000001	113000000	79.72
Chr1	113000001	114000000	81.35
Chr1	114000001	115000000	74.02
Chr1	115000001	116000000	72.04
Chr1	116000001	117000000	92
Chr1	117000001	118000000	73
Chr1	118000001	119000000	79.79
Chr1	119000001	120000000	76.24
Chr1	120000001	121000000	72.44
Chr1	121000001	122000000	77.35
Chr1	122000001	123000000	75.3
Chr1	123000001	124000000	72.78
Chr1	124000001	125000000	69.53
Chr1	125000001	126000000	85.54
Chr1	126000001	127000000	72.99
Chr1	127000001	128000000	74.82
Chr1	128000001	129000000	75.32
Chr1	129000001	130000000	76.05
Chr1	130000001	131000000	74.43
Chr1	131000001	132000000	77.33
Chr1	132000001	133000000	64.35
Chr1	133000001	134000000	88.22
Chr1	134000001	135000000	79.06
Chr1	135000001	136000000	72.53
Chr1	136000001	137000000	76.24
Chr1	137000001	138000000	76.03
Chr1	138000001	139000000	78.63
Chr1	139000001	140000000	83.14
Chr1	140000001	141000000	77.76
Chr1	141000001	142000000	76.69
Chr1	142000001	143000000	70.53
Chr1	143000001	144000000	76.05
Chr1	144000001	145000000	74.36
Chr1	145000001	146000000	79.37
Chr1	146000001	147000000	76.42
Chr1	147000001	148000000	76
Chr1	148000001	149000000	86.46
Chr1	149000001	150000000	74.4
Chr1	150000001	151000000	77.16
Chr1	151000001	152000000	80.33
Chr1	152000001	153000000	81.51
Chr1	153000001	154000000	76.4
Chr1	154000001	155000000	79.49
Chr1	155000001	156000000	77.47
Chr1	156000001	157000000	91.62
Chr1	157000001	158000000	86.25
Chr1	158000001	159000000	83.79
Chr1	159000001	160000000	82.9
Chr1	160000001	161000000	83.89
Chr1	161000001	162000000	81.07
Chr1	162000001	163000000	80.1
Chr1	163000001	164000000	81.49
Chr1	164000001	165000000	85.95
Chr1	165000001	166000000	92.94
Chr1	166000001	167000000	93.79
Chr1	167000001	168000000	84.64
Chr1	168000001	169000000	76.84
Chr1	169000001	170000000	83.72
Chr1	170000001	171000000	82.89
Chr1	171000001	172000000	93.89
Chr1	172000001	173000000	91.12
Chr1	173000001	174000000	88.99
Chr1	174000001	175000000	81.6
Chr1	175000001	176000000	88.92
Chr1	176000001	177000000	77.35
Chr1	177000001	178000000	67.73
Chr1	178000001	179000000	50.05
Chr1	179000001	180000000	62.14
Chr1	180000001	181000000	66.95
Chr1	181000001	182000000	79.84
Chr1	182000001	183000000	83.18
Chr1	183000001	184000000	85.14
Chr1	184000001	185000000	84.95
Chr1	185000001	186000000	89.84
Chr1	186000001	187000000	84.85
Chr1	187000001	188000000	82.04
Chr1	188000001	189000000	74.51
Chr1	189000001	190000000	85.1
Chr1	190000001	191000000	90.32
Chr1	191000001	192000000	82.73
Chr1	192000001	193000000	87.97
Chr1	193000001	194000000	85.26
Chr1	194000001	195000000	68.28
Chr1	195000001	196000000	87.1
Chr1	196000001	197000000	80.82
Chr1	197000001	198000000	86.08
Chr1	198000001	199000000	78.28
Chr1	199000001	200000000	80.99
Chr1	200000001	201000000	80.29
Chr1	201000001	202000000	84.85
Chr1	202000001	203000000	74.15
Chr1	203000001	204000000	83.66
Chr1	204000001	205000000	84.87
Chr1	205000001	206000000	79.42
Chr1	206000001	207000000	82.14
Chr1	207000001	208000000	80.07
Chr1	208000001	209000000	75.7
Chr1	209000001	210000000	83.63
Chr1	210000001	211000000	68.72
Chr1	211000001	212000000	80.74
Chr1	212000001	213000000	71.74
Chr1	213000001	214000000	75.02
Chr1	214000001	215000000	77.97
Chr1	215000001	216000000	71.47
Chr1	216000001	217000000	84.91
Chr1	217000001	218000000	77.93
Chr1	218000001	219000000	74.07
Chr1	219000001	220000000	72.11
Chr1	220000001	221000000	76.56
Chr1	221000001	222000000	77.98
Chr1	222000001	223000000	83.2
Chr1	223000001	224000000	83.75
Chr1	224000001	225000000	73.62
Chr1	225000001	226000000	76.24
Chr1	226000001	227000000	76.68
Chr1	227000001	228000000	77.57
Chr1	228000001	229000000	75.84
Chr1	229000001	230000000	81.06
Chr1	230000001	231000000	81.85
Chr1	231000001	232000000	70.19
Chr1	232000001	233000000	83.18
Chr1	233000001	234000000	79.51
Chr1	234000001	235000000	77.53
Chr1	235000001	236000000	73.23
Chr1	236000001	237000000	76.41
Chr1	237000001	238000000	64.09
Chr1	238000001	239000000	66.23
Chr1	239000001	240000000	66.87
Chr1	240000001	241000000	84.1
Chr1	241000001	242000000	76.53
Chr1	242000001	243000000	76.53
Chr1	243000001	244000000	76.04
Chr1	244000001	245000000	72.63
Chr1	245000001	246000000	69.95
Chr1	246000001	247000000	73.74
Chr1	247000001	248000000	69.87
Chr1	248000001	249000000	65.03
Chr1	249000001	250000000	74.82
Chr1	250000001	251000000	80.61
Chr1	251000001	252000000	80.23
Chr1	252000001	253000000	67.85
Chr1	253000001	254000000	67.79
Chr1	254000001	255000000	64.95
Chr1	255000001	256000000	75.08
Chr1	256000001	257000000	69.27
Chr1	257000001	258000000	75.59
Chr1	258000001	259000000	64.71
Chr1	259000001	260000000	67.62
Chr1	260000001	261000000	64.31
Chr1	261000001	262000000	64.9
Chr1	262000001	263000000	68.56
Chr1	263000001	264000000	73.85
Chr1	264000001	265000000	69.38
Chr1	265000001	266000000	74.67
Chr1	266000001	267000000	75.34
Chr1	267000001	268000000	70.7
Chr1	268000001	269000000	70.62
Chr1	269000001	270000000	81.66
Chr1	270000001	271000000	66.36
Chr1	271000001	272000000	68.81
Chr1	272000001	273000000	64.34
Chr1	273000001	274000000	72.11
Chr1	274000001	275000000	74.29
Chr1	275000001	276000000	66.66
Chr1	276000001	277000000	67.82
Chr1	277000001	278000000	73.82
Chr1	278000001	279000000	76.58
Chr1	279000001	280000000	74.63
Chr1	280000001	281000000	74.02
Chr1	281000001	282000000	67.38
Chr1	282000001	283000000	61.65
Chr1	283000001	284000000	73.55
Chr1	284000001	285000000	78.64
Chr1	285000001	286000000	71.78
Chr1	286000001	287000000	81.51
Chr1	287000001	288000000	71.91
Chr1	288000001	289000000	65.61
Chr1	289000001	290000000	76.92
Chr1	290000001	291000000	90.86
Chr1	291000001	292000000	93.64
Chr1	292000001	293000000	93.99
Chr1	293000001	294000000	92.76
Chr1	294000001	295000000	88.93
Chr1	295000001	296000000	94.79
Chr1	296000001	297000000	82.96
Chr1	297000001	298000000	70.54
Chr1	298000001	299000000	72.93
Chr1	299000001	300000000	69.59
Chr1	300000001	301000000	72.75
Chr1	301000001	302000000	67.82
Chr1	302000001	303000000	79.41
Chr1	303000001	304000000	74.51
Chr1	304000001	305000000	62.9
Chr1	305000001	306000000	66.72
Chr1	306000001	307000000	83.66
Chr1	307000001	308000000	64.11
Chr1	308000001	309000000	68.43
Chr1	309000001	310000000	74.46
Chr1	310000001	311000000	59.85
Chr1	311000001	312000000	67.95
Chr1	312000001	313000000	76.47
Chr1	313000001	314000000	74.1
Chr1	314000001	315000000	77.55
Chr1	315000001	316000000	75.17
Chr1	316000001	317000000	73.12
Chr1	317000001	318000000	69.81
Chr1	318000001	319000000	70.6
Chr1	319000001	320000000	68.4
Chr1	320000001	321000000	66.25
Chr1	321000001	322000000	60.39
Chr1	322000001	323000000	64.43
Chr1	323000001	324000000	64.4
Chr1	324000001	325000000	59.27
Chr1	325000001	326000000	73.56
Chr1	326000001	327000000	70.01
Chr1	327000001	328000000	76.13
Chr1	328000001	329000000	74.23
Chr1	329000001	330000000	54.67
Chr1	330000001	331000000	67.93
Chr1	331000001	332000000	73.33
Chr1	332000001	333000000	74.11
Chr1	333000001	334000000	69.87
Chr1	334000001	335000000	61.41
Chr1	335000001	336000000	57.06
Chr1	336000001	337000000	71.76
Chr1	337000001	338000000	71.88
Chr1	338000001	339000000	59.3
Chr1	339000001	340000000	50.19
Chr1	340000001	341000000	62.39
Chr1	341000001	341398601	50.14
Chr2	1	1000000	55.54
Chr2	1000001	2000000	64.42
Chr2	2000001	3000000	67.84
Chr2	3000001	4000000	69.94
Chr2	4000001	5000000	61.23
Chr2	5000001	6000000	74.91
Chr2	6000001	7000000	58.15
Chr2	7000001	8000000	77.1
Chr2	8000001	9000000	77.22
Chr2	9000001	10000000	79.22
Chr2	10000001	11000000	72.23
Chr2	11000001	12000000	57.96
Chr2	12000001	13000000	53.86
Chr2	13000001	14000000	58.37
Chr2	14000001	15000000	51.19
Chr2	15000001	16000000	48.69
Chr2	16000001	17000000	56.97
Chr2	17000001	18000000	58.11
Chr2	18000001	19000000	51.45
Chr2	19000001	20000000	51.9
Chr2	20000001	21000000	55.53
Chr2	21000001	22000000	61.01
Chr2	22000001	23000000	54.84
Chr2	23000001	24000000	59.24
Chr2	24000001	25000000	56.01
Chr2	25000001	26000000	59.28
Chr2	26000001	27000000	57.21
Chr2	27000001	28000000	61.47
Chr2	28000001	29000000	73.8
Chr2	29000001	30000000	71
Chr2	30000001	31000000	56.3
Chr2	31000001	32000000	54.33
Chr2	32000001	33000000	65.42
Chr2	33000001	34000000	68.94
Chr2	34000001	35000000	62.11
Chr2	35000001	36000000	69.56
Chr2	36000001	37000000	69.71
Chr2	37000001	38000000	77.75
Chr2	38000001	39000000	74.04
Chr2	39000001	40000000	84.94
Chr2	40000001	41000000	63.32
Chr2	41000001	42000000	67.51
Chr2	42000001	43000000	74.29
Chr2	43000001	44000000	66.02
Chr2	44000001	45000000	68.83
Chr2	45000001	46000000	78.5
Chr2	46000001	47000000	68.39
Chr2	47000001	48000000	70.04
Chr2	48000001	49000000	75.02
Chr2	49000001	50000000	74.91
Chr2	50000001	51000000	65.1
Chr2	51000001	52000000	70.7
Chr2	52000001	53000000	68.41
Chr2	53000001	54000000	63.81
Chr2	54000001	55000000	62.88
Chr2	55000001	56000000	60.19
Chr2	56000001	57000000	66.28
Chr2	57000001	58000000	68.12
Chr2	58000001	59000000	72.44
Chr2	59000001	60000000	56.45
Chr2	60000001	61000000	63.81
Chr2	61000001	62000000	78.16
Chr2	62000001	63000000	77.67
Chr2	63000001	64000000	69.18
Chr2	64000001	65000000	66.63
Chr2	65000001	66000000	66.87
Chr2	66000001	67000000	72.8
Chr2	67000001	68000000	63.67
Chr2	68000001	69000000	74.19
Chr2	69000001	70000000	81.07
Chr2	70000001	71000000	80.68
Chr2	71000001	72000000	81.46
Chr2	72000001	73000000	71.66
Chr2	73000001	74000000	70.73
Chr2	74000001	75000000	72.04
Chr2	75000001	76000000	71.8
Chr2	76000001	77000000	81.79
Chr2	77000001	78000000	72.02
Chr2	78000001	79000000	75.26
Chr2	79000001	80000000	75.57
Chr2	80000001	81000000	62.1
Chr2	81000001	82000000	77.86
Chr2	82000001	83000000	72.48
Chr2	83000001	84000000	66.09
Chr2	84000001	85000000	65.65
Chr2	85000001	86000000	68.67
Chr2	86000001	87000000	71.89
Chr2	87000001	88000000	73.45
Chr2	88000001	89000000	88.74
Chr2	89000001	90000000	75.02
Chr2	90000001	91000000	68.2
Chr2	91000001	92000000	69.76
Chr2	92000001	93000000	75.67
Chr2	93000001	94000000	67.81
Chr2	94000001	95000000	73.84
Chr2	95000001	96000000	85.18
Chr2	96000001	97000000	86.55
Chr2	97000001	98000000	80.57
Chr2	98000001	99000000	77.24
Chr2	99000001	100000000	76.31
Chr2	100000001	101000000	74.01
Chr2	101000001	102000000	80.05
Chr2	102000001	103000000	74.79
Chr2	103000001	104000000	76.87
Chr2	104000001	105000000	81.51
Chr2	105000001	106000000	76.09
Chr2	106000001	107000000	77.69
Chr2	107000001	108000000	80.25
Chr2	108000001	109000000	73.47
Chr2	109000001	110000000	76.45
Chr2	110000001	111000000	84.9
Chr2	111000001	112000000	74.59
Chr2	112000001	113000000	74.89
Chr2	113000001	114000000	76.76
Chr2	114000001	115000000	71.31
Chr2	115000001	116000000	83.03
Chr2	116000001	117000000	85.62
Chr2	117000001	118000000	79.63
Chr2	118000001	119000000	74.17
Chr2	119000001	120000000	64.83
Chr2	120000001	121000000	85.49
Chr2	121000001	122000000	67.85
Chr2	122000001	123000000	86.96
Chr2	123000001	124000000	77.55
Chr2	124000001	125000000	75.75
Chr2	125000001	126000000	83.15
Chr2	126000001	127000000	82.89
Chr2	127000001	128000000	82.18
Chr2	128000001	129000000	84.15
Chr2	129000001	130000000	74.12
Chr2	130000001	131000000	85.48
Chr2	131000001	132000000	84.98
Chr2	132000001	133000000	75.32
Chr2	133000001	134000000	76.62
Chr2	134000001	135000000	83.25
Chr2	135000001	136000000	89.18
Chr2	136000001	137000000	88.64
Chr2	137000001	138000000	76.06
Chr2	138000001	139000000	85.02
Chr2	139000001	140000000	76.01
Chr2	140000001	141000000	79.91
Chr2	141000001	142000000	76.58
Chr2	142000001	143000000	89.83
Chr2	143000001	144000000	78.08
Chr2	144000001	145000000	85.17
Chr2	145000001	146000000	87.36
Chr2	146000001	147000000	83.43
Chr2	147000001	148000000	82.67
Chr2	148000001	149000000	79.32
Chr2	149000001	150000000	69.43
Chr2	150000001	151000000	81.07
Chr2	151000001	152000000	81.65
Chr2	152000001	153000000	75.41
Chr2	153000001	154000000	72.79
Chr2	154000001	155000000	70.45
Chr2	155000001	156000000	69.34
Chr2	156000001	157000000	80.34
Chr2	157000001	158000000	90.32
Chr2	158000001	159000000	73.75
Chr2	159000001	160000000	81
Chr2	160000001	161000000	79.04
Chr2	161000001	162000000	75.17
Chr2	162000001	163000000	74.17
Chr2	163000001	164000000	79.59
Chr2	164000001	165000000	87.75
Chr2	165000001	166000000	90.36
Chr2	166000001	167000000	85.29
Chr2	167000001	168000000	75.09
Chr2	168000001	169000000	95.34
Chr2	169000001	170000000	67.8
Chr2	170000001	171000000	68.58
Chr2	171000001	172000000	74.01
Chr2	172000001	173000000	86.98
Chr2	173000001	174000000	83.4
Chr2	174000001	175000000	78.33
Chr2	175000001	176000000	78.87
Chr2	176000001	177000000	81.09
Chr2	177000001	178000000	81.25
Chr2	178000001	179000000	77.33
Chr2	179000001	180000000	76.54
Chr2	180000001	181000000	78.55
Chr2	181000001	182000000	72.02
Chr2	182000001	183000000	82.05
Chr2	183000001	184000000	69.15
Chr2	184000001	185000000	83.61
Chr2	185000001	186000000	79.01
Chr2	186000001	187000000	84.62
Chr2	187000001	188000000	80.11
Chr2	188000001	189000000	70.55
Chr2	189000001	190000000	79.31
Chr2	190000001	191000000	92.11
Chr2	191000001	192000000	84.74
Chr2	192000001	193000000	80.84
Chr2	193000001	194000000	80.2
Chr2	194000001	195000000	71.05
Chr2	195000001	196000000	77.47
Chr2	196000001	197000000	81.12
Chr2	197000001	198000000	86.14
Chr2	198000001	199000000	78.11
Chr2	199000001	200000000	75.7
Chr2	200000001	201000000	68.9
Chr2	201000001	202000000	78.07
Chr2	202000001	203000000	75.51
Chr2	203000001	204000000	74.12
Chr2	204000001	205000000	78.18
Chr2	205000001	206000000	75.64
Chr2	206000001	207000000	67.09
Chr2	207000001	208000000	74.31
Chr2	208000001	209000000	83.62
Chr2	209000001	210000000	76.03
Chr2	210000001	211000000	69.06
Chr2	211000001	212000000	82.61
Chr2	212000001	213000000	76.4
Chr2	213000001	214000000	74.58
Chr2	214000001	215000000	71.88
Chr2	215000001	216000000	70.57
Chr2	216000001	217000000	73.84
Chr2	217000001	218000000	71.21
Chr2	218000001	219000000	81.49
Chr2	219000001	220000000	80.31
Chr2	220000001	221000000	72.16
Chr2	221000001	222000000	67.64
Chr2	222000001	223000000	79.38
Chr2	223000001	224000000	75.1
Chr2	224000001	225000000	82.71
Chr2	225000001	226000000	64.95
Chr2	226000001	227000000	67.47
Chr2	227000001	228000000	77.67
Chr2	228000001	229000000	72.22
Chr2	229000001	230000000	67.32
Chr2	230000001	231000000	70.08
Chr2	231000001	232000000	68.06
Chr2	232000001	233000000	67.73
Chr2	233000001	234000000	75.79
Chr2	234000001	235000000	79.24
Chr2	235000001	236000000	74.74
Chr2	236000001	237000000	68.76
Chr2	237000001	238000000	80.96
Chr2	238000001	239000000	74.99
Chr2	239000001	240000000	83.36
Chr2	240000001	241000000	83.4
Chr2	241000001	242000000	68.81
Chr2	242000001	243000000	64.59
Chr2	243000001	244000000	72.19
Chr2	244000001	245000000	73.58
Chr2	245000001	246000000	68.93
Chr2	246000001	247000000	76.24
Chr2	247000001	248000000	61.66
Chr2	248000001	249000000	65.28
Chr2	249000001	250000000	70.9
Chr2	250000001	251000000	73.17
Chr2	251000001	252000000	63.94
Chr2	252000001	253000000	69.67
Chr2	253000001	254000000	67.27
Chr2	254000001	255000000	77.08
Chr2	255000001	256000000	67.41
Chr2	256000001	257000000	66.46
Chr2	257000001	258000000	63.63
Chr2	258000001	259000000	57.74
Chr2	259000001	260000000	49
Chr2	260000001	261000000	63.06
Chr2	261000001	262000000	63.87
Chr2	262000001	263000000	67.97
Chr2	263000001	264000000	59.35
Chr2	264000001	265000000	76.1
Chr2	265000001	266000000	66.67
Chr2	266000001	267000000	67.09
Chr2	267000001	268000000	60.07
Chr2	268000001	269000000	69.05
Chr2	269000001	270000000	76.53
Chr2	270000001	271000000	74.03
Chr2	271000001	272000000	70.43
Chr2	272000001	273000000	67.3
Chr2	273000001	274000000	61.87
Chr2	274000001	275000000	66.73
Chr2	275000001	276000000	62.76
Chr2	276000001	277000000	57.33
Chr2	277000001	278000000	53.78
Chr2	278000001	279000000	60.99
Chr2	279000001	280000000	66.17
Chr2	280000001	281000000	63.7
Chr2	281000001	282000000	57.42
Chr2	282000001	283000000	57.94
Chr2	283000001	284000000	59.57
Chr2	284000001	285000000	61.91
Chr2	285000001	286000000	61.88
Chr2	286000001	287000000	73.2
Chr2	287000001	288000000	56.67
Chr2	288000001	289000000	61.86
Chr2	289000001	290000000	68.73
Chr2	290000001	291000000	69.57
Chr2	291000001	292000000	71.08
Chr2	292000001	293000000	63.56
Chr2	293000001	294000000	63.34
Chr2	294000001	295000000	60.56
Chr2	295000001	295030345	67.71
Chr3	1	1000000	60.99
Chr3	1000001	2000000	63.66
Chr3	2000001	3000000	72.67
Chr3	3000001	4000000	73.73
Chr3	4000001	5000000	67.15
Chr3	5000001	6000000	70.35
Chr3	6000001	7000000	63.4
Chr3	7000001	8000000	66.65
Chr3	8000001	9000000	80.66
Chr3	9000001	10000000	80.95
Chr3	10000001	11000000	72.84
Chr3	11000001	12000000	72.6
Chr3	12000001	13000000	75.45
Chr3	13000001	14000000	75.52
Chr3	14000001	15000000	69.63
Chr3	15000001	16000000	71.71
Chr3	16000001	17000000	70.74
Chr3	17000001	18000000	73.91
Chr3	18000001	19000000	74.23
Chr3	19000001	20000000	75.12
Chr3	20000001	21000000	61.08
Chr3	21000001	22000000	59.14
Chr3	22000001	23000000	54.76
Chr3	23000001	24000000	57.58
Chr3	24000001	25000000	50.97
Chr3	25000001	26000000	47.72
Chr3	26000001	27000000	70.72
Chr3	27000001	28000000	72.39
Chr3	28000001	29000000	58.85
Chr3	29000001	30000000	63.59
Chr3	30000001	31000000	56.49
Chr3	31000001	32000000	60.11
Chr3	32000001	33000000	55.97
Chr3	33000001	34000000	56.55
Chr3	34000001	35000000	51.32
Chr3	35000001	36000000	66.38
Chr3	36000001	37000000	60.85
Chr3	37000001	38000000	75.6
Chr3	38000001	39000000	78.81
Chr3	39000001	40000000	79.08
Chr3	40000001	41000000	57.8
Chr3	41000001	42000000	49.36
Chr3	42000001	43000000	66.07
Chr3	43000001	44000000	73.23
Chr3	44000001	45000000	60.17
Chr3	45000001	46000000	59.98
Chr3	46000001	47000000	65.72
Chr3	47000001	48000000	67.89
Chr3	48000001	49000000	75.46
Chr3	49000001	50000000	79.18
Chr3	50000001	51000000	85.6
Chr3	51000001	52000000	77.46
Chr3	52000001	53000000	58.2
Chr3	53000001	54000000	76.04
Chr3	54000001	55000000	63.48
Chr3	55000001	56000000	76.88
Chr3	56000001	57000000	75.85
Chr3	57000001	58000000	68.24
Chr3	58000001	59000000	74.78
Chr3	59000001	60000000	77.89
Chr3	60000001	61000000	69.27
Chr3	61000001	62000000	72.63
Chr3	62000001	63000000	74.61
Chr3	63000001	64000000	66
Chr3	64000001	65000000	69.76
Chr3	65000001	66000000	74.05
Chr3	66000001	67000000	57.26
Chr3	67000001	68000000	74.78
Chr3	68000001	69000000	65.18
Chr3	69000001	70000000	56.53
Chr3	70000001	71000000	60.33
Chr3	71000001	72000000	73.46
Chr3	72000001	73000000	72.75
Chr3	73000001	74000000	56.12
Chr3	74000001	75000000	74.5
Chr3	75000001	76000000	67.45
Chr3	76000001	77000000	70.78
Chr3	77000001	78000000	70.54
Chr3	78000001	79000000	64.6
Chr3	79000001	80000000	69.55
Chr3	80000001	81000000	80.29
Chr3	81000001	82000000	73.13
Chr3	82000001	83000000	76.9
Chr3	83000001	84000000	68.49
Chr3	84000001	85000000	78.9
Chr3	85000001	86000000	73.46
Chr3	86000001	87000000	85.44
Chr3	87000001	88000000	67.18
Chr3	88000001	89000000	65.3
Chr3	89000001	90000000	73.35
Chr3	90000001	91000000	84.05
Chr3	91000001	92000000	70.24
Chr3	92000001	93000000	70.97
Chr3	93000001	94000000	82.6
Chr3	94000001	95000000	67.86
Chr3	95000001	96000000	73.58
Chr3	96000001	97000000	83.39
Chr3	97000001	98000000	80.95
Chr3	98000001	99000000	76.18
Chr3	99000001	100000000	78.44
Chr3	100000001	101000000	80.2
Chr3	101000001	102000000	71.38
Chr3	102000001	103000000	78.93
Chr3	103000001	104000000	75.45
Chr3	104000001	105000000	76.19
Chr3	105000001	106000000	73.43
Chr3	106000001	107000000	85.26
Chr3	107000001	108000000	77.72
Chr3	108000001	109000000	66.8
Chr3	109000001	110000000	70.18
Chr3	110000001	111000000	83.25
Chr3	111000001	112000000	76.06
Chr3	112000001	113000000	79.83
Chr3	113000001	114000000	79.8
Chr3	114000001	115000000	74.11
Chr3	115000001	116000000	77.63
Chr3	116000001	117000000	69.69
Chr3	117000001	118000000	74.88
Chr3	118000001	119000000	68.92
Chr3	119000001	120000000	67.69
Chr3	120000001	121000000	76.45
Chr3	121000001	122000000	76.36
Chr3	122000001	123000000	78.09
Chr3	123000001	124000000	83.46
Chr3	124000001	125000000	75.06
Chr3	125000001	126000000	77.18
Chr3	126000001	127000000	73.35
Chr3	127000001	128000000	75.33
Chr3	128000001	129000000	91.42
Chr3	129000001	130000000	84.7
Chr3	130000001	131000000	84.27
Chr3	131000001	132000000	80.43
Chr3	132000001	133000000	78.69
Chr3	133000001	134000000	75.11
Chr3	134000001	135000000	74.93
Chr3	135000001	136000000	78.56
Chr3	136000001	137000000	78.47
Chr3	137000001	138000000	78.44
Chr3	138000001	139000000	76.66
Chr3	139000001	140000000	67.75
Chr3	140000001	141000000	72.05
Chr3	141000001	142000000	72.76
Chr3	142000001	143000000	75.57
Chr3	143000001	144000000	79.22
Chr3	144000001	145000000	79.74
Chr3	145000001	146000000	80.53
Chr3	146000001	147000000	80.31
Chr3	147000001	148000000	83.54
Chr3	148000001	149000000	87.29
Chr3	149000001	150000000	81.83
Chr3	150000001	151000000	72.72
Chr3	151000001	152000000	82.6
Chr3	152000001	153000000	83.51
Chr3	153000001	154000000	86.79
Chr3	154000001	155000000	79.83
Chr3	155000001	156000000	78.15
Chr3	156000001	157000000	78.55
Chr3	157000001	158000000	83.92
Chr3	158000001	159000000	81.05
Chr3	159000001	160000000	77.14
Chr3	160000001	161000000	79.8
Chr3	161000001	162000000	68.99
Chr3	162000001	163000000	61.03
Chr3	163000001	164000000	71.68
Chr3	164000001	165000000	85.75
Chr3	165000001	166000000	81.86
Chr3	166000001	167000000	85.77
Chr3	167000001	168000000	80.07
Chr3	168000001	169000000	78.84
Chr3	169000001	170000000	79.27
Chr3	170000001	171000000	85.24
Chr3	171000001	172000000	86.62
Chr3	172000001	173000000	80.85
Chr3	173000001	174000000	87.55
Chr3	174000001	175000000	92.84
Chr3	175000001	176000000	90.26
Chr3	176000001	177000000	75.54
Chr3	177000001	178000000	84.47
Chr3	178000001	179000000	83.85
Chr3	179000001	180000000	90.73
Chr3	180000001	181000000	83.64
Chr3	181000001	182000000	86.01
Chr3	182000001	183000000	79.57
Chr3	183000001	184000000	91.2
Chr3	184000001	185000000	76.7
Chr3	185000001	186000000	64.48
Chr3	186000001	187000000	84.4
Chr3	187000001	188000000	71.35
Chr3	188000001	189000000	79.7
Chr3	189000001	190000000	73.41
Chr3	190000001	191000000	79.72
Chr3	191000001	192000000	69.05
Chr3	192000001	193000000	77.98
Chr3	193000001	194000000	79.56
Chr3	194000001	195000000	64.59
Chr3	195000001	196000000	70.52
Chr3	196000001	197000000	84.52
Chr3	197000001	198000000	80.51
Chr3	198000001	199000000	71.59
Chr3	199000001	200000000	76.02
Chr3	200000001	201000000	72.15
Chr3	201000001	202000000	77.74
Chr3	202000001	203000000	79.45
Chr3	203000001	204000000	81.01
Chr3	204000001	205000000	80.37
Chr3	205000001	206000000	81.62
Chr3	206000001	207000000	72.9
Chr3	207000001	208000000	84.82
Chr3	208000001	209000000	69.06
Chr3	209000001	210000000	79.24
Chr3	210000001	211000000	75.16
Chr3	211000001	212000000	80.64
Chr3	212000001	213000000	77.57
Chr3	213000001	214000000	81.87
Chr3	214000001	215000000	78.85
Chr3	215000001	216000000	76.26
Chr3	216000001	217000000	72.59
Chr3	217000001	218000000	72.8
Chr3	218000001	219000000	72.64
Chr3	219000001	220000000	65.13
Chr3	220000001	221000000	74.61
Chr3	221000001	222000000	74.58
Chr3	222000001	223000000	96.06
Chr3	223000001	224000000	78.89
Chr3	224000001	225000000	65.81
Chr3	225000001	226000000	77.23
Chr3	226000001	227000000	63.59
Chr3	227000001	228000000	68.36
Chr3	228000001	229000000	86.4
Chr3	229000001	230000000	63.23
Chr3	230000001	231000000	64.6
Chr3	231000001	232000000	80.71
Chr3	232000001	233000000	72.46
Chr3	233000001	234000000	79.63
Chr3	234000001	235000000	77.75
Chr3	235000001	236000000	69.5
Chr3	236000001	237000000	66.39
Chr3	237000001	238000000	80.15
Chr3	238000001	239000000	74.93
Chr3	239000001	240000000	64.71
Chr3	240000001	241000000	75.2
Chr3	241000001	242000000	72.54
Chr3	242000001	243000000	65.8
Chr3	243000001	244000000	71.9
Chr3	244000001	245000000	75.74
Chr3	245000001	246000000	67.41
Chr3	246000001	247000000	77.12
Chr3	247000001	248000000	66.63
Chr3	248000001	249000000	77.24
Chr3	249000001	250000000	84.15
Chr3	250000001	251000000	73.6
Chr3	251000001	252000000	61.39
Chr3	252000001	253000000	72.64
Chr3	253000001	254000000	74.65
Chr3	254000001	255000000	67.22
Chr3	255000001	256000000	72.4
Chr3	256000001	257000000	71.88
Chr3	257000001	258000000	66.88
Chr3	258000001	259000000	63.79
Chr3	259000001	260000000	67.96
Chr3	260000001	261000000	74.94
Chr3	261000001	262000000	63.18
Chr3	262000001	263000000	69.97
Chr3	263000001	264000000	80.01
Chr3	264000001	265000000	85.1
Chr3	265000001	266000000	75.95
Chr3	266000001	267000000	66.65
Chr3	267000001	268000000	82.66
Chr3	268000001	269000000	75.96
Chr3	269000001	270000000	74.16
Chr3	270000001	271000000	63.21
Chr3	271000001	272000000	71.52
Chr3	272000001	273000000	65.43
Chr3	273000001	274000000	69.66
Chr3	274000001	275000000	75.5
Chr3	275000001	276000000	79.72
Chr3	276000001	277000000	64.05
Chr3	277000001	278000000	70.7
Chr3	278000001	279000000	70.83
Chr3	279000001	280000000	71.46
Chr3	280000001	281000000	61.26
Chr3	281000001	282000000	73.53
Chr3	282000001	283000000	68.74
Chr3	283000001	284000000	64.18
Chr3	284000001	285000000	63.06
Chr3	285000001	286000000	66.66
Chr3	286000001	287000000	70.55
Chr3	287000001	288000000	64.46
Chr3	288000001	289000000	70.02
Chr3	289000001	290000000	58.79
Chr3	290000001	291000000	60.01
Chr3	291000001	292000000	61.61
Chr3	292000001	293000000	66.1
Chr3	293000001	294000000	63.07
Chr3	294000001	295000000	44.99
Chr3	295000001	296000000	60.72
Chr3	296000001	297000000	52.44
Chr3	297000001	298000000	54.32
Chr3	298000001	299000000	47.98
Chr3	299000001	300000000	64.47
Chr3	300000001	301000000	57.41
Chr3	301000001	302000000	65.76
Chr3	302000001	303000000	74.84
Chr3	303000001	304000000	57.3
Chr3	304000001	305000000	68.5
Chr3	305000001	306000000	64.51
Chr3	306000001	307000000	72.22
Chr3	307000001	308000000	64.95
Chr3	308000001	309000000	76.84
Chr3	309000001	310000000	68.53
Chr3	310000001	311000000	60.55
Chr3	311000001	312000000	64.39
Chr3	312000001	313000000	71.62
Chr3	313000001	313095894	56.53
Chr4	1	1000000	64.34
Chr4	1000001	2000000	61.98
Chr4	2000001	3000000	57.35
Chr4	3000001	4000000	62.88
Chr4	4000001	5000000	58.01
Chr4	5000001	6000000	63.82
Chr4	6000001	7000000	75.02
Chr4	7000001	8000000	74
Chr4	8000001	9000000	65.75
Chr4	9000001	10000000	52.39
Chr4	10000001	11000000	58.9
Chr4	11000001	12000000	56.87
Chr4	12000001	13000000	61.99
Chr4	13000001	14000000	71.57
Chr4	14000001	15000000	48.12
Chr4	15000001	16000000	59.43
Chr4	16000001	17000000	72.73
Chr4	17000001	18000000	76.16
Chr4	18000001	19000000	74.53
Chr4	19000001	20000000	76.14
Chr4	20000001	21000000	71.34
Chr4	21000001	22000000	79.69
Chr4	22000001	23000000	74.51
Chr4	23000001	24000000	78.7
Chr4	24000001	25000000	71.67
Chr4	25000001	26000000	69.47
Chr4	26000001	27000000	63.85
Chr4	27000001	28000000	64.16
Chr4	28000001	29000000	62.71
Chr4	29000001	30000000	75.04
Chr4	30000001	31000000	64.64
Chr4	31000001	32000000	78.89
Chr4	32000001	33000000	69.14
Chr4	33000001	34000000	77.16
Chr4	34000001	35000000	63.27
Chr4	35000001	36000000	81.21
Chr4	36000001	37000000	76.29
Chr4	37000001	38000000	83.93
Chr4	38000001	39000000	70.52
Chr4	39000001	40000000	79.77
Chr4	40000001	41000000	73.55
Chr4	41000001	42000000	69.76
Chr4	42000001	43000000	63.79
Chr4	43000001	44000000	77.82
Chr4	44000001	45000000	71.81
Chr4	45000001	46000000	70.62
Chr4	46000001	47000000	59.8
Chr4	47000001	48000000	72.23
Chr4	48000001	49000000	72.7
Chr4	49000001	50000000	70.24
Chr4	50000001	51000000	77.88
Chr4	51000001	52000000	76.89
Chr4	52000001	53000000	67.94
Chr4	53000001	54000000	72.16
Chr4	54000001	55000000	75.7
Chr4	55000001	56000000	80.18
Chr4	56000001	57000000	69.25
Chr4	57000001	58000000	87.83
Chr4	58000001	59000000	76.43
Chr4	59000001	60000000	76.57
Chr4	60000001	61000000	81.34
Chr4	61000001	62000000	77.03
Chr4	62000001	63000000	67.55
Chr4	63000001	64000000	74.58
Chr4	64000001	65000000	77.68
Chr4	65000001	66000000	72.33
Chr4	66000001	67000000	73.7
Chr4	67000001	68000000	75
Chr4	68000001	69000000	80.3
Chr4	69000001	70000000	81.27
Chr4	70000001	71000000	78.92
Chr4	71000001	72000000	78.29
Chr4	72000001	73000000	90.45
Chr4	73000001	74000000	80.36
Chr4	74000001	75000000	69.22
Chr4	75000001	76000000	67.11
Chr4	76000001	77000000	73.16
Chr4	77000001	78000000	78.82
Chr4	78000001	79000000	79.39
Chr4	79000001	80000000	87.71
Chr4	80000001	81000000	83.47
Chr4	81000001	82000000	86.97
Chr4	82000001	83000000	80.48
Chr4	83000001	84000000	86.18
Chr4	84000001	85000000	78.82
Chr4	85000001	86000000	76.09
Chr4	86000001	87000000	76.64
Chr4	87000001	88000000	88.91
Chr4	88000001	89000000	78.53
Chr4	89000001	90000000	80.48
Chr4	90000001	91000000	78.1
Chr4	91000001	92000000	84.3
Chr4	92000001	93000000	83.21
Chr4	93000001	94000000	82.18
Chr4	94000001	95000000	87.32
Chr4	95000001	96000000	82.73
Chr4	96000001	97000000	83.62
Chr4	97000001	98000000	81.4
Chr4	98000001	99000000	79.88
Chr4	99000001	100000000	88.24
Chr4	100000001	101000000	82.38
Chr4	101000001	102000000	81.71
Chr4	102000001	103000000	85.89
Chr4	103000001	104000000	86.9
Chr4	104000001	105000000	81.15
Chr4	105000001	106000000	72.61
Chr4	106000001	107000000	73.14
Chr4	107000001	108000000	80.27
Chr4	108000001	109000000	76.85
Chr4	109000001	110000000	78.22
Chr4	110000001	111000000	87.8
Chr4	111000001	112000000	89.63
Chr4	112000001	113000000	89.21
Chr4	113000001	114000000	92.92
Chr4	114000001	115000000	83.38
Chr4	115000001	116000000	75.97
Chr4	116000001	117000000	80.63
Chr4	117000001	118000000	84.95
Chr4	118000001	119000000	90.35
Chr4	119000001	120000000	82.73
Chr4	120000001	121000000	83.65
Chr4	121000001	122000000	86.76
Chr4	122000001	123000000	85.78
Chr4	123000001	124000000	78.28
Chr4	124000001	125000000	85.83
Chr4	125000001	126000000	77.11
Chr4	126000001	127000000	61.94
Chr4	127000001	128000000	55.89
Chr4	128000001	129000000	66.58
Chr4	129000001	130000000	76.63
Chr4	130000001	131000000	82.76
Chr4	131000001	132000000	89.19
Chr4	132000001	133000000	81.31
Chr4	133000001	134000000	82.64
Chr4	134000001	135000000	79.56
Chr4	135000001	136000000	80.66
Chr4	136000001	137000000	80.1
Chr4	137000001	138000000	85.55
Chr4	138000001	139000000	84.33
Chr4	139000001	140000000	74.43
Chr4	140000001	141000000	83.51
Chr4	141000001	142000000	83.16
Chr4	142000001	143000000	80.64
Chr4	143000001	144000000	67.81
Chr4	144000001	145000000	84.76
Chr4	145000001	146000000	77.07
Chr4	146000001	147000000	70.64
Chr4	147000001	148000000	79.68
Chr4	148000001	149000000	82.84
Chr4	149000001	150000000	82.06
Chr4	150000001	151000000	78.43
Chr4	151000001	152000000	84.32
Chr4	152000001	153000000	68.87
Chr4	153000001	154000000	65.61
Chr4	154000001	155000000	82.36
Chr4	155000001	156000000	72.61
Chr4	156000001	157000000	68.25
Chr4	157000001	158000000	81.12
Chr4	158000001	159000000	80.06
Chr4	159000001	160000000	77.38
Chr4	160000001	161000000	59.51
Chr4	161000001	162000000	74.95
Chr4	162000001	163000000	87.84
Chr4	163000001	164000000	81.47
Chr4	164000001	165000000	78.03
Chr4	165000001	166000000	72.2
Chr4	166000001	167000000	67.7
Chr4	167000001	168000000	86.96
Chr4	168000001	169000000	76.53
Chr4	169000001	170000000	77.34
Chr4	170000001	171000000	81.74
Chr4	171000001	172000000	68.88
Chr4	172000001	173000000	75.89
Chr4	173000001	174000000	78.94
Chr4	174000001	175000000	82.9
Chr4	175000001	176000000	84.52
Chr4	176000001	177000000	78.54
Chr4	177000001	178000000	79.01
Chr4	178000001	179000000	67.11
Chr4	179000001	180000000	73.92
Chr4	180000001	181000000	75.56
Chr4	181000001	182000000	79.39
Chr4	182000001	183000000	77.63
Chr4	183000001	184000000	70.68
Chr4	184000001	185000000	80.35
Chr4	185000001	186000000	73.14
Chr4	186000001	187000000	86.16
Chr4	187000001	188000000	76.11
Chr4	188000001	189000000	88.11
Chr4	189000001	190000000	86.67
Chr4	190000001	191000000	75.65
Chr4	191000001	192000000	79.79
Chr4	192000001	193000000	89.29
Chr4	193000001	194000000	77.99
Chr4	194000001	195000000	82.3
Chr4	195000001	196000000	82.08
Chr4	196000001	197000000	76.43
Chr4	197000001	198000000	87.58
Chr4	198000001	199000000	86.46
Chr4	199000001	200000000	85.42
Chr4	200000001	201000000	71.98
Chr4	201000001	202000000	75.64
Chr4	202000001	203000000	69.04
Chr4	203000001	204000000	70.61
Chr4	204000001	205000000	66.89
Chr4	205000001	206000000	69.23
Chr4	206000001	207000000	75.54
Chr4	207000001	208000000	71.42
Chr4	208000001	209000000	82.02
Chr4	209000001	210000000	76.31
Chr4	210000001	211000000	75.95
Chr4	211000001	212000000	82.3
Chr4	212000001	213000000	71.94
Chr4	213000001	214000000	73.42
Chr4	214000001	215000000	64.85
Chr4	215000001	216000000	75.26
Chr4	216000001	217000000	66.97
Chr4	217000001	218000000	78.09
Chr4	218000001	219000000	80.2
Chr4	219000001	220000000	71.7
Chr4	220000001	221000000	70.59
Chr4	221000001	222000000	78.36
Chr4	222000001	223000000	82.18
Chr4	223000001	224000000	79.58
Chr4	224000001	225000000	72.84
Chr4	225000001	226000000	72.01
Chr4	226000001	227000000	68.26
Chr4	227000001	228000000	80.75
Chr4	228000001	229000000	76.3
Chr4	229000001	230000000	81.27
Chr4	230000001	231000000	76.63
Chr4	231000001	232000000	76.54
Chr4	232000001	233000000	72.05
Chr4	233000001	234000000	81.18
Chr4	234000001	235000000	71.44
Chr4	235000001	236000000	66.95
Chr4	236000001	237000000	76.2
Chr4	237000001	238000000	75.67
Chr4	238000001	239000000	74.9
Chr4	239000001	240000000	66.37
Chr4	240000001	241000000	74.26
Chr4	241000001	242000000	62.33
Chr4	242000001	243000000	71.83
Chr4	243000001	244000000	63.53
Chr4	244000001	245000000	70.63
Chr4	245000001	246000000	83.87
Chr4	246000001	247000000	74.82
Chr4	247000001	248000000	74.36
Chr4	248000001	249000000	59.59
Chr4	249000001	250000000	73.68
Chr4	250000001	251000000	65.01
Chr4	251000001	252000000	68.46
Chr4	252000001	253000000	62.53
Chr4	253000001	254000000	74.62
Chr4	254000001	255000000	73.89
Chr4	255000001	256000000	61.05
Chr4	256000001	257000000	64.42
Chr4	257000001	258000000	76.18
Chr4	258000001	259000000	64
Chr4	259000001	260000000	71.96
Chr4	260000001	261000000	76.33
Chr4	261000001	262000000	68.11
Chr4	262000001	263000000	79.04
Chr4	263000001	264000000	73.65
Chr4	264000001	265000000	68.02
Chr4	265000001	266000000	71.95
Chr4	266000001	267000000	67.11
Chr4	267000001	268000000	63.12
Chr4	268000001	269000000	79.64
Chr4	269000001	270000000	63.04
Chr4	270000001	271000000	64.89
Chr4	271000001	272000000	64.07
Chr4	272000001	273000000	64.45
Chr4	273000001	274000000	68.63
Chr4	274000001	275000000	75.08
Chr4	275000001	276000000	57.7
Chr4	276000001	277000000	47.64
Chr4	277000001	278000000	59.52
Chr4	278000001	279000000	69
Chr4	279000001	280000000	59.55
Chr4	280000001	281000000	57.6
Chr4	281000001	282000000	69.59
Chr4	282000001	283000000	65.57
Chr4	283000001	284000000	69.7
Chr4	284000001	285000000	54.5
Chr4	285000001	286000000	57.99
Chr4	286000001	287000000	70.52
Chr4	287000001	288000000	55.96
Chr4	288000001	289000000	59.84
Chr4	289000001	290000000	60.46
Chr4	290000001	291000000	49.09
Chr4	291000001	292000000	52.73
Chr4	292000001	293000000	55.35
Chr4	293000001	294000000	63.29
Chr4	294000001	294124624	61.41
Chr5	1	1000000	60.29
Chr5	1000001	2000000	69.98
Chr5	2000001	3000000	49.28
Chr5	3000001	4000000	61.22
Chr5	4000001	5000000	68.4
Chr5	5000001	6000000	71.15
Chr5	6000001	7000000	66.06
Chr5	7000001	8000000	59.83
Chr5	8000001	9000000	70.07
Chr5	9000001	10000000	84.03
Chr5	10000001	11000000	79.97
Chr5	11000001	12000000	66.1
Chr5	12000001	13000000	58.1
Chr5	13000001	14000000	51.12
Chr5	14000001	15000000	75.94
Chr5	15000001	16000000	74.91
Chr5	16000001	17000000	59.69
Chr5	17000001	18000000	70.88
Chr5	18000001	19000000	53.87
Chr5	19000001	20000000	57.16
Chr5	20000001	21000000	74.2
Chr5	21000001	22000000	71.85
Chr5	22000001	23000000	68.47
Chr5	23000001	24000000	75.61
Chr5	24000001	25000000	76.1
Chr5	25000001	26000000	69.58
Chr5	26000001	27000000	64.95
Chr5	27000001	28000000	72.88
Chr5	28000001	29000000	62.06
Chr5	29000001	30000000	65.03
Chr5	30000001	31000000	67.89
Chr5	31000001	32000000	72.34
Chr5	32000001	33000000	63.48
Chr5	33000001	34000000	82.78
Chr5	34000001	35000000	73.25
Chr5	35000001	36000000	72.06
Chr5	36000001	37000000	80.2
Chr5	37000001	38000000	71.81
Chr5	38000001	39000000	82.15
Chr5	39000001	40000000	55.34
Chr5	40000001	41000000	86.26
Chr5	41000001	42000000	72.55
Chr5	42000001	43000000	68.66
Chr5	43000001	44000000	74.08
Chr5	44000001	45000000	70.36
Chr5	45000001	46000000	68.45
Chr5	46000001	47000000	78.6
Chr5	47000001	48000000	69.27
Chr5	48000001	49000000	60.02
Chr5	49000001	50000000	75.99
Chr5	50000001	51000000	71.15
Chr5	51000001	52000000	73.73
Chr5	52000001	53000000	75.2
Chr5	53000001	54000000	84.56
Chr5	54000001	55000000	78.43
Chr5	55000001	56000000	85.58
Chr5	56000001	57000000	91.65
Chr5	57000001	58000000	87.81
Chr5	58000001	59000000	69.99
Chr5	59000001	60000000	86.44
Chr5	60000001	61000000	83.31
Chr5	61000001	62000000	80.48
Chr5	62000001	63000000	83.34
Chr5	63000001	64000000	73.62
Chr5	64000001	65000000	77.16
Chr5	65000001	66000000	73.17
Chr5	66000001	67000000	77.35
Chr5	67000001	68000000	77.13
Chr5	68000001	69000000	64.14
Chr5	69000001	70000000	83.53
Chr5	70000001	71000000	74.14
Chr5	71000001	72000000	84.92
Chr5	72000001	73000000	73.82
Chr5	73000001	74000000	83.92
Chr5	74000001	75000000	85.92
Chr5	75000001	76000000	81.15
Chr5	76000001	77000000	81.36
Chr5	77000001	78000000	81.81
Chr5	78000001	79000000	78.72
Chr5	79000001	80000000	76.34
Chr5	80000001	81000000	80
Chr5	81000001	82000000	85.46
Chr5	82000001	83000000	75.19
Chr5	83000001	84000000	82.77
Chr5	84000001	85000000	84.37
Chr5	85000001	86000000	64.3
Chr5	86000001	87000000	86.77
Chr5	87000001	88000000	81.3
Chr5	88000001	89000000	81.08
Chr5	89000001	90000000	84.51
Chr5	90000001	91000000	75.07
Chr5	91000001	92000000	87.53
Chr5	92000001	93000000	79.03
Chr5	93000001	94000000	86.7
Chr5	94000001	95000000	85.66
Chr5	95000001	96000000	87.85
Chr5	96000001	97000000	79.54
Chr5	97000001	98000000	84.97
Chr5	98000001	99000000	89.12
Chr5	99000001	100000000	85.39
Chr5	100000001	101000000	82.23
Chr5	101000001	102000000	74.66
Chr5	102000001	103000000	87.1
Chr5	103000001	104000000	80.51
Chr5	104000001	105000000	71.75
Chr5	105000001	106000000	79.58
Chr5	106000001	107000000	83.72
Chr5	107000001	108000000	65.71
Chr5	108000001	109000000	88.55
Chr5	109000001	110000000	87.23
Chr5	110000001	111000000	85.86
Chr5	111000001	112000000	82.42
Chr5	112000001	113000000	85.04
Chr5	113000001	114000000	90.7
Chr5	114000001	115000000	85.49
Chr5	115000001	116000000	81.42
Chr5	116000001	117000000	77.66
Chr5	117000001	118000000	90.81
Chr5	118000001	119000000	81.67
Chr5	119000001	120000000	69.99
Chr5	120000001	121000000	65.23
Chr5	121000001	122000000	57.26
Chr5	122000001	123000000	72.44
Chr5	123000001	124000000	71.94
Chr5	124000001	125000000	76.26
Chr5	125000001	126000000	74.65
Chr5	126000001	127000000	85.68
Chr5	127000001	128000000	84.86
Chr5	128000001	129000000	80.98
Chr5	129000001	130000000	70.38
Chr5	130000001	131000000	69.71
Chr5	131000001	132000000	80.39
Chr5	132000001	133000000	79.59
Chr5	133000001	134000000	87.38
Chr5	134000001	135000000	86.58
Chr5	135000001	136000000	88.1
Chr5	136000001	137000000	75.52
Chr5	137000001	138000000	77.07
Chr5	138000001	139000000	82.71
Chr5	139000001	140000000	79.2
Chr5	140000001	141000000	81.16
Chr5	141000001	142000000	66.58
Chr5	142000001	143000000	92.13
Chr5	143000001	144000000	85.79
Chr5	144000001	145000000	79.13
Chr5	145000001	146000000	76.07
Chr5	146000001	147000000	83.23
Chr5	147000001	148000000	86.46
Chr5	148000001	149000000	79.55
Chr5	149000001	150000000	78.44
Chr5	150000001	151000000	78.34
Chr5	151000001	152000000	64.43
Chr5	152000001	153000000	78.05
Chr5	153000001	154000000	82.96
Chr5	154000001	155000000	78.99
Chr5	155000001	156000000	72.89
Chr5	156000001	157000000	80.06
Chr5	157000001	158000000	73.64
Chr5	158000001	159000000	72.87
Chr5	159000001	160000000	72.51
Chr5	160000001	161000000	80.37
Chr5	161000001	162000000	80.99
Chr5	162000001	163000000	77.29
Chr5	163000001	164000000	79.89
Chr5	164000001	165000000	79.76
Chr5	165000001	166000000	78.11
Chr5	166000001	167000000	73.25
Chr5	167000001	168000000	76.77
Chr5	168000001	169000000	75.62
Chr5	169000001	170000000	75.64
Chr5	170000001	171000000	77.74
Chr5	171000001	172000000	65.02
Chr5	172000001	173000000	85.61
Chr5	173000001	174000000	78.93
Chr5	174000001	175000000	68.62
Chr5	175000001	176000000	82.79
Chr5	176000001	177000000	70.36
Chr5	177000001	178000000	79.22
Chr5	178000001	179000000	69.16
Chr5	179000001	180000000	68.93
Chr5	180000001	181000000	78.23
Chr5	181000001	182000000	77.64
Chr5	182000001	183000000	75.81
Chr5	183000001	184000000	85.03
Chr5	184000001	185000000	85.67
Chr5	185000001	186000000	74.54
Chr5	186000001	187000000	74.46
Chr5	187000001	188000000	75.04
Chr5	188000001	189000000	81.91
Chr5	189000001	190000000	77.45
Chr5	190000001	191000000	78.01
Chr5	191000001	192000000	77.39
Chr5	192000001	193000000	70.11
Chr5	193000001	194000000	74.04
Chr5	194000001	195000000	81.21
Chr5	195000001	196000000	64.08
Chr5	196000001	197000000	79.24
Chr5	197000001	198000000	77.75
Chr5	198000001	199000000	77.37
Chr5	199000001	200000000	68.88
Chr5	200000001	201000000	62.4
Chr5	201000001	202000000	67.12
Chr5	202000001	203000000	75.42
Chr5	203000001	204000000	72.47
Chr5	204000001	205000000	72.38
Chr5	205000001	206000000	74.99
Chr5	206000001	207000000	68.38
Chr5	207000001	208000000	78.17
Chr5	208000001	209000000	81.42
Chr5	209000001	210000000	73.45
Chr5	210000001	211000000	72.98
Chr5	211000001	212000000	71.91
Chr5	212000001	213000000	73.43
Chr5	213000001	214000000	73.28
Chr5	214000001	215000000	76.8
Chr5	215000001	216000000	84.7
Chr5	216000001	217000000	89.51
Chr5	217000001	218000000	89.95
Chr5	218000001	219000000	84.52
Chr5	219000001	220000000	78.2
Chr5	220000001	221000000	70.85
Chr5	221000001	222000000	79.56
Chr5	222000001	223000000	75.62
Chr5	223000001	224000000	75.77
Chr5	224000001	225000000	72.66
Chr5	225000001	226000000	73.87
Chr5	226000001	227000000	79.09
Chr5	227000001	228000000	77.78
Chr5	228000001	229000000	81
Chr5	229000001	230000000	78.84
Chr5	230000001	231000000	81.48
Chr5	231000001	232000000	77.26
Chr5	232000001	233000000	73.69
Chr5	233000001	234000000	83.05
Chr5	234000001	235000000	80.83
Chr5	235000001	236000000	72.96
Chr5	236000001	237000000	67.63
Chr5	237000001	238000000	73.75
Chr5	238000001	239000000	71.91
Chr5	239000001	240000000	72.6
Chr5	240000001	241000000	73.23
Chr5	241000001	242000000	72.83
Chr5	242000001	243000000	72.47
Chr5	243000001	244000000	73.72
Chr5	244000001	245000000	69.21
Chr5	245000001	246000000	76.93
Chr5	246000001	247000000	69.8
Chr5	247000001	248000000	71.64
Chr5	248000001	249000000	79.74
Chr5	249000001	250000000	86.16
Chr5	250000001	251000000	69.96
Chr5	251000001	252000000	70.44
Chr5	252000001	253000000	62.04
Chr5	253000001	254000000	63.52
Chr5	254000001	255000000	66.72
Chr5	255000001	256000000	71.33
Chr5	256000001	257000000	68.85
Chr5	257000001	258000000	65.49
Chr5	258000001	259000000	65.67
Chr5	259000001	260000000	66.88
Chr5	260000001	261000000	69.97
Chr5	261000001	262000000	66.2
Chr5	262000001	263000000	66.08
Chr5	263000001	264000000	58.52
Chr5	264000001	265000000	54.67
Chr5	265000001	266000000	59.29
Chr5	266000001	267000000	56.22
Chr5	267000001	268000000	57.83
Chr5	268000001	269000000	61.7
Chr5	269000001	270000000	55.15
Chr5	270000001	271000000	65.46
Chr5	271000001	272000000	54.88
Chr5	272000001	273000000	58.97
Chr5	273000001	274000000	62.63
Chr5	274000001	275000000	65.54
Chr5	275000001	276000000	67.95
Chr5	276000001	277000000	59.07
Chr5	277000001	278000000	69.76
Chr5	278000001	279000000	52.18
Chr5	279000001	280000000	51.09
Chr5	280000001	281000000	61.77
Chr5	281000001	282000000	56.11
Chr5	282000001	283000000	55.24
Chr5	283000001	283376936	59.53
Chr6	1	1000000	53.43
Chr6	1000001	2000000	60.43
Chr6	2000001	3000000	53.99
Chr6	3000001	4000000	57.76
Chr6	4000001	5000000	70.95
Chr6	5000001	6000000	68.06
Chr6	6000001	7000000	70.14
Chr6	7000001	8000000	76.41
Chr6	8000001	9000000	62.62
Chr6	9000001	10000000	52.54
Chr6	10000001	11000000	50.27
Chr6	11000001	12000000	62.28
Chr6	12000001	13000000	59.31
Chr6	13000001	14000000	58.79
Chr6	14000001	15000000	53.29
Chr6	15000001	16000000	69.65
Chr6	16000001	17000000	68.34
Chr6	17000001	18000000	70.94
Chr6	18000001	19000000	71.3
Chr6	19000001	20000000	79.67
Chr6	20000001	21000000	72.53
Chr6	21000001	22000000	78.66
Chr6	22000001	23000000	80.89
Chr6	23000001	24000000	63.94
Chr6	24000001	25000000	58.34
Chr6	25000001	26000000	44.49
Chr6	26000001	27000000	69.1
Chr6	27000001	28000000	74.77
Chr6	28000001	29000000	64.22
Chr6	29000001	30000000	64.75
Chr6	30000001	31000000	76.23
Chr6	31000001	32000000	65.09
Chr6	32000001	33000000	74.15
Chr6	33000001	34000000	66.6
Chr6	34000001	35000000	63.13
Chr6	35000001	36000000	65.34
Chr6	36000001	37000000	68.3
Chr6	37000001	38000000	65.31
Chr6	38000001	39000000	34.01
Chr6	39000001	40000000	60.33
Chr6	40000001	41000000	60.89
Chr6	41000001	42000000	69.39
Chr6	42000001	43000000	54
Chr6	43000001	44000000	61.17
Chr6	44000001	45000000	67.16
Chr6	45000001	46000000	57.63
Chr6	46000001	47000000	68.71
Chr6	47000001	48000000	70.18
Chr6	48000001	49000000	61.28
Chr6	49000001	50000000	63.8
Chr6	50000001	51000000	56.89
Chr6	51000001	52000000	74.27
Chr6	52000001	53000000	51.75
Chr6	53000001	54000000	74.34
Chr6	54000001	55000000	70.21
Chr6	55000001	56000000	62.37
Chr6	56000001	57000000	68.6
Chr6	57000001	58000000	60.51
Chr6	58000001	59000000	64.38
Chr6	59000001	60000000	57.28
Chr6	60000001	61000000	64.1
Chr6	61000001	62000000	62.48
Chr6	62000001	63000000	65.21
Chr6	63000001	64000000	58.5
Chr6	64000001	65000000	68.69
Chr6	65000001	66000000	74.47
Chr6	66000001	67000000	65.89
Chr6	67000001	68000000	67.6
Chr6	68000001	69000000	77.43
Chr6	69000001	70000000	75.34
Chr6	70000001	71000000	61.96
Chr6	71000001	72000000	53.3
Chr6	72000001	73000000	64.18
Chr6	73000001	74000000	64.74
Chr6	74000001	75000000	71.5
Chr6	75000001	76000000	82.25
Chr6	76000001	77000000	71.49
Chr6	77000001	78000000	79
Chr6	78000001	79000000	67.09
Chr6	79000001	80000000	78.07
Chr6	80000001	81000000	69.02
Chr6	81000001	82000000	69.74
Chr6	82000001	83000000	64.24
Chr6	83000001	84000000	83.59
Chr6	84000001	85000000	65.6
Chr6	85000001	86000000	71.68
Chr6	86000001	87000000	67.82
Chr6	87000001	88000000	76.07
Chr6	88000001	89000000	72.84
Chr6	89000001	90000000	69.42
Chr6	90000001	91000000	76.78
Chr6	91000001	92000000	78.43
Chr6	92000001	93000000	70.88
Chr6	93000001	94000000	73.16
Chr6	94000001	95000000	71.24
Chr6	95000001	96000000	79.26
Chr6	96000001	97000000	71.46
Chr6	97000001	98000000	71.26
Chr6	98000001	99000000	76.15
Chr6	99000001	100000000	75.25
Chr6	100000001	101000000	76.49
Chr6	101000001	102000000	60.29
Chr6	102000001	103000000	64.95
Chr6	103000001	104000000	73.14
Chr6	104000001	105000000	70.66
Chr6	105000001	106000000	65.11
Chr6	106000001	107000000	77.79
Chr6	107000001	108000000	86.13
Chr6	108000001	109000000	77.4
Chr6	109000001	110000000	83.78
Chr6	110000001	111000000	70.86
Chr6	111000001	112000000	68.31
Chr6	112000001	113000000	61.61
Chr6	113000001	114000000	77.35
Chr6	114000001	115000000	78.53
Chr6	115000001	116000000	82.78
Chr6	116000001	117000000	73.27
Chr6	117000001	118000000	68.78
Chr6	118000001	119000000	83.99
Chr6	119000001	120000000	67.5
Chr6	120000001	121000000	75.07
Chr6	121000001	122000000	65.45
Chr6	122000001	123000000	53.74
Chr6	123000001	124000000	47.06
Chr6	124000001	125000000	67.37
Chr6	125000001	126000000	77.45
Chr6	126000001	127000000	90.89
Chr6	127000001	128000000	74.86
Chr6	128000001	129000000	70
Chr6	129000001	130000000	79.04
Chr6	130000001	131000000	71.66
Chr6	131000001	132000000	80.27
Chr6	132000001	133000000	71.59
Chr6	133000001	134000000	75.21
Chr6	134000001	135000000	75.73
Chr6	135000001	136000000	78.03
Chr6	136000001	137000000	77.2
Chr6	137000001	138000000	80.69
Chr6	138000001	139000000	71.41
Chr6	139000001	140000000	76.33
Chr6	140000001	141000000	70.39
Chr6	141000001	142000000	81.15
Chr6	142000001	143000000	83.94
Chr6	143000001	144000000	79.84
Chr6	144000001	145000000	87.35
Chr6	145000001	146000000	84.74
Chr6	146000001	147000000	84.24
Chr6	147000001	148000000	83.23
Chr6	148000001	149000000	72.42
Chr6	149000001	150000000	78.1
Chr6	150000001	151000000	72.33
Chr6	151000001	152000000	80.32
Chr6	152000001	153000000	74.5
Chr6	153000001	154000000	77.06
Chr6	154000001	155000000	72.43
Chr6	155000001	156000000	75.49
Chr6	156000001	157000000	81.83
Chr6	157000001	158000000	92.49
Chr6	158000001	159000000	76.59
Chr6	159000001	160000000	83.03
Chr6	160000001	161000000	78.29
Chr6	161000001	162000000	78.53
Chr6	162000001	163000000	67.69
Chr6	163000001	164000000	76.98
Chr6	164000001	165000000	77.16
Chr6	165000001	166000000	81.29
Chr6	166000001	167000000	79.79
Chr6	167000001	168000000	71.6
Chr6	168000001	169000000	88.09
Chr6	169000001	170000000	83.46
Chr6	170000001	171000000	86.25
Chr6	171000001	172000000	86.48
Chr6	172000001	173000000	75.57
Chr6	173000001	174000000	74.61
Chr6	174000001	175000000	64.52
Chr6	175000001	176000000	78.58
Chr6	176000001	177000000	77.48
Chr6	177000001	178000000	80.92
Chr6	178000001	179000000	81.77
Chr6	179000001	180000000	68.31
Chr6	180000001	181000000	67.83
Chr6	181000001	182000000	78.34
Chr6	182000001	183000000	82.78
Chr6	183000001	184000000	80.95
Chr6	184000001	185000000	70.01
Chr6	185000001	186000000	77.88
Chr6	186000001	187000000	73.91
Chr6	187000001	188000000	80.02
Chr6	188000001	189000000	72.45
Chr6	189000001	190000000	67.94
Chr6	190000001	191000000	78.76
Chr6	191000001	192000000	72.65
Chr6	192000001	193000000	67.47
Chr6	193000001	194000000	79.58
Chr6	194000001	195000000	82.29
Chr6	195000001	196000000	71.4
Chr6	196000001	197000000	71.94
Chr6	197000001	198000000	75.96
Chr6	198000001	199000000	66.54
Chr6	199000001	200000000	77.26
Chr6	200000001	201000000	73.81
Chr6	201000001	202000000	66.09
Chr6	202000001	203000000	69.83
Chr6	203000001	204000000	72.43
Chr6	204000001	205000000	79.59
Chr6	205000001	206000000	74.88
Chr6	206000001	207000000	81.71
Chr6	207000001	208000000	80.32
Chr6	208000001	209000000	76.13
Chr6	209000001	210000000	67.6
Chr6	210000001	211000000	75.17
Chr6	211000001	212000000	80.16
Chr6	212000001	213000000	80.87
Chr6	213000001	214000000	74.08
Chr6	214000001	215000000	71.64
Chr6	215000001	216000000	76.36
Chr6	216000001	217000000	74.7
Chr6	217000001	218000000	71.45
Chr6	218000001	219000000	68.16
Chr6	219000001	220000000	76.08
Chr6	220000001	221000000	77.9
Chr6	221000001	222000000	68.03
Chr6	222000001	223000000	75.97
Chr6	223000001	224000000	72.17
Chr6	224000001	225000000	66.91
Chr6	225000001	226000000	81.43
Chr6	226000001	227000000	77.73
Chr6	227000001	228000000	70.18
Chr6	228000001	229000000	82.04
Chr6	229000001	230000000	76.54
Chr6	230000001	231000000	74.61
Chr6	231000001	232000000	70.82
Chr6	232000001	233000000	70.96
Chr6	233000001	234000000	68.09
Chr6	234000001	235000000	71.24
Chr6	235000001	236000000	78.25
Chr6	236000001	237000000	69.5
Chr6	237000001	238000000	70.56
Chr6	238000001	239000000	64.1
Chr6	239000001	240000000	69.58
Chr6	240000001	241000000	56.59
Chr6	241000001	242000000	68.98
Chr6	242000001	243000000	67.08
Chr6	243000001	244000000	61.71
Chr6	244000001	245000000	72.28
Chr6	245000001	246000000	64.22
Chr6	246000001	247000000	59.18
Chr6	247000001	248000000	61.58
Chr6	248000001	249000000	63.14
Chr6	249000001	250000000	74.67
Chr6	250000001	251000000	71.68
Chr6	251000001	252000000	71.24
Chr6	252000001	253000000	63.55
Chr6	253000001	254000000	67.07
Chr6	254000001	255000000	50.29
Chr6	255000001	256000000	57.96
Chr6	256000001	257000000	59.24
Chr6	257000001	258000000	67.41
Chr6	258000001	259000000	47.3
Chr6	259000001	260000000	56.72
Chr6	260000001	261000000	60.32
Chr6	261000001	262000000	64
Chr6	262000001	263000000	57.47
Chr6	263000001	264000000	58.38
Chr6	264000001	265000000	72.08
Chr6	265000001	266000000	71.98
Chr6	266000001	267000000	73.62
Chr6	267000001	268000000	61.95
Chr6	268000001	269000000	74.64
Chr6	269000001	270000000	63.74
Chr6	270000001	271000000	66.15
Chr6	271000001	272000000	53.41
Chr6	272000001	273000000	63.82
Chr6	273000001	274000000	63.77
Chr6	274000001	275000000	54.11
Chr6	275000001	276000000	57.23
Chr6	276000001	277000000	69.51
Chr6	277000001	278000000	57.59
Chr6	278000001	279000000	59.08
Chr6	279000001	280000000	62.29
Chr6	280000001	281000000	55.3
Chr6	281000001	282000000	59.12
Chr6	282000001	282905081	78.36
Chr7	1	1000000	85.03
Chr7	1000001	2000000	76.78
Chr7	2000001	3000000	78.13
Chr7	3000001	4000000	87.42
Chr7	4000001	5000000	66.75
Chr7	5000001	6000000	79.02
Chr7	6000001	7000000	69.26
Chr7	7000001	8000000	69.77
Chr7	8000001	9000000	72.47
Chr7	9000001	10000000	70.54
Chr7	10000001	11000000	73.02
Chr7	11000001	12000000	78.87
Chr7	12000001	13000000	69.46
Chr7	13000001	14000000	71.93
Chr7	14000001	15000000	69.23
Chr7	15000001	16000000	78.18
Chr7	16000001	17000000	71.37
Chr7	17000001	18000000	72.61
Chr7	18000001	19000000	78.19
Chr7	19000001	20000000	65.11
Chr7	20000001	21000000	72.9
Chr7	21000001	22000000	67.01
Chr7	22000001	23000000	87.28
Chr7	23000001	24000000	74.22
Chr7	24000001	25000000	67.62
Chr7	25000001	26000000	69.06
Chr7	26000001	27000000	81.92
Chr7	27000001	28000000	72.47
Chr7	28000001	29000000	72.25
Chr7	29000001	30000000	70.32
Chr7	30000001	31000000	70.13
Chr7	31000001	32000000	86.7
Chr7	32000001	33000000	69.46
Chr7	33000001	34000000	84.17
Chr7	34000001	35000000	78.86
Chr7	35000001	36000000	77.42
Chr7	36000001	37000000	69.19
Chr7	37000001	38000000	83.53
Chr7	38000001	39000000	77.67
Chr7	39000001	40000000	83.13
Chr7	40000001	41000000	67.04
Chr7	41000001	42000000	85.29
Chr7	42000001	43000000	74.02
Chr7	43000001	44000000	85.08
Chr7	44000001	45000000	76.16
Chr7	45000001	46000000	77.5
Chr7	46000001	47000000	87.34
Chr7	47000001	48000000	78.52
Chr7	48000001	49000000	80.16
Chr7	49000001	50000000	91.28
Chr7	50000001	51000000	88.97
Chr7	51000001	52000000	82.59
Chr7	52000001	53000000	79.68
Chr7	53000001	54000000	85.4
Chr7	54000001	55000000	77.46
Chr7	55000001	56000000	88.17
Chr7	56000001	57000000	89.64
Chr7	57000001	58000000	95.06
Chr7	58000001	59000000	88.63
Chr7	59000001	60000000	82.64
Chr7	60000001	61000000	81.77
Chr7	61000001	62000000	83.46
Chr7	62000001	63000000	70.42
Chr7	63000001	64000000	76.47
Chr7	64000001	65000000	76.8
Chr7	65000001	66000000	68.74
Chr7	66000001	67000000	79.28
Chr7	67000001	68000000	73.65
Chr7	68000001	69000000	75.03
Chr7	69000001	70000000	76.3
Chr7	70000001	71000000	73.05
Chr7	71000001	72000000	60.44
Chr7	72000001	73000000	76.35
Chr7	73000001	74000000	76.24
Chr7	74000001	75000000	72.06
Chr7	75000001	76000000	63.54
Chr7	76000001	77000000	68.69
Chr7	77000001	78000000	65.86
Chr7	78000001	79000000	63.39
Chr7	79000001	80000000	63.66
Chr7	80000001	81000000	40.31
Chr7	81000001	82000000	52.08
Chr7	82000001	83000000	39.85
Chr7	83000001	84000000	56.08
Chr7	84000001	85000000	57.04
Chr7	85000001	86000000	70.29
Chr7	86000001	87000000	60.24
Chr7	87000001	88000000	68.57
Chr7	88000001	89000000	71.86
Chr7	89000001	90000000	76.54
Chr7	90000001	91000000	70.24
Chr7	91000001	92000000	77.67
Chr7	92000001	93000000	75.48
Chr7	93000001	94000000	67.3
Chr7	94000001	95000000	55.64
Chr7	95000001	96000000	75.63
Chr7	96000001	97000000	76.99
Chr7	97000001	98000000	84.38
Chr7	98000001	99000000	67.99
Chr7	99000001	100000000	81.34
Chr7	100000001	101000000	64.81
Chr7	101000001	102000000	67.98
Chr7	102000001	103000000	65.34
Chr7	103000001	104000000	80.66
Chr7	104000001	105000000	65.22
Chr7	105000001	106000000	73.67
Chr7	106000001	107000000	70.78
Chr7	107000001	108000000	80.38
Chr7	108000001	109000000	72.38
Chr7	109000001	110000000	72.91
Chr7	110000001	111000000	67.73
Chr7	111000001	112000000	67.06
Chr7	112000001	113000000	73.29
Chr7	113000001	114000000	64.28
Chr7	114000001	115000000	63.61
Chr7	115000001	116000000	62.78
Chr7	116000001	117000000	58.46
Chr7	117000001	118000000	60.03
Chr7	118000001	119000000	70.14
Chr7	119000001	120000000	75.41
Chr7	120000001	121000000	72.65
Chr7	121000001	122000000	69.39
Chr7	122000001	123000000	62.07
Chr7	123000001	124000000	75.55
Chr7	124000001	125000000	70.04
Chr7	125000001	126000000	75.22
Chr7	126000001	127000000	68.92
Chr7	127000001	128000000	78.47
Chr7	128000001	129000000	70.14
Chr7	129000001	130000000	69.15
Chr7	130000001	131000000	69.92
Chr7	131000001	132000000	72.09
Chr7	132000001	133000000	70.96
Chr7	133000001	134000000	69.95
Chr7	134000001	135000000	77.04
Chr7	135000001	136000000	80.77
Chr7	136000001	137000000	72.5
Chr7	137000001	138000000	78.66
Chr7	138000001	139000000	78.41
Chr7	139000001	140000000	78.34
Chr7	140000001	141000000	74.54
Chr7	141000001	142000000	68.52
Chr7	142000001	143000000	71.24
Chr7	143000001	144000000	71.94
Chr7	144000001	145000000	72.07
Chr7	145000001	146000000	71.09
Chr7	146000001	147000000	61.27
Chr7	147000001	148000000	62.3
Chr7	148000001	149000000	71.7
Chr7	149000001	150000000	64.88
Chr7	150000001	151000000	69.55
Chr7	151000001	152000000	73.28
Chr7	152000001	153000000	72.44
Chr7	153000001	154000000	79.34
Chr7	154000001	155000000	82.68
Chr7	155000001	156000000	81.47
Chr7	156000001	157000000	63.73
Chr7	157000001	158000000	68.91
Chr7	158000001	159000000	70.96
Chr7	159000001	160000000	72.08
Chr7	160000001	161000000	73.66
Chr7	161000001	162000000	78.25
Chr7	162000001	163000000	76.12
Chr7	163000001	164000000	71.24
Chr7	164000001	165000000	70.13
Chr7	165000001	166000000	70.85
Chr7	166000001	167000000	76.05
Chr7	167000001	168000000	67.23
Chr7	168000001	169000000	71.99
Chr7	169000001	170000000	76.77
Chr7	170000001	171000000	75.17
Chr7	171000001	172000000	70.55
Chr7	172000001	173000000	82.3
Chr7	173000001	174000000	69.57
Chr7	174000001	175000000	74.77
Chr7	175000001	176000000	65.93
Chr7	176000001	177000000	73.46
Chr7	177000001	178000000	65.54
Chr7	178000001	179000000	69.51
Chr7	179000001	180000000	67.93
Chr7	180000001	181000000	73.48
Chr7	181000001	182000000	70.53
Chr7	182000001	183000000	67.13
Chr7	183000001	184000000	71.17
[truncated: 5,884 more rows]

## Sheet: Figure 1a_track_d
The Copia transposons density distribution in C. morifolium genome
Chromosome	Start (bp)	End (bp)	Copia transposons density
Chr1	1	1000000	0.317782
Chr1	1000001	2000000	0.193548
Chr1	2000001	3000000	0.403792
Chr1	3000001	4000000	0.402943
Chr1	4000001	5000000	0.511185
Chr1	5000001	6000000	0.561949
Chr1	6000001	7000000	0.586672
Chr1	7000001	8000000	0.445219
Chr1	8000001	9000000	0.309362
Chr1	9000001	10000000	0.435922
Chr1	10000001	11000000	0.404272
Chr1	11000001	12000000	0.358033
Chr1	12000001	13000000	0.373308
Chr1	13000001	14000000	0.347962
Chr1	14000001	15000000	0.43553
Chr1	15000001	16000000	0.362468
Chr1	16000001	17000000	0.458509
Chr1	17000001	18000000	0.409587
Chr1	18000001	19000000	0.34227
Chr1	19000001	20000000	0.342523
Chr1	20000001	21000000	0.320654
Chr1	21000001	22000000	0.30624
Chr1	22000001	23000000	0.330968
Chr1	23000001	24000000	0.271244
Chr1	24000001	25000000	0.335605
Chr1	25000001	26000000	0.323749
Chr1	26000001	27000000	0.24758
Chr1	27000001	28000000	0.310646
Chr1	28000001	29000000	0.325291
Chr1	29000001	30000000	0.380106
Chr1	30000001	31000000	0.430323
Chr1	31000001	32000000	0.285617
Chr1	32000001	33000000	0.264321
Chr1	33000001	34000000	0.271683
Chr1	34000001	35000000	0.291282
Chr1	35000001	36000000	0.331778
Chr1	36000001	37000000	0.262374
Chr1	37000001	38000000	0.285158
Chr1	38000001	39000000	0.331863
Chr1	39000001	40000000	0.253012
Chr1	40000001	41000000	0.278695
Chr1	41000001	42000000	0.229148
Chr1	42000001	43000000	0.208576
Chr1	43000001	44000000	0.237289
Chr1	44000001	45000000	0.350451
Chr1	45000001	46000000	0.269709
Chr1	46000001	47000000	0.28594
Chr1	47000001	48000000	0.337648
Chr1	48000001	49000000	0.294004
Chr1	49000001	50000000	0.334351
Chr1	50000001	51000000	0.275293
Chr1	51000001	52000000	0.272221
Chr1	52000001	53000000	0.327385
Chr1	53000001	54000000	0.500016
Chr1	54000001	55000000	0.47268
Chr1	55000001	56000000	0.462225
Chr1	56000001	57000000	0.373268
Chr1	57000001	58000000	0.356041
Chr1	58000001	59000000	0.379981
Chr1	59000001	60000000	0.41685
Chr1	60000001	61000000	0.446615
Chr1	61000001	62000000	0.301981
Chr1	62000001	63000000	0.527514
Chr1	63000001	64000000	0.457924
Chr1	64000001	65000000	0.468453
Chr1	65000001	66000000	0.370381
Chr1	66000001	67000000	0.432949
Chr1	67000001	68000000	0.365729
Chr1	68000001	69000000	0.288501
Chr1	69000001	70000000	0.452704
Chr1	70000001	71000000	0.289035
Chr1	71000001	72000000	0.413295
Chr1	72000001	73000000	0.400607
Chr1	73000001	74000000	0.260756
Chr1	74000001	75000000	0.352551
Chr1	75000001	76000000	0.377375
Chr1	76000001	77000000	0.397878
Chr1	77000001	78000000	0.519173
Chr1	78000001	79000000	0.430577
Chr1	79000001	80000000	0.353123
Chr1	80000001	81000000	0.383166
Chr1	81000001	82000000	0.371869
Chr1	82000001	83000000	0.404291
Chr1	83000001	84000000	0.365757
Chr1	84000001	85000000	0.365918
Chr1	85000001	86000000	0.292017
Chr1	86000001	87000000	0.49072
Chr1	87000001	88000000	0.388536
Chr1	88000001	89000000	0.425689
Chr1	89000001	90000000	0.442634
Chr1	90000001	91000000	0.244695
Chr1	91000001	92000000	0.253802
Chr1	92000001	93000000	0.445516
Chr1	93000001	94000000	0.487908
Chr1	94000001	95000000	0.395965
Chr1	95000001	96000000	0.316338
Chr1	96000001	97000000	0.426858
Chr1	97000001	98000000	0.438974
Chr1	98000001	99000000	0.372653
Chr1	99000001	100000000	0.399557
Chr1	100000001	101000000	0.383503
Chr1	101000001	102000000	0.359349
Chr1	102000001	103000000	0.365546
Chr1	103000001	104000000	0.544149
Chr1	104000001	105000000	0.532776
Chr1	105000001	106000000	0.54138
Chr1	106000001	107000000	0.469922
Chr1	107000001	108000000	0.436359
Chr1	108000001	109000000	0.318682
Chr1	109000001	110000000	0.36389
Chr1	110000001	111000000	0.390582
Chr1	111000001	112000000	0.512491
Chr1	112000001	113000000	0.471907
Chr1	113000001	114000000	0.589136
Chr1	114000001	115000000	0.382608
Chr1	115000001	116000000	0.373504
Chr1	116000001	117000000	0.562227
Chr1	117000001	118000000	0.390727
Chr1	118000001	119000000	0.513213
Chr1	119000001	120000000	0.458703
Chr1	120000001	121000000	0.436808
Chr1	121000001	122000000	0.422205
Chr1	122000001	123000000	0.384923
Chr1	123000001	124000000	0.395596
Chr1	124000001	125000000	0.393291
Chr1	125000001	126000000	0.520389
Chr1	126000001	127000000	0.455723
Chr1	127000001	128000000	0.381801
Chr1	128000001	129000000	0.390291
Chr1	129000001	130000000	0.474287
Chr1	130000001	131000000	0.462226
Chr1	131000001	132000000	0.446321
Chr1	132000001	133000000	0.352287
Chr1	133000001	134000000	0.499304
Chr1	134000001	135000000	0.449439
Chr1	135000001	136000000	0.399881
Chr1	136000001	137000000	0.380206
Chr1	137000001	138000000	0.359195
Chr1	138000001	139000000	0.420066
Chr1	139000001	140000000	0.417932
Chr1	140000001	141000000	0.453803
Chr1	141000001	142000000	0.355418
Chr1	142000001	143000000	0.39652
Chr1	143000001	144000000	0.409162
Chr1	144000001	145000000	0.512541
Chr1	145000001	146000000	0.439983
Chr1	146000001	147000000	0.440426
Chr1	147000001	148000000	0.393491
Chr1	148000001	149000000	0.472058
Chr1	149000001	150000000	0.469125
Chr1	150000001	151000000	0.470354
Chr1	151000001	152000000	0.528604
Chr1	152000001	153000000	0.47889
Chr1	153000001	154000000	0.523423
Chr1	154000001	155000000	0.435922
Chr1	155000001	156000000	0.392735
Chr1	156000001	157000000	0.544164
Chr1	157000001	158000000	0.578654
Chr1	158000001	159000000	0.513546
Chr1	159000001	160000000	0.535247
Chr1	160000001	161000000	0.438767
Chr1	161000001	162000000	0.434639
Chr1	162000001	163000000	0.381845
Chr1	163000001	164000000	0.516982
Chr1	164000001	165000000	0.33706
Chr1	165000001	166000000	0.561051
Chr1	166000001	167000000	0.562956
Chr1	167000001	168000000	0.418816
Chr1	168000001	169000000	0.501426
Chr1	169000001	170000000	0.451888
Chr1	170000001	171000000	0.460383
Chr1	171000001	172000000	0.490802
Chr1	172000001	173000000	0.489284
Chr1	173000001	174000000	0.473497
Chr1	174000001	175000000	0.424503
Chr1	175000001	176000000	0.515989
Chr1	176000001	177000000	0.308762
Chr1	177000001	178000000	0.295289
Chr1	178000001	179000000	0.188416
Chr1	179000001	180000000	0.279623
Chr1	180000001	181000000	0.303336
Chr1	181000001	182000000	0.39642
Chr1	182000001	183000000	0.500848
Chr1	183000001	184000000	0.526481
Chr1	184000001	185000000	0.501668
Chr1	185000001	186000000	0.546363
Chr1	186000001	187000000	0.418694
Chr1	187000001	188000000	0.523244
Chr1	188000001	189000000	0.492075
Chr1	189000001	190000000	0.606215
Chr1	190000001	191000000	0.570785
Chr1	191000001	192000000	0.576146
Chr1	192000001	193000000	0.507868
Chr1	193000001	194000000	0.5464
Chr1	194000001	195000000	0.453809
Chr1	195000001	196000000	0.611106
Chr1	196000001	197000000	0.426359
Chr1	197000001	198000000	0.608997
Chr1	198000001	199000000	0.508205
Chr1	199000001	200000000	0.496309
Chr1	200000001	201000000	0.510934
Chr1	201000001	202000000	0.528267
Chr1	202000001	203000000	0.408248
Chr1	203000001	204000000	0.526531
Chr1	204000001	205000000	0.445952
Chr1	205000001	206000000	0.411072
Chr1	206000001	207000000	0.59385
Chr1	207000001	208000000	0.393425
Chr1	208000001	209000000	0.412856
Chr1	209000001	210000000	0.442124
Chr1	210000001	211000000	0.374543
Chr1	211000001	212000000	0.456365
Chr1	212000001	213000000	0.402186
Chr1	213000001	214000000	0.418463
Chr1	214000001	215000000	0.500502
Chr1	215000001	216000000	0.489517
Chr1	216000001	217000000	0.458607
Chr1	217000001	218000000	0.376701
Chr1	218000001	219000000	0.513795
Chr1	219000001	220000000	0.415409
Chr1	220000001	221000000	0.401088
Chr1	221000001	222000000	0.43891
Chr1	222000001	223000000	0.466824
Chr1	223000001	224000000	0.49167
Chr1	224000001	225000000	0.448058
Chr1	225000001	226000000	0.454687
Chr1	226000001	227000000	0.309632
Chr1	227000001	228000000	0.400633
Chr1	228000001	229000000	0.468757
Chr1	229000001	230000000	0.422704
Chr1	230000001	231000000	0.482248
Chr1	231000001	232000000	0.406048
Chr1	232000001	233000000	0.49275
Chr1	233000001	234000000	0.436108
Chr1	234000001	235000000	0.388347
Chr1	235000001	236000000	0.410968
Chr1	236000001	237000000	0.412241
Chr1	237000001	238000000	0.330685
Chr1	238000001	239000000	0.347552
Chr1	239000001	240000000	0.467777
Chr1	240000001	241000000	0.56873
Chr1	241000001	242000000	0.440082
Chr1	242000001	243000000	0.524407
Chr1	243000001	244000000	0.514995
Chr1	244000001	245000000	0.426396
Chr1	245000001	246000000	0.523106
Chr1	246000001	247000000	0.504476
Chr1	247000001	248000000	0.428784
Chr1	248000001	249000000	0.415999
Chr1	249000001	250000000	0.353815
Chr1	250000001	251000000	0.399274
Chr1	251000001	252000000	0.440629
Chr1	252000001	253000000	0.366297
Chr1	253000001	254000000	0.386618
Chr1	254000001	255000000	0.323379
Chr1	255000001	256000000	0.395237
Chr1	256000001	257000000	0.406629
Chr1	257000001	258000000	0.411859
Chr1	258000001	259000000	0.385487
Chr1	259000001	260000000	0.412145
Chr1	260000001	261000000	0.385604
Chr1	261000001	262000000	0.299298
Chr1	262000001	263000000	0.381539
Chr1	263000001	264000000	0.375724
Chr1	264000001	265000000	0.405017
Chr1	265000001	266000000	0.402918
Chr1	266000001	267000000	0.369807
Chr1	267000001	268000000	0.354138
Chr1	268000001	269000000	0.426055
Chr1	269000001	270000000	0.52591
Chr1	270000001	271000000	0.403306
Chr1	271000001	272000000	0.430261
Chr1	272000001	273000000	0.417423
Chr1	273000001	274000000	0.403029
Chr1	274000001	275000000	0.438334
Chr1	275000001	276000000	0.347315
Chr1	276000001	277000000	0.32249
Chr1	277000001	278000000	0.338583
Chr1	278000001	279000000	0.417962
Chr1	279000001	280000000	0.418265
Chr1	280000001	281000000	0.313388
Chr1	281000001	282000000	0.404287
Chr1	282000001	283000000	0.27855
Chr1	283000001	284000000	0.335642
Chr1	284000001	285000000	0.370399
Chr1	285000001	286000000	0.357932
Chr1	286000001	287000000	0.498032
Chr1	287000001	288000000	0.377834
Chr1	288000001	289000000	0.356682
Chr1	289000001	290000000	0.332036
Chr1	290000001	291000000	0.519999
Chr1	291000001	292000000	0.541685
Chr1	292000001	293000000	0.44884
Chr1	293000001	294000000	0.471168
Chr1	294000001	295000000	0.40079
Chr1	295000001	296000000	0.532234
Chr1	296000001	297000000	0.567978
Chr1	297000001	298000000	0.363303
Chr1	298000001	299000000	0.392872
Chr1	299000001	300000000	0.341595
Chr1	300000001	301000000	0.362628
Chr1	301000001	302000000	0.312179
Chr1	302000001	303000000	0.509575
Chr1	303000001	304000000	0.406533
Chr1	304000001	305000000	0.394093
Chr1	305000001	306000000	0.37251
Chr1	306000001	307000000	0.484651
Chr1	307000001	308000000	0.362304
Chr1	308000001	309000000	0.414764
Chr1	309000001	310000000	0.318119
Chr1	310000001	311000000	0.261302
Chr1	311000001	312000000	0.318855
Chr1	312000001	313000000	0.408697
Chr1	313000001	314000000	0.468671
Chr1	314000001	315000000	0.446479
Chr1	315000001	316000000	0.395282
Chr1	316000001	317000000	0.452071
Chr1	317000001	318000000	0.321307
Chr1	318000001	319000000	0.38498
Chr1	319000001	320000000	0.379879
Chr1	320000001	321000000	0.412427
Chr1	321000001	322000000	0.361473
Chr1	322000001	323000000	0.343692
Chr1	323000001	324000000	0.321718
Chr1	324000001	325000000	0.389852
Chr1	325000001	326000000	0.373801
Chr1	326000001	327000000	0.435582
Chr1	327000001	328000000	0.37084
Chr1	328000001	329000000	0.311117
Chr1	329000001	330000000	0.278617
Chr1	330000001	331000000	0.35775
Chr1	331000001	332000000	0.491407
Chr1	332000001	333000000	0.468589
Chr1	333000001	334000000	0.450645
Chr1	334000001	335000000	0.341844
Chr1	335000001	336000000	0.281507
Chr1	336000001	337000000	0.464039
Chr1	337000001	338000000	0.376401
Chr1	338000001	339000000	0.268181
Chr1	339000001	340000000	0.34455
Chr1	340000001	341000000	0.291399
Chr1	341000001	341398601	0.259345
Chr2	1	1000000	0.249034
Chr2	1000001	2000000	0.345216
Chr2	2000001	3000000	0.454307
Chr2	3000001	4000000	0.358855
Chr2	4000001	5000000	0.274725
Chr2	5000001	6000000	0.491561
Chr2	6000001	7000000	0.267839
Chr2	7000001	8000000	0.318723
Chr2	8000001	9000000	0.463395
Chr2	9000001	10000000	0.376175
Chr2	10000001	11000000	0.424968
Chr2	11000001	12000000	0.177968
Chr2	12000001	13000000	0.220276
Chr2	13000001	14000000	0.295127
Chr2	14000001	15000000	0.273146
Chr2	15000001	16000000	0.307606
Chr2	16000001	17000000	0.31408
Chr2	17000001	18000000	0.323636
Chr2	18000001	19000000	0.250495
Chr2	19000001	20000000	0.288437
Chr2	20000001	21000000	0.262145
Chr2	21000001	22000000	0.376553
Chr2	22000001	23000000	0.328582
Chr2	23000001	24000000	0.366587
Chr2	24000001	25000000	0.247638
Chr2	25000001	26000000	0.403922
Chr2	26000001	27000000	0.321877
Chr2	27000001	28000000	0.326798
Chr2	28000001	29000000	0.511296
Chr2	29000001	30000000	0.378571
Chr2	30000001	31000000	0.292996
Chr2	31000001	32000000	0.34878
Chr2	32000001	33000000	0.376846
Chr2	33000001	34000000	0.375066
Chr2	34000001	35000000	0.303189
Chr2	35000001	36000000	0.266264
Chr2	36000001	37000000	0.428664
Chr2	37000001	38000000	0.3887
Chr2	38000001	39000000	0.43854
Chr2	39000001	40000000	0.435316
Chr2	40000001	41000000	0.266801
Chr2	41000001	42000000	0.357557
Chr2	42000001	43000000	0.403952
Chr2	43000001	44000000	0.34293
Chr2	44000001	45000000	0.436298
Chr2	45000001	46000000	0.525904
Chr2	46000001	47000000	0.386933
Chr2	47000001	48000000	0.374604
Chr2	48000001	49000000	0.489067
Chr2	49000001	50000000	0.45511
Chr2	50000001	51000000	0.378293
Chr2	51000001	52000000	0.333077
Chr2	52000001	53000000	0.223523
Chr2	53000001	54000000	0.108936
Chr2	54000001	55000000	0.362231
Chr2	55000001	56000000	0.295952
Chr2	56000001	57000000	0.357067
Chr2	57000001	58000000	0.414818
Chr2	58000001	59000000	0.403647
Chr2	59000001	60000000	0.274793
Chr2	60000001	61000000	0.380417
Chr2	61000001	62000000	0.457854
Chr2	62000001	63000000	0.448016
Chr2	63000001	64000000	0.271638
Chr2	64000001	65000000	0.401619
Chr2	65000001	66000000	0.339221
Chr2	66000001	67000000	0.284789
Chr2	67000001	68000000	0.383042
Chr2	68000001	69000000	0.457729
Chr2	69000001	70000000	0.548511
Chr2	70000001	71000000	0.366979
Chr2	71000001	72000000	0.405487
Chr2	72000001	73000000	0.424599
Chr2	73000001	74000000	0.522454
Chr2	74000001	75000000	0.452884
Chr2	75000001	76000000	0.359184
Chr2	76000001	77000000	0.498963
Chr2	77000001	78000000	0.426365
Chr2	78000001	79000000	0.465947
Chr2	79000001	80000000	0.527389
Chr2	80000001	81000000	0.297474
Chr2	81000001	82000000	0.375204
Chr2	82000001	83000000	0.360315
Chr2	83000001	84000000	0.433691
Chr2	84000001	85000000	0.304043
Chr2	85000001	86000000	0.477633
Chr2	86000001	87000000	0.451823
Chr2	87000001	88000000	0.412976
Chr2	88000001	89000000	0.504057
Chr2	89000001	90000000	0.371993
Chr2	90000001	91000000	0.364164
Chr2	91000001	92000000	0.407865
Chr2	92000001	93000000	0.416544
Chr2	93000001	94000000	0.335754
Chr2	94000001	95000000	0.365155
Chr2	95000001	96000000	0.438896
Chr2	96000001	97000000	0.464174
Chr2	97000001	98000000	0.454338
Chr2	98000001	99000000	0.482073
Chr2	99000001	100000000	0.560725
Chr2	100000001	101000000	0.455542
Chr2	101000001	102000000	0.373538
Chr2	102000001	103000000	0.483455
Chr2	103000001	104000000	0.38822
Chr2	104000001	105000000	0.557239
Chr2	105000001	106000000	0.368828
Chr2	106000001	107000000	0.420665
Chr2	107000001	108000000	0.377734
Chr2	108000001	109000000	0.449799
Chr2	109000001	110000000	0.413999
Chr2	110000001	111000000	0.551359
Chr2	111000001	112000000	0.36928
Chr2	112000001	113000000	0.487877
Chr2	113000001	114000000	0.40296
Chr2	114000001	115000000	0.409975
Chr2	115000001	116000000	0.53918
Chr2	116000001	117000000	0.548199
Chr2	117000001	118000000	0.422193
Chr2	118000001	119000000	0.443696
Chr2	119000001	120000000	0.401082
Chr2	120000001	121000000	0.52173
Chr2	121000001	122000000	0.406812
Chr2	122000001	123000000	0.610378
Chr2	123000001	124000000	0.477179
Chr2	124000001	125000000	0.461975
Chr2	125000001	126000000	0.547018
Chr2	126000001	127000000	0.457552
Chr2	127000001	128000000	0.364271
Chr2	128000001	129000000	0.556655
Chr2	129000001	130000000	0.308465
Chr2	130000001	131000000	0.490928
Chr2	131000001	132000000	0.516385
Chr2	132000001	133000000	0.443232
Chr2	133000001	134000000	0.464064
Chr2	134000001	135000000	0.546787
Chr2	135000001	136000000	0.521747
Chr2	136000001	137000000	0.520522
Chr2	137000001	138000000	0.486343
Chr2	138000001	139000000	0.476587
Chr2	139000001	140000000	0.395108
Chr2	140000001	141000000	0.510032
Chr2	141000001	142000000	0.450128
Chr2	142000001	143000000	0.533282
Chr2	143000001	144000000	0.41011
Chr2	144000001	145000000	0.482639
Chr2	145000001	146000000	0.380594
Chr2	146000001	147000000	0.389114
Chr2	147000001	148000000	0.392867
Chr2	148000001	149000000	0.410898
Chr2	149000001	150000000	0.343751
Chr2	150000001	151000000	0.312554
Chr2	151000001	152000000	0.389658
Chr2	152000001	153000000	0.395726
Chr2	153000001	154000000	0.226965
Chr2	154000001	155000000	0.384195
Chr2	155000001	156000000	0.413418
Chr2	156000001	157000000	0.398116
Chr2	157000001	158000000	0.43435
Chr2	158000001	159000000	0.448904
Chr2	159000001	160000000	0.348612
Chr2	160000001	161000000	0.4914
Chr2	161000001	162000000	0.485697
Chr2	162000001	163000000	0.367815
Chr2	163000001	164000000	0.40796
Chr2	164000001	165000000	0.576916
Chr2	165000001	166000000	0.599254
Chr2	166000001	167000000	0.517905
Chr2	167000001	168000000	0.39382
Chr2	168000001	169000000	0.558392
Chr2	169000001	170000000	0.411423
Chr2	170000001	171000000	0.428536
Chr2	171000001	172000000	0.364405
Chr2	172000001	173000000	0.431908
Chr2	173000001	174000000	0.523163
Chr2	174000001	175000000	0.384408
Chr2	175000001	176000000	0.450396
Chr2	176000001	177000000	0.435922
Chr2	177000001	178000000	0.550952
Chr2	178000001	179000000	0.372914
Chr2	179000001	180000000	0.498673
Chr2	180000001	181000000	0.42825
Chr2	181000001	182000000	0.366446
Chr2	182000001	183000000	0.471864
Chr2	183000001	184000000	0.442998
Chr2	184000001	185000000	0.502167
Chr2	185000001	186000000	0.516492
Chr2	186000001	187000000	0.436943
Chr2	187000001	188000000	0.506789
Chr2	188000001	189000000	0.365402
Chr2	189000001	190000000	0.41776
Chr2	190000001	191000000	0.581069
Chr2	191000001	192000000	0.380676
Chr2	192000001	193000000	0.465246
Chr2	193000001	194000000	0.401321
Chr2	194000001	195000000	0.396436
Chr2	195000001	196000000	0.506898
Chr2	196000001	197000000	0.509434
Chr2	197000001	198000000	0.51708
Chr2	198000001	199000000	0.478538
Chr2	199000001	200000000	0.53718
Chr2	200000001	201000000	0.336039
Chr2	201000001	202000000	0.459076
Chr2	202000001	203000000	0.419239
Chr2	203000001	204000000	0.473645
Chr2	204000001	205000000	0.496587
Chr2	205000001	206000000	0.459031
Chr2	206000001	207000000	0.306854
Chr2	207000001	208000000	0.450018
Chr2	208000001	209000000	0.605151
Chr2	209000001	210000000	0.397631
Chr2	210000001	211000000	0.303402
Chr2	211000001	212000000	0.420262
Chr2	212000001	213000000	0.407837
Chr2	213000001	214000000	0.459046
Chr2	214000001	215000000	0.396398
Chr2	215000001	216000000	0.421
Chr2	216000001	217000000	0.386351
Chr2	217000001	218000000	0.227023
Chr2	218000001	219000000	0.459783
Chr2	219000001	220000000	0.348874
Chr2	220000001	221000000	0.320653
Chr2	221000001	222000000	0.395194
Chr2	222000001	223000000	0.546304
Chr2	223000001	224000000	0.446874
Chr2	224000001	225000000	0.555312
Chr2	225000001	226000000	0.354682
Chr2	226000001	227000000	0.345061
Chr2	227000001	228000000	0.446451
Chr2	228000001	229000000	0.409689
Chr2	229000001	230000000	0.329494
Chr2	230000001	231000000	0.364858
Chr2	231000001	232000000	0.359935
Chr2	232000001	233000000	0.277495
Chr2	233000001	234000000	0.421454
Chr2	234000001	235000000	0.322591
Chr2	235000001	236000000	0.450427
Chr2	236000001	237000000	0.394101
Chr2	237000001	238000000	0.447308
Chr2	238000001	239000000	0.406319
Chr2	239000001	240000000	0.404588
Chr2	240000001	241000000	0.571307
Chr2	241000001	242000000	0.343659
Chr2	242000001	243000000	0.387938
Chr2	243000001	244000000	0.463487
Chr2	244000001	245000000	0.451864
Chr2	245000001	246000000	0.439144
Chr2	246000001	247000000	0.463315
Chr2	247000001	248000000	0.355424
Chr2	248000001	249000000	0.466545
Chr2	249000001	250000000	0.456608
Chr2	250000001	251000000	0.385879
Chr2	251000001	252000000	0.410213
Chr2	252000001	253000000	0.48876
Chr2	253000001	254000000	0.468755
Chr2	254000001	255000000	0.49845
Chr2	255000001	256000000	0.350458
Chr2	256000001	257000000	0.400562
Chr2	257000001	258000000	0.438178
Chr2	258000001	259000000	0.342551
Chr2	259000001	260000000	0.278862
Chr2	260000001	261000000	0.383296
Chr2	261000001	262000000	0.364162
Chr2	262000001	263000000	0.388625
Chr2	263000001	264000000	0.395564
Chr2	264000001	265000000	0.52339
Chr2	265000001	266000000	0.315596
Chr2	266000001	267000000	0.395119
Chr2	267000001	268000000	0.283279
Chr2	268000001	269000000	0.41042
Chr2	269000001	270000000	0.588347
Chr2	270000001	271000000	0.451171
Chr2	271000001	272000000	0.447157
Chr2	272000001	273000000	0.362355
Chr2	273000001	274000000	0.339235
Chr2	274000001	275000000	0.429013
Chr2	275000001	276000000	0.37477
Chr2	276000001	277000000	0.36937
Chr2	277000001	278000000	0.308416
Chr2	278000001	279000000	0.426934
Chr2	279000001	280000000	0.383659
Chr2	280000001	281000000	0.487551
Chr2	281000001	282000000	0.342716
Chr2	282000001	283000000	0.321531
Chr2	283000001	284000000	0.302356
Chr2	284000001	285000000	0.318273
Chr2	285000001	286000000	0.336798
Chr2	286000001	287000000	0.414285
Chr2	287000001	288000000	0.367425
Chr2	288000001	289000000	0.363895
Chr2	289000001	290000000	0.350861
Chr2	290000001	291000000	0.431109
Chr2	291000001	292000000	0.286931
Chr2	292000001	293000000	0.339735
Chr2	293000001	294000000	0.327798
Chr2	294000001	295000000	0.222498
Chr2	295000001	295030345	0.424221
Chr3	1	1000000	0.345822
Chr3	1000001	2000000	0.28271
Chr3	2000001	3000000	0.463215
Chr3	3000001	4000000	0.304538
Chr3	4000001	5000000	0.419977
Chr3	5000001	6000000	0.454696
Chr3	6000001	7000000	0.379795
Chr3	7000001	8000000	0.481232
Chr3	8000001	9000000	0.380731
Chr3	9000001	10000000	0.253517
Chr3	10000001	11000000	0.476991
Chr3	11000001	12000000	0.373564
Chr3	12000001	13000000	0.317231
Chr3	13000001	14000000	0.412931
Chr3	14000001	15000000	0.440073
Chr3	15000001	16000000	0.418719
Chr3	16000001	17000000	0.451389
Chr3	17000001	18000000	0.524717
Chr3	18000001	19000000	0.403522
Chr3	19000001	20000000	0.470818
Chr3	20000001	21000000	0.274252
Chr3	21000001	22000000	0.242775
Chr3	22000001	23000000	0.332998
Chr3	23000001	24000000	0.323689
Chr3	24000001	25000000	0.305169
Chr3	25000001	26000000	0.257794
Chr3	26000001	27000000	0.456481
Chr3	27000001	28000000	0.234259
Chr3	28000001	29000000	0.348273
Chr3	29000001	30000000	0.324946
Chr3	30000001	31000000	0.325277
Chr3	31000001	32000000	0.290361
Chr3	32000001	33000000	0.244668
Chr3	33000001	34000000	0.327361
Chr3	34000001	35000000	0.254215
Chr3	35000001	36000000	0.399951
Chr3	36000001	37000000	0.351185
Chr3	37000001	38000000	0.379491
Chr3	38000001	39000000	0.371509
Chr3	39000001	40000000	0.422428
Chr3	40000001	41000000	0.313218
Chr3	41000001	42000000	0.261828
Chr3	42000001	43000000	0.27742
Chr3	43000001	44000000	0.33846
Chr3	44000001	45000000	0.383012
Chr3	45000001	46000000	0.351391
Chr3	46000001	47000000	0.348035
Chr3	47000001	48000000	0.319097
Chr3	48000001	49000000	0.371216
Chr3	49000001	50000000	0.544796
Chr3	50000001	51000000	0.515038
Chr3	51000001	52000000	0.505617
Chr3	52000001	53000000	0.337463
Chr3	53000001	54000000	0.300389
Chr3	54000001	55000000	0.378831
Chr3	55000001	56000000	0.517681
Chr3	56000001	57000000	0.340798
Chr3	57000001	58000000	0.324685
Chr3	58000001	59000000	0.503761
Chr3	59000001	60000000	0.434485
Chr3	60000001	61000000	0.417902
Chr3	61000001	62000000	0.378996
Chr3	62000001	63000000	0.405704
Chr3	63000001	64000000	0.340864
Chr3	64000001	65000000	0.413272
Chr3	65000001	66000000	0.427845
Chr3	66000001	67000000	0.302239
Chr3	67000001	68000000	0.418036
Chr3	68000001	69000000	0.372187
Chr3	69000001	70000000	0.28652
Chr3	70000001	71000000	0.385115
Chr3	71000001	72000000	0.352024
Chr3	72000001	73000000	0.365922
Chr3	73000001	74000000	0.332449
Chr3	74000001	75000000	0.447432
Chr3	75000001	76000000	0.35455
Chr3	76000001	77000000	0.452449
Chr3	77000001	78000000	0.383123
Chr3	78000001	79000000	0.287406
Chr3	79000001	80000000	0.429075
Chr3	80000001	81000000	0.446493
Chr3	81000001	82000000	0.41419
Chr3	82000001	83000000	0.33845
Chr3	83000001	84000000	0.354475
Chr3	84000001	85000000	0.41985
Chr3	85000001	86000000	0.4749
Chr3	86000001	87000000	0.54435
Chr3	87000001	88000000	0.356898
Chr3	88000001	89000000	0.320675
Chr3	89000001	90000000	0.465891
Chr3	90000001	91000000	0.39316
Chr3	91000001	92000000	0.419089
Chr3	92000001	93000000	0.318317
Chr3	93000001	94000000	0.456866
Chr3	94000001	95000000	0.405912
Chr3	95000001	96000000	0.510252
Chr3	96000001	97000000	0.606352
Chr3	97000001	98000000	0.520309
Chr3	98000001	99000000	0.519972
Chr3	99000001	100000000	0.492004
Chr3	100000001	101000000	0.444669
Chr3	101000001	102000000	0.412711
Chr3	102000001	103000000	0.426089
Chr3	103000001	104000000	0.371516
Chr3	104000001	105000000	0.497454
Chr3	105000001	106000000	0.362071
Chr3	106000001	107000000	0.374319
Chr3	107000001	108000000	0.467782
Chr3	108000001	109000000	0.332186
Chr3	109000001	110000000	0.398224
Chr3	110000001	111000000	0.559789
Chr3	111000001	112000000	0.526533
Chr3	112000001	113000000	0.429384
Chr3	113000001	114000000	0.449431
Chr3	114000001	115000000	0.466215
Chr3	115000001	116000000	0.434941
Chr3	116000001	117000000	0.364185
Chr3	117000001	118000000	0.368067
Chr3	118000001	119000000	0.389547
Chr3	119000001	120000000	0.382861
Chr3	120000001	121000000	0.451753
Chr3	121000001	122000000	0.523142
Chr3	122000001	123000000	0.487861
Chr3	123000001	124000000	0.43548
Chr3	124000001	125000000	0.346906
Chr3	125000001	126000000	0.418822
Chr3	126000001	127000000	0.340907
Chr3	127000001	128000000	0.374054
Chr3	128000001	129000000	0.521842
Chr3	129000001	130000000	0.415128
Chr3	130000001	131000000	0.509801
Chr3	131000001	132000000	0.488129
Chr3	132000001	133000000	0.415973
Chr3	133000001	134000000	0.311851
Chr3	134000001	135000000	0.474277
Chr3	135000001	136000000	0.578575
Chr3	136000001	137000000	0.434591
Chr3	137000001	138000000	0.468741
Chr3	138000001	139000000	0.521046
Chr3	139000001	140000000	0.381132
Chr3	140000001	141000000	0.429216
Chr3	141000001	142000000	0.484799
Chr3	142000001	143000000	0.493366
Chr3	143000001	144000000	0.535984
Chr3	144000001	145000000	0.473502
Chr3	145000001	146000000	0.442679
Chr3	146000001	147000000	0.442818
Chr3	147000001	148000000	0.557961
Chr3	148000001	149000000	0.58852
Chr3	149000001	150000000	0.58377
Chr3	150000001	151000000	0.469112
Chr3	151000001	152000000	0.456847
Chr3	152000001	153000000	0.505997
Chr3	153000001	154000000	0.459223
Chr3	154000001	155000000	0.498817
Chr3	155000001	156000000	0.442061
Chr3	156000001	157000000	0.433454
Chr3	157000001	158000000	0.305577
Chr3	158000001	159000000	0.351931
Chr3	159000001	160000000	0.384772
Chr3	160000001	161000000	0.326666
Chr3	161000001	162000000	0.372219
Chr3	162000001	163000000	0.279224
Chr3	163000001	164000000	0.327989
Chr3	164000001	165000000	0.528834
Chr3	165000001	166000000	0.519776
Chr3	166000001	167000000	0.562021
Chr3	167000001	168000000	0.397493
Chr3	168000001	169000000	0.508623
Chr3	169000001	170000000	0.461148
Chr3	170000001	171000000	0.548867
Chr3	171000001	172000000	0.477514
Chr3	172000001	173000000	0.565089
Chr3	173000001	174000000	0.503539
Chr3	174000001	175000000	0.587628
Chr3	175000001	176000000	0.566639
Chr3	176000001	177000000	0.439983
Chr3	177000001	178000000	0.448238
Chr3	178000001	179000000	0.518311
Chr3	179000001	180000000	0.603617
Chr3	180000001	181000000	0.607852
Chr3	181000001	182000000	0.598096
Chr3	182000001	183000000	0.479031
Chr3	183000001	184000000	0.629958
Chr3	184000001	185000000	0.519713
Chr3	185000001	186000000	0.422046
Chr3	186000001	187000000	0.52984
Chr3	187000001	188000000	0.362997
Chr3	188000001	189000000	0.504912
Chr3	189000001	190000000	0.359064
Chr3	190000001	191000000	0.459789
Chr3	191000001	192000000	0.383621
Chr3	192000001	193000000	0.52008
Chr3	193000001	194000000	0.489544
Chr3	194000001	195000000	0.439748
Chr3	195000001	196000000	0.503078
Chr3	196000001	197000000	0.51674
Chr3	197000001	198000000	0.480596
Chr3	198000001	199000000	0.426208
Chr3	199000001	200000000	0.399235
Chr3	200000001	201000000	0.342034
Chr3	201000001	202000000	0.419821
Chr3	202000001	203000000	0.496412
Chr3	203000001	204000000	0.487804
Chr3	204000001	205000000	0.406288
Chr3	205000001	206000000	0.44981
Chr3	206000001	207000000	0.369752
Chr3	207000001	208000000	0.437451
Chr3	208000001	209000000	0.366519
Chr3	209000001	210000000	0.491901
Chr3	210000001	211000000	0.355826
Chr3	211000001	212000000	0.473061
Chr3	212000001	213000000	0.510968
Chr3	213000001	214000000	0.413719
Chr3	214000001	215000000	0.461998
Chr3	215000001	216000000	0.410281
Chr3	216000001	217000000	0.359891
Chr3	217000001	218000000	0.425044
Chr3	218000001	219000000	0.410496
Chr3	219000001	220000000	0.321097
Chr3	220000001	221000000	0.447497
Chr3	221000001	222000000	0.422166
Chr3	222000001	223000000	0.645863
Chr3	223000001	224000000	0.490077
Chr3	224000001	225000000	0.391379
Chr3	225000001	226000000	0.490279
Chr3	226000001	227000000	0.318849
Chr3	227000001	228000000	0.434285
Chr3	228000001	229000000	0.406192
Chr3	229000001	230000000	0.374698
Chr3	230000001	231000000	0.346908
Chr3	231000001	232000000	0.516861
Chr3	232000001	233000000	0.37793
Chr3	233000001	234000000	0.470706
Chr3	234000001	235000000	0.475841
Chr3	235000001	236000000	0.361993
Chr3	236000001	237000000	0.342014
Chr3	237000001	238000000	0.51553
Chr3	238000001	239000000	0.492281
Chr3	239000001	240000000	0.340422
Chr3	240000001	241000000	0.553954
Chr3	241000001	242000000	0.376722
Chr3	242000001	243000000	0.229599
Chr3	243000001	244000000	0.426183
Chr3	244000001	245000000	0.352905
Chr3	245000001	246000000	0.266265
Chr3	246000001	247000000	0.456989
Chr3	247000001	248000000	0.315565
Chr3	248000001	249000000	0.356248
Chr3	249000001	250000000	0.379458
Chr3	250000001	251000000	0.362226
Chr3	251000001	252000000	0.279277
Chr3	252000001	253000000	0.428553
Chr3	253000001	254000000	0.296688
Chr3	254000001	255000000	0.312091
Chr3	255000001	256000000	0.442357
Chr3	256000001	257000000	0.429861
Chr3	257000001	258000000	0.426803
Chr3	258000001	259000000	0.31506
Chr3	259000001	260000000	0.390773
Chr3	260000001	261000000	0.424502
Chr3	261000001	262000000	0.336195
Chr3	262000001	263000000	0.414887
Chr3	263000001	264000000	0.455652
Chr3	264000001	265000000	0.601637
Chr3	265000001	266000000	0.464947
Chr3	266000001	267000000	0.309555
Chr3	267000001	268000000	0.407012
Chr3	268000001	269000000	0.337568
Chr3	269000001	270000000	0.467781
Chr3	270000001	271000000	0.407872
Chr3	271000001	272000000	0.365036
Chr3	272000001	273000000	0.312439
Chr3	273000001	274000000	0.408867
Chr3	274000001	275000000	0.438463
Chr3	275000001	276000000	0.477475
Chr3	276000001	277000000	0.395143
Chr3	277000001	278000000	0.432177
Chr3	278000001	279000000	0.47065
Chr3	279000001	280000000	0.397473
Chr3	280000001	281000000	0.369612
Chr3	281000001	282000000	0.436095
Chr3	282000001	283000000	0.317415
Chr3	283000001	284000000	0.340705
Chr3	284000001	285000000	0.290023
Chr3	285000001	286000000	0.340865
Chr3	286000001	287000000	0.384778
Chr3	287000001	288000000	0.367051
Chr3	288000001	289000000	0.407681
Chr3	289000001	290000000	0.379471
Chr3	290000001	291000000	0.374133
Chr3	291000001	292000000	0.357041
Chr3	292000001	293000000	0.397599
Chr3	293000001	294000000	0.317774
Chr3	294000001	295000000	0.335334
Chr3	295000001	296000000	0.385503
Chr3	296000001	297000000	0.294994
Chr3	297000001	298000000	0.332931
Chr3	298000001	299000000	0.275894
Chr3	299000001	300000000	0.362155
Chr3	300000001	301000000	0.375474
Chr3	301000001	302000000	0.38362
Chr3	302000001	303000000	0.448503
Chr3	303000001	304000000	0.334916
Chr3	304000001	305000000	0.410502
Chr3	305000001	306000000	0.346388
Chr3	306000001	307000000	0.331087
Chr3	307000001	308000000	0.342081
Chr3	308000001	309000000	0.283329
Chr3	309000001	310000000	0.347068
Chr3	310000001	311000000	0.261935
Chr3	311000001	312000000	0.281229
Chr3	312000001	313000000	0.477199
Chr3	313000001	313095894	0.197927
Chr4	1	1000000	0.175017
Chr4	1000001	2000000	0.400842
Chr4	2000001	3000000	0.294256
Chr4	3000001	4000000	0.391574
Chr4	4000001	5000000	0.254559
Chr4	5000001	6000000	0.375481
Chr4	6000001	7000000	0.447353
Chr4	7000001	8000000	0.368023
Chr4	8000001	9000000	0.355314
Chr4	9000001	10000000	0.222615
Chr4	10000001	11000000	0.323764
Chr4	11000001	12000000	0.326574
Chr4	12000001	13000000	0.302335
Chr4	13000001	14000000	0.349542
Chr4	14000001	15000000	0.229629
Chr4	15000001	16000000	0.330357
Chr4	16000001	17000000	0.321633
Chr4	17000001	18000000	0.401775
Chr4	18000001	19000000	0.375305
Chr4	19000001	20000000	0.455641
Chr4	20000001	21000000	0.451268
Chr4	21000001	22000000	0.342992
Chr4	22000001	23000000	0.390465
Chr4	23000001	24000000	0.493337
Chr4	24000001	25000000	0.417838
Chr4	25000001	26000000	0.341165
Chr4	26000001	27000000	0.301395
Chr4	27000001	28000000	0.352732
Chr4	28000001	29000000	0.346652
Chr4	29000001	30000000	0.427845
Chr4	30000001	31000000	0.335199
Chr4	31000001	32000000	0.443583
Chr4	32000001	33000000	0.339782
Chr4	33000001	34000000	0.351895
Chr4	34000001	35000000	0.338759
Chr4	35000001	36000000	0.537843
Chr4	36000001	37000000	0.444721
Chr4	37000001	38000000	0.439401
Chr4	38000001	39000000	0.384406
Chr4	39000001	40000000	0.379937
Chr4	40000001	41000000	0.366965
Chr4	41000001	42000000	0.402966
Chr4	42000001	43000000	0.276279
Chr4	43000001	44000000	0.314004
Chr4	44000001	45000000	0.417663
Chr4	45000001	46000000	0.41769
Chr4	46000001	47000000	0.336479
Chr4	47000001	48000000	0.460203
Chr4	48000001	49000000	0.373158
Chr4	49000001	50000000	0.419358
Chr4	50000001	51000000	0.380501
Chr4	51000001	52000000	0.355899
Chr4	52000001	53000000	0.378887
Chr4	53000001	54000000	0.371409
Chr4	54000001	55000000	0.516898
Chr4	55000001	56000000	0.466671
Chr4	56000001	57000000	0.501281
Chr4	57000001	58000000	0.610834
Chr4	58000001	59000000	0.518776
Chr4	59000001	60000000	0.416972
Chr4	60000001	61000000	0.471644
Chr4	61000001	62000000	0.424254
Chr4	62000001	63000000	0.429856
Chr4	63000001	64000000	0.479252
Chr4	64000001	65000000	0.379208
Chr4	65000001	66000000	0.404977
Chr4	66000001	67000000	0.392961
Chr4	67000001	68000000	0.525196
Chr4	68000001	69000000	0.39634
Chr4	69000001	70000000	0.575401
Chr4	70000001	71000000	0.535782
Chr4	71000001	72000000	0.510896
Chr4	72000001	73000000	0.555827
Chr4	73000001	74000000	0.561381
Chr4	74000001	75000000	0.382241
Chr4	75000001	76000000	0.349748
Chr4	76000001	77000000	0.488849
Chr4	77000001	78000000	0.433042
Chr4	78000001	79000000	0.36797
Chr4	79000001	80000000	0.532024
Chr4	80000001	81000000	0.481383
Chr4	81000001	82000000	0.537453
Chr4	82000001	83000000	0.499114
Chr4	83000001	84000000	0.473747
Chr4	84000001	85000000	0.42474
Chr4	85000001	86000000	0.437289
Chr4	86000001	87000000	0.368392
Chr4	87000001	88000000	0.494287
Chr4	88000001	89000000	0.433199
Chr4	89000001	90000000	0.503356
Chr4	90000001	91000000	0.485081
Chr4	91000001	92000000	0.496344
Chr4	92000001	93000000	0.428675
Chr4	93000001	94000000	0.502902
Chr4	94000001	95000000	0.492953
Chr4	95000001	96000000	0.468256
Chr4	96000001	97000000	0.599224
Chr4	97000001	98000000	0.477894
Chr4	98000001	99000000	0.44984
Chr4	99000001	100000000	0.55672
Chr4	100000001	101000000	0.578784
Chr4	101000001	102000000	0.478685
Chr4	102000001	103000000	0.526002
Chr4	103000001	104000000	0.408954
Chr4	104000001	105000000	0.42326
Chr4	105000001	106000000	0.355954
Chr4	106000001	107000000	0.344985
Chr4	107000001	108000000	0.35801
Chr4	108000001	109000000	0.336885
Chr4	109000001	110000000	0.441387
Chr4	110000001	111000000	0.367494
Chr4	111000001	112000000	0.500254
Chr4	112000001	113000000	0.59687
Chr4	113000001	114000000	0.567485
Chr4	114000001	115000000	0.461433
Chr4	115000001	116000000	0.370219
Chr4	116000001	117000000	0.465918
Chr4	117000001	118000000	0.557454
Chr4	118000001	119000000	0.50959
Chr4	119000001	120000000	0.453498
Chr4	120000001	121000000	0.415507
Chr4	121000001	122000000	0.311593
Chr4	122000001	123000000	0.296026
Chr4	123000001	124000000	0.232278
Chr4	124000001	125000000	0.376151
Chr4	125000001	126000000	0.452695
Chr4	126000001	127000000	0.239374
Chr4	127000001	128000000	0.236436
Chr4	128000001	129000000	0.193274
Chr4	129000001	130000000	0.303834
Chr4	130000001	131000000	0.319286
Chr4	131000001	132000000	0.310144
Chr4	132000001	133000000	0.53431
Chr4	133000001	134000000	0.44789
Chr4	134000001	135000000	0.47352
Chr4	135000001	136000000	0.43618
Chr4	136000001	137000000	0.509193
Chr4	137000001	138000000	0.428065
Chr4	138000001	139000000	0.486452
Chr4	139000001	140000000	0.485337
Chr4	140000001	141000000	0.458184
Chr4	141000001	142000000	0.492138
Chr4	142000001	143000000	0.547607
Chr4	143000001	144000000	0.360536
Chr4	144000001	145000000	0.530936
Chr4	145000001	146000000	0.349499
Chr4	146000001	147000000	0.33589
Chr4	147000001	148000000	0.370554
Chr4	148000001	149000000	0.462632
Chr4	149000001	150000000	0.554214
Chr4	150000001	151000000	0.437323
Chr4	151000001	152000000	0.474992
Chr4	152000001	153000000	0.35913
Chr4	153000001	154000000	0.355871
Chr4	154000001	155000000	0.481905
Chr4	155000001	156000000	0.484607
Chr4	156000001	157000000	0.447299
Chr4	157000001	158000000	0.468289
Chr4	158000001	159000000	0.493899
Chr4	159000001	160000000	0.40345
Chr4	160000001	161000000	0.369048
Chr4	161000001	162000000	0.405063
Chr4	162000001	163000000	0.521268
Chr4	163000001	164000000	0.457433
Chr4	164000001	165000000	0.430647
Chr4	165000001	166000000	0.443096
Chr4	166000001	167000000	0.339025
Chr4	167000001	168000000	0.443566
Chr4	168000001	169000000	0.403358
Chr4	169000001	170000000	0.466208
Chr4	170000001	171000000	0.47956
Chr4	171000001	172000000	0.476626
Chr4	172000001	173000000	0.384926
Chr4	173000001	174000000	0.416718
Chr4	174000001	175000000	0.535354
Chr4	175000001	176000000	0.479226
Chr4	176000001	177000000	0.413277
Chr4	177000001	178000000	0.523402
Chr4	178000001	179000000	0.348653
Chr4	179000001	180000000	0.437345
Chr4	180000001	181000000	0.49061
Chr4	181000001	182000000	0.444746
Chr4	182000001	183000000	0.460679
Chr4	183000001	184000000	0.384811
Chr4	184000001	185000000	0.553832
Chr4	185000001	186000000	0.463087
Chr4	186000001	187000000	0.565126
Chr4	187000001	188000000	0.563594
Chr4	188000001	189000000	0.376993
Chr4	189000001	190000000	0.547431
Chr4	190000001	191000000	0.351601
Chr4	191000001	192000000	0.457134
Chr4	192000001	193000000	0.569827
Chr4	193000001	194000000	0.446217
Chr4	194000001	195000000	0.489664
Chr4	195000001	196000000	0.505367
Chr4	196000001	197000000	0.325116
Chr4	197000001	198000000	0.558391
Chr4	198000001	199000000	0.426679
Chr4	199000001	200000000	0.492498
Chr4	200000001	201000000	0.291712
Chr4	201000001	202000000	0.411166
Chr4	202000001	203000000	0.415251
Chr4	203000001	204000000	0.388922
Chr4	204000001	205000000	0.3548
Chr4	205000001	206000000	0.430208
Chr4	206000001	207000000	0.448029
Chr4	207000001	208000000	0.441728
Chr4	208000001	209000000	0.505255
Chr4	209000001	210000000	0.468311
Chr4	210000001	211000000	0.428464
Chr4	211000001	212000000	0.565568
Chr4	212000001	213000000	0.502152
Chr4	213000001	214000000	0.427297
Chr4	214000001	215000000	0.318206
Chr4	215000001	216000000	0.367278
Chr4	216000001	217000000	0.367625
Chr4	217000001	218000000	0.504956
Chr4	218000001	219000000	0.430057
Chr4	219000001	220000000	0.406833
Chr4	220000001	221000000	0.425181
Chr4	221000001	222000000	0.48158
Chr4	222000001	223000000	0.542885
Chr4	223000001	224000000	0.454787
Chr4	224000001	225000000	0.374098
Chr4	225000001	226000000	0.317481
Chr4	226000001	227000000	0.394759
Chr4	227000001	228000000	0.449907
Chr4	228000001	229000000	0.386313
Chr4	229000001	230000000	0.462612
Chr4	230000001	231000000	0.398632
Chr4	231000001	232000000	0.519205
Chr4	232000001	233000000	0.430102
Chr4	233000001	234000000	0.527688
Chr4	234000001	235000000	0.368048
Chr4	235000001	236000000	0.26606
Chr4	236000001	237000000	0.463207
Chr4	237000001	238000000	0.434717
Chr4	238000001	239000000	0.47479
Chr4	239000001	240000000	0.274682
Chr4	240000001	241000000	0.422059
Chr4	241000001	242000000	0.286222
Chr4	242000001	243000000	0.394048
Chr4	243000001	244000000	0.311164
Chr4	244000001	245000000	0.36527
Chr4	245000001	246000000	0.494295
Chr4	246000001	247000000	0.505423
Chr4	247000001	248000000	0.431171
Chr4	248000001	249000000	0.436395
Chr4	249000001	250000000	0.462584
Chr4	250000001	251000000	0.41204
Chr4	251000001	252000000	0.435267
Chr4	252000001	253000000	0.305656
Chr4	253000001	254000000	0.43714
Chr4	254000001	255000000	0.434902
Chr4	255000001	256000000	0.305376
Chr4	256000001	257000000	0.23892
Chr4	257000001	258000000	0.394633
Chr4	258000001	259000000	0.231876
Chr4	259000001	260000000	0.33797
Chr4	260000001	261000000	0.429602
Chr4	261000001	262000000	0.409911
Chr4	262000001	263000000	0.441034
Chr4	263000001	264000000	0.452267
Chr4	264000001	265000000	0.356704
Chr4	265000001	266000000	0.414505
Chr4	266000001	267000000	0.408619
Chr4	267000001	268000000	0.28296
Chr4	268000001	269000000	0.385673
Chr4	269000001	270000000	0.314481
Chr4	270000001	271000000	0.292037
Chr4	271000001	272000000	0.33372
Chr4	272000001	273000000	0.324046
Chr4	273000001	274000000	0.394949
Chr4	274000001	275000000	0.482152
Chr4	275000001	276000000	0.346053
Chr4	276000001	277000000	0.260786
Chr4	277000001	278000000	0.305748
Chr4	278000001	279000000	0.3527
Chr4	279000001	280000000	0.271435
Chr4	280000001	281000000	0.270697
Chr4	281000001	282000000	0.371076
Chr4	282000001	283000000	0.359375
Chr4	283000001	284000000	0.345569
Chr4	284000001	285000000	0.292492
Chr4	285000001	286000000	0.315439
Chr4	286000001	287000000	0.349179
Chr4	287000001	288000000	0.26373
Chr4	288000001	289000000	0.334378
Chr4	289000001	290000000	0.345774
Chr4	290000001	291000000	0.291104
Chr4	291000001	292000000	0.298576
Chr4	292000001	293000000	0.208758
Chr4	293000001	294000000	0.14803
Chr4	294000001	294124624	0.386755
Chr5	1	1000000	0.205902
Chr5	1000001	2000000	0.321218
Chr5	2000001	3000000	0.294024
Chr5	3000001	4000000	0.251566
Chr5	4000001	5000000	0.305906
Chr5	5000001	6000000	0.430426
Chr5	6000001	7000000	0.341394
Chr5	7000001	8000000	0.345718
Chr5	8000001	9000000	0.305742
Chr5	9000001	10000000	0.450168
Chr5	10000001	11000000	0.338256
Chr5	11000001	12000000	0.385128
Chr5	12000001	13000000	0.338886
Chr5	13000001	14000000	0.244566
Chr5	14000001	15000000	0.437456
Chr5	15000001	16000000	0.424917
Chr5	16000001	17000000	0.218164
Chr5	17000001	18000000	0.18961
Chr5	18000001	19000000	0.272218
Chr5	19000001	20000000	0.308123
Chr5	20000001	21000000	0.390782
Chr5	21000001	22000000	0.447849
Chr5	22000001	23000000	0.339963
Chr5	23000001	24000000	0.355464
Chr5	24000001	25000000	0.376943
Chr5	25000001	26000000	0.396103
Chr5	26000001	27000000	0.370094
Chr5	27000001	28000000	0.320492
Chr5	28000001	29000000	0.309121
Chr5	29000001	30000000	0.270958
Chr5	30000001	31000000	0.396299
Chr5	31000001	32000000	0.377911
Chr5	32000001	33000000	0.269008
Chr5	33000001	34000000	0.394534
Chr5	34000001	35000000	0.415919
Chr5	35000001	36000000	0.29356
Chr5	36000001	37000000	0.313791
Chr5	37000001	38000000	0.39055
Chr5	38000001	39000000	0.449215
Chr5	39000001	40000000	0.277658
Chr5	40000001	41000000	0.515689
Chr5	41000001	42000000	0.423784
Chr5	42000001	43000000	0.275255
Chr5	43000001	44000000	0.433795
Chr5	44000001	45000000	0.406135
Chr5	45000001	46000000	0.316261
Chr5	46000001	47000000	0.436003
Chr5	47000001	48000000	0.374912
Chr5	48000001	49000000	0.28194
Chr5	49000001	50000000	0.389287
Chr5	50000001	51000000	0.385901
Chr5	51000001	52000000	0.427641
Chr5	52000001	53000000	0.333545
Chr5	53000001	54000000	0.50571
Chr5	54000001	55000000	0.490378
Chr5	55000001	56000000	0.479377
Chr5	56000001	57000000	0.498262
Chr5	57000001	58000000	0.558691
Chr5	58000001	59000000	0.36612
Chr5	59000001	60000000	0.380164
Chr5	60000001	61000000	0.443248
Chr5	61000001	62000000	0.451031
Chr5	62000001	63000000	0.413799
Chr5	63000001	64000000	0.401126
Chr5	64000001	65000000	0.428316
Chr5	65000001	66000000	0.380813
Chr5	66000001	67000000	0.365464
Chr5	67000001	68000000	0.342405
Chr5	68000001	69000000	0.338235
Chr5	69000001	70000000	0.482284
Chr5	70000001	71000000	0.355424
Chr5	71000001	72000000	0.482009
Chr5	72000001	73000000	0.450324
Chr5	73000001	74000000	0.410394
Chr5	74000001	75000000	0.461051
Chr5	75000001	76000000	0.523623
Chr5	76000001	77000000	0.481517
Chr5	77000001	78000000	0.479266
Chr5	78000001	79000000	0.481362
Chr5	79000001	80000000	0.414597
Chr5	80000001	81000000	0.462204
Chr5	81000001	82000000	0.529495
Chr5	82000001	83000000	0.453022
Chr5	83000001	84000000	0.523698
Chr5	84000001	85000000	0.488611
Chr5	85000001	86000000	0.282804
Chr5	86000001	87000000	0.517772
Chr5	87000001	88000000	0.485027
Chr5	88000001	89000000	0.382168
Chr5	89000001	90000000	0.424194
Chr5	90000001	91000000	0.479841
Chr5	91000001	92000000	0.51942
Chr5	92000001	93000000	0.460288
Chr5	93000001	94000000	0.51599
Chr5	94000001	95000000	0.524221
Chr5	95000001	96000000	0.519643
Chr5	96000001	97000000	0.478664
Chr5	97000001	98000000	0.575135
Chr5	98000001	99000000	0.535143
Chr5	99000001	100000000	0.511408
Chr5	100000001	101000000	0.466586
Chr5	101000001	102000000	0.35973
Chr5	102000001	103000000	0.477215
Chr5	103000001	104000000	0.509959
Chr5	104000001	105000000	0.486489
Chr5	105000001	106000000	0.437431
Chr5	106000001	107000000	0.498748
Chr5	107000001	108000000	0.333456
Chr5	108000001	109000000	0.592111
Chr5	109000001	110000000	0.475896
Chr5	110000001	111000000	0.455932
Chr5	111000001	112000000	0.519072
Chr5	112000001	113000000	0.358872
Chr5	113000001	114000000	0.560135
Chr5	114000001	115000000	0.452431
Chr5	115000001	116000000	0.462406
Chr5	116000001	117000000	0.346017
Chr5	117000001	118000000	0.320589
Chr5	118000001	119000000	0.400914
Chr5	119000001	120000000	0.307032
Chr5	120000001	121000000	0.155167
Chr5	121000001	122000000	0.188882
Chr5	122000001	123000000	0.26644
Chr5	123000001	124000000	0.31631
Chr5	124000001	125000000	0.309258
Chr5	125000001	126000000	0.370895
Chr5	126000001	127000000	0.408153
Chr5	127000001	128000000	0.501616
Chr5	128000001	129000000	0.33655
Chr5	129000001	130000000	0.509298
Chr5	130000001	131000000	0.386735
Chr5	131000001	132000000	0.544547
Chr5	132000001	133000000	0.417176
Chr5	133000001	134000000	0.549522
Chr5	134000001	135000000	0.41265
Chr5	135000001	136000000	0.586546
Chr5	136000001	137000000	0.336672
Chr5	137000001	138000000	0.481914
Chr5	138000001	139000000	0.467315
Chr5	139000001	140000000	0.432643
Chr5	140000001	141000000	0.496023
Chr5	141000001	142000000	0.418507
Chr5	142000001	143000000	0.615691
Chr5	143000001	144000000	0.573742
Chr5	144000001	145000000	0.456309
Chr5	145000001	146000000	0.396394
Chr5	146000001	147000000	0.471101
Chr5	147000001	148000000	0.509029
Chr5	148000001	149000000	0.444686
Chr5	149000001	150000000	0.471135
Chr5	150000001	151000000	0.411907
Chr5	151000001	152000000	0.41579
Chr5	152000001	153000000	0.37877
Chr5	153000001	154000000	0.496908
Chr5	154000001	155000000	0.554923
Chr5	155000001	156000000	0.370545
Chr5	156000001	157000000	0.45419
Chr5	157000001	158000000	0.365626
Chr5	158000001	159000000	0.398943
Chr5	159000001	160000000	0.370299
Chr5	160000001	161000000	0.406734
Chr5	161000001	162000000	0.455885
Chr5	162000001	163000000	0.447564
Chr5	163000001	164000000	0.52947
Chr5	164000001	165000000	0.522414
Chr5	165000001	166000000	0.516417
Chr5	166000001	167000000	0.350875
Chr5	167000001	168000000	0.36947
Chr5	168000001	169000000	0.488925
Chr5	169000001	170000000	0.463985
Chr5	170000001	171000000	0.416384
Chr5	171000001	172000000	0.44286
Chr5	172000001	173000000	0.466483
Chr5	173000001	174000000	0.451001
Chr5	174000001	175000000	0.352938
Chr5	175000001	176000000	0.551613
Chr5	176000001	177000000	0.460334
Chr5	177000001	178000000	0.482946
Chr5	178000001	179000000	0.345336
Chr5	179000001	180000000	0.333501
Chr5	180000001	181000000	0.433708
Chr5	181000001	182000000	0.473809
Chr5	182000001	183000000	0.480707
Chr5	183000001	184000000	0.557983
Chr5	184000001	185000000	0.523677
Chr5	185000001	186000000	0.3446
Chr5	186000001	187000000	0.452506
Chr5	187000001	188000000	0.463719
Chr5	188000001	189000000	0.522411
Chr5	189000001	190000000	0.435235
Chr5	190000001	191000000	0.410827
Chr5	191000001	192000000	0.435126
Chr5	192000001	193000000	0.425818
Chr5	193000001	194000000	0.478992
Chr5	194000001	195000000	0.525916
Chr5	195000001	196000000	0.372369
Chr5	196000001	197000000	0.417011
Chr5	197000001	198000000	0.460427
Chr5	198000001	199000000	0.484323
Chr5	199000001	200000000	0.453845
Chr5	200000001	201000000	0.380367
Chr5	201000001	202000000	0.417736
Chr5	202000001	203000000	0.433695
Chr5	203000001	204000000	0.40026
Chr5	204000001	205000000	0.43807
Chr5	205000001	206000000	0.367191
Chr5	206000001	207000000	0.364504
Chr5	207000001	208000000	0.473096
Chr5	208000001	209000000	0.461938
Chr5	209000001	210000000	0.496251
Chr5	210000001	211000000	0.409343
Chr5	211000001	212000000	0.424329
Chr5	212000001	213000000	0.257143
Chr5	213000001	214000000	0.410179
Chr5	214000001	215000000	0.445193
Chr5	215000001	216000000	0.494557
Chr5	216000001	217000000	0.52174
Chr5	217000001	218000000	0.554718
Chr5	218000001	219000000	0.487896
Chr5	219000001	220000000	0.507587
Chr5	220000001	221000000	0.420062
Chr5	221000001	222000000	0.462599
Chr5	222000001	223000000	0.472141
Chr5	223000001	224000000	0.368956
Chr5	224000001	225000000	0.415911
Chr5	225000001	226000000	0.413104
Chr5	226000001	227000000	0.424491
Chr5	227000001	228000000	0.463204
Chr5	228000001	229000000	0.400737
Chr5	229000001	230000000	0.372655
Chr5	230000001	231000000	0.47042
Chr5	231000001	232000000	0.458175
Chr5	232000001	233000000	0.333275
Chr5	233000001	234000000	0.47273
Chr5	234000001	235000000	0.505738
Chr5	235000001	236000000	0.39845
Chr5	236000001	237000000	0.399334
Chr5	237000001	238000000	0.442507
Chr5	238000001	239000000	0.400876
Chr5	239000001	240000000	0.32599
Chr5	240000001	241000000	0.424055
Chr5	241000001	242000000	0.450132
Chr5	242000001	243000000	0.383486
Chr5	243000001	244000000	0.421738
Chr5	244000001	245000000	0.36789
Chr5	245000001	246000000	0.484487
Chr5	246000001	247000000	0.363074
Chr5	247000001	248000000	0.444206
Chr5	248000001	249000000	0.34934
Chr5	249000001	250000000	0.394297
Chr5	250000001	251000000	0.405349
Chr5	251000001	252000000	0.386388
Chr5	252000001	253000000	0.354945
Chr5	253000001	254000000	0.328763
Chr5	254000001	255000000	0.338285
Chr5	255000001	256000000	0.341678
Chr5	256000001	257000000	0.436461
Chr5	257000001	258000000	0.36766
Chr5	258000001	259000000	0.40799
Chr5	259000001	260000000	0.282414
Chr5	260000001	261000000	0.234417
Chr5	261000001	262000000	0.402247
Chr5	262000001	263000000	0.321939
Chr5	263000001	264000000	0.294348
Chr5	264000001	265000000	0.254292
Chr5	265000001	266000000	0.296254
Chr5	266000001	267000000	0.386523
Chr5	267000001	268000000	0.361164
Chr5	268000001	269000000	0.366008
Chr5	269000001	270000000	0.346734
Chr5	270000001	271000000	0.368972
Chr5	271000001	272000000	0.251552
Chr5	272000001	273000000	0.230721
Chr5	273000001	274000000	0.329477
Chr5	274000001	275000000	0.394733
Chr5	275000001	276000000	0.460192
Chr5	276000001	277000000	0.364742
Chr5	277000001	278000000	0.37416
Chr5	278000001	279000000	0.265288
Chr5	279000001	280000000	0.226867
Chr5	280000001	281000000	0.245263
Chr5	281000001	282000000	0.283717
Chr5	282000001	283000000	0.334563
Chr5	283000001	283376936	0.224791
Chr6	1	1000000	0.335256
Chr6	1000001	2000000	0.243093
Chr6	2000001	3000000	0.320194
Chr6	3000001	4000000	0.31355
Chr6	4000001	5000000	0.35503
Chr6	5000001	6000000	0.299585
Chr6	6000001	7000000	0.29565
Chr6	7000001	8000000	0.38014
Chr6	8000001	9000000	0.244558
Chr6	9000001	10000000	0.2869
Chr6	10000001	11000000	0.234039
Chr6	11000001	12000000	0.393936
Chr6	12000001	13000000	0.397625
Chr6	13000001	14000000	0.201811
Chr6	14000001	15000000	0.196412
Chr6	15000001	16000000	0.321077
Chr6	16000001	17000000	0.423506
Chr6	17000001	18000000	0.364449
Chr6	18000001	19000000	0.380143
Chr6	19000001	20000000	0.419967
Chr6	20000001	21000000	0.434053
Chr6	21000001	22000000	0.523293
Chr6	22000001	23000000	0.410779
Chr6	23000001	24000000	0.277431
Chr6	24000001	25000000	0.250466
Chr6	25000001	26000000	0.174855
Chr6	26000001	27000000	0.455527
Chr6	27000001	28000000	0.419584
Chr6	28000001	29000000	0.364698
Chr6	29000001	30000000	0.376824
Chr6	30000001	31000000	0.503743
Chr6	31000001	32000000	0.363823
Chr6	32000001	33000000	0.369252
Chr6	33000001	34000000	0.31327
Chr6	34000001	35000000	0.341598
Chr6	35000001	36000000	0.377776
Chr6	36000001	37000000	0.324451
Chr6	37000001	38000000	0.405388
Chr6	38000001	39000000	0.13203
Chr6	39000001	40000000	0.253898
Chr6	40000001	41000000	0.339316
Chr6	41000001	42000000	0.433005
Chr6	42000001	43000000	0.322775
Chr6	43000001	44000000	0.414718
Chr6	44000001	45000000	0.271833
Chr6	45000001	46000000	0.359908
Chr6	46000001	47000000	0.365743
Chr6	47000001	48000000	0.395978
Chr6	48000001	49000000	0.270168
Chr6	49000001	50000000	0.312172
Chr6	50000001	51000000	0.343388
Chr6	51000001	52000000	0.402978
Chr6	52000001	53000000	0.326818
Chr6	53000001	54000000	0.518408
Chr6	54000001	55000000	0.451086
Chr6	55000001	56000000	0.309913
Chr6	56000001	57000000	0.369967
Chr6	57000001	58000000	0.273575
Chr6	58000001	59000000	0.407133
Chr6	59000001	60000000	0.300822
Chr6	60000001	61000000	0.377149
Chr6	61000001	62000000	0.324326
Chr6	62000001	63000000	0.310628
Chr6	63000001	64000000	0.361863
Chr6	64000001	65000000	0.390164
Chr6	65000001	66000000	0.452819
Chr6	66000001	67000000	0.410114
Chr6	67000001	68000000	0.469922
Chr6	68000001	69000000	0.463582
Chr6	69000001	70000000	0.513513
Chr6	70000001	71000000	0.377877
Chr6	71000001	72000000	0.27067
Chr6	72000001	73000000	0.411702
Chr6	73000001	74000000	0.394224
Chr6	74000001	75000000	0.422661
Chr6	75000001	76000000	0.45716
Chr6	76000001	77000000	0.324462
Chr6	77000001	78000000	0.428806
Chr6	78000001	79000000	0.394427
Chr6	79000001	80000000	0.440734
Chr6	80000001	81000000	0.405307
Chr6	81000001	82000000	0.377168
Chr6	82000001	83000000	0.302699
Chr6	83000001	84000000	0.442243
Chr6	84000001	85000000	0.402715
Chr6	85000001	86000000	0.396065
Chr6	86000001	87000000	0.495679
Chr6	87000001	88000000	0.411288
Chr6	88000001	89000000	0.464604
Chr6	89000001	90000000	0.365244
Chr6	90000001	91000000	0.459329
Chr6	91000001	92000000	0.483778
Chr6	92000001	93000000	0.446701
Chr6	93000001	94000000	0.473756
Chr6	94000001	95000000	0.399543
Chr6	95000001	96000000	0.482906
Chr6	96000001	97000000	0.545328
Chr6	97000001	98000000	0.421408
Chr6	98000001	99000000	0.450481
Chr6	99000001	100000000	0.37787
Chr6	100000001	101000000	0.421166
Chr6	101000001	102000000	0.265968
Chr6	102000001	103000000	0.232866
Chr6	103000001	104000000	0.3821
Chr6	104000001	105000000	0.290487
Chr6	105000001	106000000	0.329125
Chr6	106000001	107000000	0.408125
Chr6	107000001	108000000	0.42092
Chr6	108000001	109000000	0.409072
Chr6	109000001	110000000	0.508516
Chr6	110000001	111000000	0.377526
Chr6	111000001	112000000	0.408557
Chr6	112000001	113000000	0.345725
Chr6	113000001	114000000	0.442566
Chr6	114000001	115000000	0.452352
Chr6	115000001	116000000	0.384103
Chr6	116000001	117000000	0.396827
Chr6	117000001	118000000	0.244333
Chr6	118000001	119000000	0.276966
Chr6	119000001	120000000	0.221018
Chr6	120000001	121000000	0.329257
Chr6	121000001	122000000	0.339159
Chr6	122000001	123000000	0.265131
Chr6	123000001	124000000	0.230539
Chr6	124000001	125000000	0.345163
Chr6	125000001	126000000	0.484175
Chr6	126000001	127000000	0.509552
Chr6	127000001	128000000	0.397415
Chr6	128000001	129000000	0.411927
Chr6	129000001	130000000	0.443835
Chr6	130000001	131000000	0.417922
Chr6	131000001	132000000	0.513422
Chr6	132000001	133000000	0.385097
Chr6	133000001	134000000	0.416485
Chr6	134000001	135000000	0.279986
Chr6	135000001	136000000	0.464711
Chr6	136000001	137000000	0.385288
Chr6	137000001	138000000	0.490366
Chr6	138000001	139000000	0.420209
Chr6	139000001	140000000	0.405702
Chr6	140000001	141000000	0.390625
Chr6	141000001	142000000	0.314314
Chr6	142000001	143000000	0.447005
Chr6	143000001	144000000	0.525517
Chr6	144000001	145000000	0.531266
Chr6	145000001	146000000	0.436275
Chr6	146000001	147000000	0.570859
Chr6	147000001	148000000	0.469339
Chr6	148000001	149000000	0.366662
Chr6	149000001	150000000	0.503257
Chr6	150000001	151000000	0.432139
Chr6	151000001	152000000	0.341363
Chr6	152000001	153000000	0.472398
Chr6	153000001	154000000	0.439465
Chr6	154000001	155000000	0.414013
Chr6	155000001	156000000	0.399419
Chr6	156000001	157000000	0.579674
Chr6	157000001	158000000	0.503896
Chr6	158000001	159000000	0.421605
Chr6	159000001	160000000	0.533816
Chr6	160000001	161000000	0.470893
Chr6	161000001	162000000	0.472354
Chr6	162000001	163000000	0.413617
Chr6	163000001	164000000	0.477817
Chr6	164000001	165000000	0.474471
Chr6	165000001	166000000	0.481733
Chr6	166000001	167000000	0.488731
Chr6	167000001	168000000	0.382859
Chr6	168000001	169000000	0.623771
Chr6	169000001	170000000	0.436151
Chr6	170000001	171000000	0.592546
Chr6	171000001	172000000	0.552818
Chr6	172000001	173000000	0.422122
Chr6	173000001	174000000	0.376357
Chr6	174000001	175000000	0.423082
Chr6	175000001	176000000	0.475514
Chr6	176000001	177000000	0.504595
Chr6	177000001	178000000	0.464067
Chr6	178000001	179000000	0.553965
Chr6	179000001	180000000	0.321503
Chr6	180000001	181000000	0.371724
Chr6	181000001	182000000	0.472935
Chr6	182000001	183000000	0.514969
Chr6	183000001	184000000	0.415721
Chr6	184000001	185000000	0.371076
Chr6	185000001	186000000	0.415622
Chr6	186000001	187000000	0.416035
Chr6	187000001	188000000	0.460416
Chr6	188000001	189000000	0.335156
Chr6	189000001	190000000	0.330433
Chr6	190000001	191000000	0.462083
Chr6	191000001	192000000	0.410006
Chr6	192000001	193000000	0.467426
Chr6	193000001	194000000	0.544219
Chr6	194000001	195000000	0.492463
Chr6	195000001	196000000	0.355428
Chr6	196000001	197000000	0.351683
Chr6	197000001	198000000	0.442102
Chr6	198000001	199000000	0.358636
Chr6	199000001	200000000	0.451152
Chr6	200000001	201000000	0.441098
Chr6	201000001	202000000	0.332834
Chr6	202000001	203000000	0.508708
Chr6	203000001	204000000	0.366911
Chr6	204000001	205000000	0.357354
Chr6	205000001	206000000	0.433862
Chr6	206000001	207000000	0.443703
Chr6	207000001	208000000	0.45456
Chr6	208000001	209000000	0.427529
Chr6	209000001	210000000	0.411713
Chr6	210000001	211000000	0.382098
Chr6	211000001	212000000	0.459729
Chr6	212000001	213000000	0.438968
Chr6	213000001	214000000	0.323901
Chr6	214000001	215000000	0.39189
Chr6	215000001	216000000	0.4252
Chr6	216000001	217000000	0.305297
Chr6	217000001	218000000	0.393373
Chr6	218000001	219000000	0.281564
Chr6	219000001	220000000	0.428364
Chr6	220000001	221000000	0.507359
Chr6	221000001	222000000	0.342421
Chr6	222000001	223000000	0.339565
Chr6	223000001	224000000	0.39178
Chr6	224000001	225000000	0.403119
Chr6	225000001	226000000	0.435905
Chr6	226000001	227000000	0.445028
Chr6	227000001	228000000	0.335334
Chr6	228000001	229000000	0.37656
Chr6	229000001	230000000	0.519789
Chr6	230000001	231000000	0.393859
Chr6	231000001	232000000	0.386368
Chr6	232000001	233000000	0.365411
Chr6	233000001	234000000	0.252197
Chr6	234000001	235000000	0.453819
Chr6	235000001	236000000	0.366966
Chr6	236000001	237000000	0.411731
Chr6	237000001	238000000	0.395807
Chr6	238000001	239000000	0.387979
Chr6	239000001	240000000	0.410169
Chr6	240000001	241000000	0.207866
Chr6	241000001	242000000	0.352473
Chr6	242000001	243000000	0.354368
Chr6	243000001	244000000	0.327141
Chr6	244000001	245000000	0.357508
Chr6	245000001	246000000	0.416493
Chr6	246000001	247000000	0.275309
Chr6	247000001	248000000	0.322167
Chr6	248000001	249000000	0.319367
Chr6	249000001	250000000	0.513849
Chr6	250000001	251000000	0.394458
Chr6	251000001	252000000	0.256794
Chr6	252000001	253000000	0.404132
Chr6	253000001	254000000	0.35861
Chr6	254000001	255000000	0.285417
Chr6	255000001	256000000	0.303799
Chr6	256000001	257000000	0.331051
Chr6	257000001	258000000	0.345819
Chr6	258000001	259000000	0.216873
Chr6	259000001	260000000	0.348737
Chr6	260000001	261000000	0.374907
Chr6	261000001	262000000	0.304318
Chr6	262000001	263000000	0.364001
Chr6	263000001	264000000	0.278872
Chr6	264000001	265000000	0.424536
Chr6	265000001	266000000	0.403416
Chr6	266000001	267000000	0.407608
Chr6	267000001	268000000	0.321075
Chr6	268000001	269000000	0.34835
Chr6	269000001	270000000	0.342869
Chr6	270000001	271000000	0.470396
Chr6	271000001	272000000	0.305644
Chr6	272000001	273000000	0.33142
Chr6	273000001	274000000	0.422807
Chr6	274000001	275000000	0.201956
Chr6	275000001	276000000	0.219909
Chr6	276000001	277000000	0.323679
Chr6	277000001	278000000	0.371392
Chr6	278000001	279000000	0.271432
Chr6	279000001	280000000	0.387737
Chr6	280000001	281000000	0.3676
Chr6	281000001	282000000	0.314605
Chr6	282000001	282905081	0.328548
Chr7	1	1000000	0.494051
Chr7	1000001	2000000	0.382448
Chr7	2000001	3000000	0.370983
Chr7	3000001	4000000	0.478585
Chr7	4000001	5000000	0.458607
Chr7	5000001	6000000	0.402057
Chr7	6000001	7000000	0.297588
Chr7	7000001	8000000	0.377008
Chr7	8000001	9000000	0.352657
Chr7	9000001	10000000	0.44281
Chr7	10000001	11000000	0.40855
Chr7	11000001	12000000	0.443949
Chr7	12000001	13000000	0.386334
Chr7	13000001	14000000	0.442094
Chr7	14000001	15000000	0.433207
Chr7	15000001	16000000	0.367981
Chr7	16000001	17000000	0.452231
Chr7	17000001	18000000	0.313377
Chr7	18000001	19000000	0.461164
Chr7	19000001	20000000	0.421784
Chr7	20000001	21000000	0.433049
Chr7	21000001	22000000	0.380268
Chr7	22000001	23000000	0.489946
Chr7	23000001	24000000	0.394041
Chr7	24000001	25000000	0.426689
Chr7	25000001	26000000	0.431183
Chr7	26000001	27000000	0.480647
Chr7	27000001	28000000	0.360705
Chr7	28000001	29000000	0.438994
Chr7	29000001	30000000	0.334869
Chr7	30000001	31000000	0.350625
Chr7	31000001	32000000	0.390273
Chr7	32000001	33000000	0.37975
Chr7	33000001	34000000	0.473043
Chr7	34000001	35000000	0.480009
Chr7	35000001	36000000	0.441956
Chr7	36000001	37000000	0.467597
Chr7	37000001	38000000	0.519424
Chr7	38000001	39000000	0.363907
Chr7	39000001	40000000	0.441555
Chr7	40000001	41000000	0.355919
Chr7	41000001	42000000	0.497543
Chr7	42000001	43000000	0.458513
Chr7	43000001	44000000	0.493334
Chr7	44000001	45000000	0.379421
Chr7	45000001	46000000	0.528672
Chr7	46000001	47000000	0.479745
Chr7	47000001	48000000	0.397163
Chr7	48000001	49000000	0.447769
Chr7	49000001	50000000	0.643176
Chr7	50000001	51000000	0.480051
Chr7	51000001	52000000	0.505408
Chr7	52000001	53000000	0.480318
Chr7	53000001	54000000	0.446019
Chr7	54000001	55000000	0.506712
Chr7	55000001	56000000	0.475073
Chr7	56000001	57000000	0.535846
Chr7	57000001	58000000	0.447176
Chr7	58000001	59000000	0.436761
Chr7	59000001	60000000	0.440183
Chr7	60000001	61000000	0.480018
Chr7	61000001	62000000	0.476376
Chr7	62000001	63000000	0.326824
Chr7	63000001	64000000	0.467622
Chr7	64000001	65000000	0.405624
Chr7	65000001	66000000	0.403324
Chr7	66000001	67000000	0.368846
Chr7	67000001	68000000	0.379639
Chr7	68000001	69000000	0.419964
Chr7	69000001	70000000	0.523944
Chr7	70000001	71000000	0.364839
Chr7	71000001	72000000	0.301924
Chr7	72000001	73000000	0.404955
Chr7	73000001	74000000	0.410147
Chr7	74000001	75000000	0.393795
Chr7	75000001	76000000	0.285285
Chr7	76000001	77000000	0.37693
Chr7	77000001	78000000	0.216065
Chr7	78000001	79000000	0.259084
Chr7	79000001	80000000	0.316242
Chr7	80000001	81000000	0.203001
Chr7	81000001	82000000	0.245726
Chr7	82000001	83000000	0.228586
Chr7	83000001	84000000	0.341984
Chr7	84000001	85000000	0.206864
Chr7	85000001	86000000	0.330657
Chr7	86000001	87000000	0.381973
Chr7	87000001	88000000	0.326377
Chr7	88000001	89000000	0.273462
Chr7	89000001	90000000	0.362803
Chr7	90000001	91000000	0.444966
Chr7	91000001	92000000	0.479118
Chr7	92000001	93000000	0.429727
Chr7	93000001	94000000	0.36179
Chr7	94000001	95000000	0.385129
Chr7	95000001	96000000	0.475641
Chr7	96000001	97000000	0.41181
Chr7	97000001	98000000	0.493161
Chr7	98000001	99000000	0.297803
Chr7	99000001	100000000	0.496092
Chr7	100000001	101000000	0.303947
Chr7	101000001	102000000	0.282281
Chr7	102000001	103000000	0.414587
Chr7	103000001	104000000	0.448091
Chr7	104000001	105000000	0.312251
Chr7	105000001	106000000	0.502182
Chr7	106000001	107000000	0.40867
Chr7	107000001	108000000	0.493466
Chr7	108000001	109000000	0.365014
Chr7	109000001	110000000	0.402844
Chr7	110000001	111000000	0.431575
Chr7	111000001	112000000	0.38642
Chr7	112000001	113000000	0.491224
Chr7	113000001	114000000	0.305475
Chr7	114000001	115000000	0.314254
Chr7	115000001	116000000	0.342109
Chr7	116000001	117000000	0.349658
Chr7	117000001	118000000	0.301055
Chr7	118000001	119000000	0.407759
Chr7	119000001	120000000	0.395456
Chr7	120000001	121000000	0.3461
Chr7	121000001	122000000	0.407509
Chr7	122000001	123000000	0.339533
Chr7	123000001	124000000	0.489074
Chr7	124000001	125000000	0.401306
Chr7	125000001	126000000	0.292709
Chr7	126000001	127000000	0.395372
Chr7	127000001	128000000	0.474492
Chr7	128000001	129000000	0.411698
Chr7	129000001	130000000	0.363968
Chr7	130000001	131000000	0.324242
Chr7	131000001	132000000	0.336959
Chr7	132000001	133000000	0.365086
Chr7	133000001	134000000	0.319088
Chr7	134000001	135000000	0.378496
Chr7	135000001	136000000	0.510663
Chr7	136000001	137000000	0.428768
Chr7	137000001	138000000	0.461369
Chr7	138000001	139000000	0.533003
Chr7	139000001	140000000	0.514239
Chr7	140000001	141000000	0.440023
Chr7	141000001	142000000	0.428957
Chr7	142000001	143000000	0.391359
Chr7	143000001	144000000	0.461491
Chr7	144000001	145000000	0.418565
Chr7	145000001	146000000	0.355703
Chr7	146000001	147000000	0.383458
Chr7	147000001	148000000	0.352686
Chr7	148000001	149000000	0.448242
Chr7	149000001	150000000	0.340464
Chr7	150000001	151000000	0.365059
Chr7	151000001	152000000	0.283296
Chr7	152000001	153000000	0.384115
Chr7	153000001	154000000	0.430959
Chr7	154000001	155000000	0.432661
Chr7	155000001	156000000	0.454811
Chr7	156000001	157000000	0.384885
Chr7	157000001	158000000	0.340072
Chr7	158000001	159000000	0.361389
Chr7	159000001	160000000	0.436754
Chr7	160000001	161000000	0.373889
Chr7	161000001	162000000	0.452055
Chr7	162000001	163000000	0.341964
Chr7	163000001	164000000	0.369229
Chr7	164000001	165000000	0.392145
Chr7	165000001	166000000	0.419821
Chr7	166000001	167000000	0.389934
Chr7	167000001	168000000	0.434295
Chr7	168000001	169000000	0.365013
Chr7	169000001	170000000	0.45241
Chr7	170000001	171000000	0.443415
Chr7	171000001	172000000	0.391016
Chr7	172000001	173000000	0.433895
Chr7	173000001	174000000	0.314455
Chr7	174000001	175000000	0.43143
Chr7	175000001	176000000	0.296347
Chr7	176000001	177000000	0.331219
Chr7	177000001	178000000	0.344392
Chr7	178000001	179000000	0.41686
Chr7	179000001	180000000	0.370123
Chr7	180000001	181000000	0.419674
Chr7	181000001	182000000	0.404189
Chr7	182000001	183000000	0.37308
Chr7	183000001	184000000	0.440953
[truncated: 5,884 more rows]

## Sheet: Figure 1a_track_e
The Gypsy transposons density distribution in C. morifolium genome
Chromosome	Start (bp)	End (bp)	Gypsy transposons density
Chr1	1	1000000	0.188585
Chr1	1000001	2000000	0.232223
Chr1	2000001	3000000	0.274811
Chr1	3000001	4000000	0.213029
Chr1	4000001	5000000	0.195131
Chr1	5000001	6000000	0.240519
Chr1	6000001	7000000	0.213737
Chr1	7000001	8000000	0.223595
Chr1	8000001	9000000	0.19586
Chr1	9000001	10000000	0.211549
Chr1	10000001	11000000	0.226961
Chr1	11000001	12000000	0.20598
Chr1	12000001	13000000	0.17085
Chr1	13000001	14000000	0.357404
Chr1	14000001	15000000	0.262241
Chr1	15000001	16000000	0.255435
Chr1	16000001	17000000	0.204198
Chr1	17000001	18000000	0.250727
Chr1	18000001	19000000	0.219006
Chr1	19000001	20000000	0.162866
Chr1	20000001	21000000	0.280434
Chr1	21000001	22000000	0.272922
Chr1	22000001	23000000	0.174509
Chr1	23000001	24000000	0.277689
Chr1	24000001	25000000	0.244553
Chr1	25000001	26000000	0.084374
Chr1	26000001	27000000	0.075755
Chr1	27000001	28000000	0.141393
Chr1	28000001	29000000	0.114082
Chr1	29000001	30000000	0.152297
Chr1	30000001	31000000	0.12577
Chr1	31000001	32000000	0.153509
Chr1	32000001	33000000	0.073125
Chr1	33000001	34000000	0.139021
Chr1	34000001	35000000	0.136064
Chr1	35000001	36000000	0.257003
Chr1	36000001	37000000	0.183073
Chr1	37000001	38000000	0.237483
Chr1	38000001	39000000	0.196744
Chr1	39000001	40000000	0.251367
Chr1	40000001	41000000	0.219593
Chr1	41000001	42000000	0.269472
Chr1	42000001	43000000	0.282714
Chr1	43000001	44000000	0.158023
Chr1	44000001	45000000	0.268832
Chr1	45000001	46000000	0.349843
Chr1	46000001	47000000	0.248154
Chr1	47000001	48000000	0.255617
Chr1	48000001	49000000	0.268946
Chr1	49000001	50000000	0.255541
Chr1	50000001	51000000	0.299608
Chr1	51000001	52000000	0.269619
Chr1	52000001	53000000	0.345205
Chr1	53000001	54000000	0.188549
Chr1	54000001	55000000	0.239625
Chr1	55000001	56000000	0.33595
Chr1	56000001	57000000	0.286783
Chr1	57000001	58000000	0.287627
Chr1	58000001	59000000	0.141604
Chr1	59000001	60000000	0.206415
Chr1	60000001	61000000	0.240784
Chr1	61000001	62000000	0.287293
Chr1	62000001	63000000	0.152654
Chr1	63000001	64000000	0.290696
Chr1	64000001	65000000	0.248423
Chr1	65000001	66000000	0.229189
Chr1	66000001	67000000	0.221613
Chr1	67000001	68000000	0.249181
Chr1	68000001	69000000	0.266635
Chr1	69000001	70000000	0.242906
Chr1	70000001	71000000	0.247883
Chr1	71000001	72000000	0.249388
Chr1	72000001	73000000	0.178672
Chr1	73000001	74000000	0.286483
Chr1	74000001	75000000	0.168292
Chr1	75000001	76000000	0.187119
Chr1	76000001	77000000	0.192204
Chr1	77000001	78000000	0.180431
Chr1	78000001	79000000	0.270808
Chr1	79000001	80000000	0.243182
Chr1	80000001	81000000	0.288576
Chr1	81000001	82000000	0.174671
Chr1	82000001	83000000	0.211289
Chr1	83000001	84000000	0.247827
Chr1	84000001	85000000	0.260707
Chr1	85000001	86000000	0.337684
Chr1	86000001	87000000	0.120848
Chr1	87000001	88000000	0.290771
Chr1	88000001	89000000	0.228368
Chr1	89000001	90000000	0.199531
Chr1	90000001	91000000	0.401068
Chr1	91000001	92000000	0.287068
Chr1	92000001	93000000	0.327446
Chr1	93000001	94000000	0.333611
Chr1	94000001	95000000	0.304309
Chr1	95000001	96000000	0.251765
Chr1	96000001	97000000	0.169731
Chr1	97000001	98000000	0.251048
Chr1	98000001	99000000	0.199231
Chr1	99000001	100000000	0.240371
Chr1	100000001	101000000	0.270599
Chr1	101000001	102000000	0.278515
Chr1	102000001	103000000	0.211429
Chr1	103000001	104000000	0.29355
Chr1	104000001	105000000	0.327423
Chr1	105000001	106000000	0.174772
Chr1	106000001	107000000	0.264528
Chr1	107000001	108000000	0.275783
Chr1	108000001	109000000	0.252046
Chr1	109000001	110000000	0.274187
Chr1	110000001	111000000	0.240937
Chr1	111000001	112000000	0.233983
Chr1	112000001	113000000	0.218835
Chr1	113000001	114000000	0.154043
Chr1	114000001	115000000	0.310041
Chr1	115000001	116000000	0.268148
Chr1	116000001	117000000	0.2621
Chr1	117000001	118000000	0.291912
Chr1	118000001	119000000	0.217756
Chr1	119000001	120000000	0.256976
Chr1	120000001	121000000	0.222345
Chr1	121000001	122000000	0.219802
Chr1	122000001	123000000	0.276112
Chr1	123000001	124000000	0.285289
Chr1	124000001	125000000	0.237255
Chr1	125000001	126000000	0.314886
Chr1	126000001	127000000	0.224381
Chr1	127000001	128000000	0.313324
Chr1	128000001	129000000	0.211664
Chr1	129000001	130000000	0.196464
Chr1	130000001	131000000	0.212516
Chr1	131000001	132000000	0.251284
Chr1	132000001	133000000	0.241335
Chr1	133000001	134000000	0.317261
Chr1	134000001	135000000	0.244025
Chr1	135000001	136000000	0.244536
Chr1	136000001	137000000	0.283272
Chr1	137000001	138000000	0.317636
Chr1	138000001	139000000	0.290553
Chr1	139000001	140000000	0.371795
Chr1	140000001	141000000	0.247817
Chr1	141000001	142000000	0.286849
Chr1	142000001	143000000	0.260215
Chr1	143000001	144000000	0.280094
Chr1	144000001	145000000	0.216369
Chr1	145000001	146000000	0.30996
Chr1	146000001	147000000	0.225952
Chr1	147000001	148000000	0.29962
Chr1	148000001	149000000	0.35205
Chr1	149000001	150000000	0.202511
Chr1	150000001	151000000	0.220836
Chr1	151000001	152000000	0.268531
Chr1	152000001	153000000	0.292904
Chr1	153000001	154000000	0.196516
Chr1	154000001	155000000	0.272037
Chr1	155000001	156000000	0.293951
Chr1	156000001	157000000	0.285098
Chr1	157000001	158000000	0.232312
Chr1	158000001	159000000	0.224854
Chr1	159000001	160000000	0.26404
Chr1	160000001	161000000	0.288208
Chr1	161000001	162000000	0.326689
Chr1	162000001	163000000	0.35583
Chr1	163000001	164000000	0.267938
Chr1	164000001	165000000	0.42857
Chr1	165000001	166000000	0.278783
Chr1	166000001	167000000	0.316537
Chr1	167000001	168000000	0.3254
Chr1	168000001	169000000	0.212576
Chr1	169000001	170000000	0.281192
Chr1	170000001	171000000	0.268902
Chr1	171000001	172000000	0.330774
Chr1	172000001	173000000	0.32973
Chr1	173000001	174000000	0.338544
Chr1	174000001	175000000	0.316181
Chr1	175000001	176000000	0.280125
Chr1	176000001	177000000	0.385205
Chr1	177000001	178000000	0.272244
Chr1	178000001	179000000	0.243688
Chr1	179000001	180000000	0.252917
Chr1	180000001	181000000	0.276761
Chr1	181000001	182000000	0.35891
Chr1	182000001	183000000	0.249754
Chr1	183000001	184000000	0.239946
Chr1	184000001	185000000	0.250876
Chr1	185000001	186000000	0.29763
Chr1	186000001	187000000	0.346537
Chr1	187000001	188000000	0.227301
Chr1	188000001	189000000	0.163281
Chr1	189000001	190000000	0.177075
Chr1	190000001	191000000	0.281857
Chr1	191000001	192000000	0.187103
Chr1	192000001	193000000	0.310162
Chr1	193000001	194000000	0.256372
Chr1	194000001	195000000	0.161325
Chr1	195000001	196000000	0.224479
Chr1	196000001	197000000	0.257803
Chr1	197000001	198000000	0.214902
Chr1	198000001	199000000	0.20424
Chr1	199000001	200000000	0.258958
Chr1	200000001	201000000	0.215909
Chr1	201000001	202000000	0.209131
Chr1	202000001	203000000	0.283024
Chr1	203000001	204000000	0.247641
Chr1	204000001	205000000	0.346515
Chr1	205000001	206000000	0.259998
Chr1	206000001	207000000	0.152016
Chr1	207000001	208000000	0.346236
Chr1	208000001	209000000	0.265522
Chr1	209000001	210000000	0.245491
Chr1	210000001	211000000	0.25364
Chr1	211000001	212000000	0.263338
Chr1	212000001	213000000	0.228625
Chr1	213000001	214000000	0.256828
Chr1	214000001	215000000	0.224097
Chr1	215000001	216000000	0.141131
Chr1	216000001	217000000	0.334648
Chr1	217000001	218000000	0.317054
Chr1	218000001	219000000	0.199335
Chr1	219000001	220000000	0.256024
Chr1	220000001	221000000	0.253173
Chr1	221000001	222000000	0.236276
Chr1	222000001	223000000	0.275141
Chr1	223000001	224000000	0.289032
Chr1	224000001	225000000	0.232056
Chr1	225000001	226000000	0.243352
Chr1	226000001	227000000	0.271588
Chr1	227000001	228000000	0.279226
Chr1	228000001	229000000	0.228236
Chr1	229000001	230000000	0.332656
Chr1	230000001	231000000	0.251984
Chr1	231000001	232000000	0.270009
Chr1	232000001	233000000	0.258596
Chr1	233000001	234000000	0.238007
Chr1	234000001	235000000	0.304886
Chr1	235000001	236000000	0.210058
Chr1	236000001	237000000	0.221347
Chr1	237000001	238000000	0.265399
Chr1	238000001	239000000	0.245547
Chr1	239000001	240000000	0.142226
Chr1	240000001	241000000	0.194841
Chr1	241000001	242000000	0.221362
Chr1	242000001	243000000	0.192717
Chr1	243000001	244000000	0.216436
Chr1	244000001	245000000	0.255497
Chr1	245000001	246000000	0.13505
Chr1	246000001	247000000	0.164005
Chr1	247000001	248000000	0.220188
Chr1	248000001	249000000	0.160857
Chr1	249000001	250000000	0.313945
Chr1	250000001	251000000	0.325037
Chr1	251000001	252000000	0.280828
Chr1	252000001	253000000	0.237726
Chr1	253000001	254000000	0.228482
Chr1	254000001	255000000	0.253902
Chr1	255000001	256000000	0.254606
Chr1	256000001	257000000	0.221219
Chr1	257000001	258000000	0.26013
Chr1	258000001	259000000	0.219061
Chr1	259000001	260000000	0.23063
Chr1	260000001	261000000	0.193224
Chr1	261000001	262000000	0.28385
Chr1	262000001	263000000	0.246368
Chr1	263000001	264000000	0.305631
Chr1	264000001	265000000	0.239858
Chr1	265000001	266000000	0.260354
Chr1	266000001	267000000	0.318393
Chr1	267000001	268000000	0.282112
Chr1	268000001	269000000	0.237554
Chr1	269000001	270000000	0.239864
Chr1	270000001	271000000	0.18612
Chr1	271000001	272000000	0.180242
Chr1	272000001	273000000	0.186407
Chr1	273000001	274000000	0.247657
Chr1	274000001	275000000	0.271269
Chr1	275000001	276000000	0.256853
Chr1	276000001	277000000	0.245591
Chr1	277000001	278000000	0.332625
Chr1	278000001	279000000	0.250424
Chr1	279000001	280000000	0.26625
Chr1	280000001	281000000	0.289669
Chr1	281000001	282000000	0.208934
Chr1	282000001	283000000	0.237576
Chr1	283000001	284000000	0.310279
Chr1	284000001	285000000	0.315305
Chr1	285000001	286000000	0.257471
Chr1	286000001	287000000	0.213077
Chr1	287000001	288000000	0.283939
Chr1	288000001	289000000	0.218347
Chr1	289000001	290000000	0.364237
Chr1	290000001	291000000	0.350601
Chr1	291000001	292000000	0.309116
Chr1	292000001	293000000	0.418188
Chr1	293000001	294000000	0.367436
Chr1	294000001	295000000	0.328955
Chr1	295000001	296000000	0.331849
Chr1	296000001	297000000	0.228941
Chr1	297000001	298000000	0.299052
Chr1	298000001	299000000	0.285446
Chr1	299000001	300000000	0.263187
Chr1	300000001	301000000	0.29428
Chr1	301000001	302000000	0.288772
Chr1	302000001	303000000	0.181669
Chr1	303000001	304000000	0.266354
Chr1	304000001	305000000	0.162382
Chr1	305000001	306000000	0.220379
Chr1	306000001	307000000	0.282415
Chr1	307000001	308000000	0.215117
Chr1	308000001	309000000	0.194011
Chr1	309000001	310000000	0.341694
Chr1	310000001	311000000	0.222843
Chr1	311000001	312000000	0.270666
Chr1	312000001	313000000	0.299043
Chr1	313000001	314000000	0.235758
Chr1	314000001	315000000	0.23908
Chr1	315000001	316000000	0.287723
Chr1	316000001	317000000	0.202474
Chr1	317000001	318000000	0.306296
Chr1	318000001	319000000	0.256655
Chr1	319000001	320000000	0.214605
Chr1	320000001	321000000	0.170926
Chr1	321000001	322000000	0.182336
Chr1	322000001	323000000	0.239692
Chr1	323000001	324000000	0.122981
Chr1	324000001	325000000	0.146498
Chr1	325000001	326000000	0.223363
Chr1	326000001	327000000	0.210926
Chr1	327000001	328000000	0.279985
Chr1	328000001	329000000	0.308069
Chr1	329000001	330000000	0.168273
Chr1	330000001	331000000	0.235763
Chr1	331000001	332000000	0.19595
Chr1	332000001	333000000	0.233847
Chr1	333000001	334000000	0.234784
Chr1	334000001	335000000	0.20642
Chr1	335000001	336000000	0.127883
Chr1	336000001	337000000	0.246706
Chr1	337000001	338000000	0.296928
Chr1	338000001	339000000	0.202344
Chr1	339000001	340000000	0.115254
Chr1	340000001	341000000	0.2534
Chr1	341000001	341398601	0.121061
Chr2	1	1000000	0.240826
Chr2	1000001	2000000	0.191319
Chr2	2000001	3000000	0.15324
Chr2	3000001	4000000	0.214373
Chr2	4000001	5000000	0.210645
Chr2	5000001	6000000	0.176986
Chr2	6000001	7000000	0.188908
Chr2	7000001	8000000	0.392859
Chr2	8000001	9000000	0.227263
Chr2	9000001	10000000	0.303861
Chr2	10000001	11000000	0.22424
Chr2	11000001	12000000	0.291344
Chr2	12000001	13000000	0.241402
Chr2	13000001	14000000	0.187905
Chr2	14000001	15000000	0.115295
Chr2	15000001	16000000	0.101543
Chr2	16000001	17000000	0.131199
Chr2	17000001	18000000	0.120187
Chr2	18000001	19000000	0.150824
Chr2	19000001	20000000	0.149619
Chr2	20000001	21000000	0.180488
Chr2	21000001	22000000	0.209169
Chr2	22000001	23000000	0.162228
Chr2	23000001	24000000	0.194085
Chr2	24000001	25000000	0.188677
Chr2	25000001	26000000	0.106541
Chr2	26000001	27000000	0.186259
Chr2	27000001	28000000	0.222489
Chr2	28000001	29000000	0.084218
Chr2	29000001	30000000	0.257647
Chr2	30000001	31000000	0.202628
Chr2	31000001	32000000	0.181976
Chr2	32000001	33000000	0.247441
Chr2	33000001	34000000	0.234072
Chr2	34000001	35000000	0.256264
Chr2	35000001	36000000	0.335392
Chr2	36000001	37000000	0.208823
Chr2	37000001	38000000	0.344249
Chr2	38000001	39000000	0.257584
Chr2	39000001	40000000	0.379806
Chr2	40000001	41000000	0.237901
Chr2	41000001	42000000	0.261474
Chr2	42000001	43000000	0.313433
Chr2	43000001	44000000	0.248205
Chr2	44000001	45000000	0.186034
Chr2	45000001	46000000	0.156073
Chr2	46000001	47000000	0.23279
Chr2	47000001	48000000	0.271294
Chr2	48000001	49000000	0.164905
Chr2	49000001	50000000	0.242148
Chr2	50000001	51000000	0.20869
Chr2	51000001	52000000	0.307311
Chr2	52000001	53000000	0.366372
Chr2	53000001	54000000	0.466492
Chr2	54000001	55000000	0.240009
Chr2	55000001	56000000	0.260086
Chr2	56000001	57000000	0.227709
Chr2	57000001	58000000	0.174984
Chr2	58000001	59000000	0.261012
Chr2	59000001	60000000	0.234768
Chr2	60000001	61000000	0.225411
Chr2	61000001	62000000	0.29083
Chr2	62000001	63000000	0.265252
Chr2	63000001	64000000	0.314804
Chr2	64000001	65000000	0.19821
Chr2	65000001	66000000	0.245264
Chr2	66000001	67000000	0.344842
Chr2	67000001	68000000	0.208571
Chr2	68000001	69000000	0.228357
Chr2	69000001	70000000	0.172628
Chr2	70000001	71000000	0.317833
Chr2	71000001	72000000	0.328147
Chr2	72000001	73000000	0.198498
Chr2	73000001	74000000	0.135126
Chr2	74000001	75000000	0.192278
Chr2	75000001	76000000	0.274492
Chr2	76000001	77000000	0.259458
Chr2	77000001	78000000	0.218205
Chr2	78000001	79000000	0.21596
Chr2	79000001	80000000	0.157513
Chr2	80000001	81000000	0.271778
Chr2	81000001	82000000	0.337074
Chr2	82000001	83000000	0.282721
Chr2	83000001	84000000	0.160888
Chr2	84000001	85000000	0.23801
Chr2	85000001	86000000	0.146855
Chr2	86000001	87000000	0.208533
Chr2	87000001	88000000	0.234575
Chr2	88000001	89000000	0.280279
Chr2	89000001	90000000	0.287493
Chr2	90000001	91000000	0.241648
Chr2	91000001	92000000	0.218511
Chr2	92000001	93000000	0.27147
Chr2	93000001	94000000	0.280602
Chr2	94000001	95000000	0.312668
Chr2	95000001	96000000	0.334324
Chr2	96000001	97000000	0.309737
Chr2	97000001	98000000	0.261532
Chr2	98000001	99000000	0.232665
Chr2	99000001	100000000	0.155655
Chr2	100000001	101000000	0.20107
Chr2	101000001	102000000	0.295691
Chr2	102000001	103000000	0.169404
Chr2	103000001	104000000	0.308128
Chr2	104000001	105000000	0.217758
Chr2	105000001	106000000	0.280719
Chr2	106000001	107000000	0.268857
Chr2	107000001	108000000	0.368128
Chr2	108000001	109000000	0.233275
Chr2	109000001	110000000	0.294666
Chr2	110000001	111000000	0.256331
Chr2	111000001	112000000	0.285086
Chr2	112000001	113000000	0.171826
Chr2	113000001	114000000	0.290396
Chr2	114000001	115000000	0.208797
Chr2	115000001	116000000	0.265527
Chr2	116000001	117000000	0.22789
Chr2	117000001	118000000	0.300539
Chr2	118000001	119000000	0.206838
Chr2	119000001	120000000	0.194338
Chr2	120000001	121000000	0.279275
Chr2	121000001	122000000	0.218726
Chr2	122000001	123000000	0.229504
Chr2	123000001	124000000	0.252602
Chr2	124000001	125000000	0.258404
Chr2	125000001	126000000	0.219495
Chr2	126000001	127000000	0.275593
Chr2	127000001	128000000	0.357018
Chr2	128000001	129000000	0.182575
Chr2	129000001	130000000	0.315832
Chr2	130000001	131000000	0.308069
Chr2	131000001	132000000	0.247002
Chr2	132000001	133000000	0.241649
Chr2	133000001	134000000	0.209278
Chr2	134000001	135000000	0.247878
Chr2	135000001	136000000	0.290569
Chr2	136000001	137000000	0.265689
Chr2	137000001	138000000	0.201849
Chr2	138000001	139000000	0.341594
Chr2	139000001	140000000	0.252912
Chr2	140000001	141000000	0.211512
Chr2	141000001	142000000	0.260422
Chr2	142000001	143000000	0.206964
Chr2	143000001	144000000	0.293877
Chr2	144000001	145000000	0.300128
Chr2	145000001	146000000	0.395197
Chr2	146000001	147000000	0.359902
Chr2	147000001	148000000	0.372527
Chr2	148000001	149000000	0.267925
Chr2	149000001	150000000	0.283496
Chr2	150000001	151000000	0.412759
Chr2	151000001	152000000	0.306941
Chr2	152000001	153000000	0.276429
Chr2	153000001	154000000	0.381766
Chr2	154000001	155000000	0.221356
Chr2	155000001	156000000	0.219596
Chr2	156000001	157000000	0.321601
Chr2	157000001	158000000	0.414202
Chr2	158000001	159000000	0.225986
Chr2	159000001	160000000	0.406196
Chr2	160000001	161000000	0.19876
Chr2	161000001	162000000	0.204987
Chr2	162000001	163000000	0.255075
Chr2	163000001	164000000	0.269808
Chr2	164000001	165000000	0.213234
Chr2	165000001	166000000	0.241734
Chr2	166000001	167000000	0.260007
Chr2	167000001	168000000	0.244652
Chr2	168000001	169000000	0.349424
Chr2	169000001	170000000	0.198928
Chr2	170000001	171000000	0.193373
Chr2	171000001	172000000	0.277018
Chr2	172000001	173000000	0.293418
Chr2	173000001	174000000	0.245443
Chr2	174000001	175000000	0.318038
Chr2	175000001	176000000	0.271635
Chr2	176000001	177000000	0.311376
Chr2	177000001	178000000	0.143345
Chr2	178000001	179000000	0.25633
Chr2	179000001	180000000	0.201109
Chr2	180000001	181000000	0.258052
Chr2	181000001	182000000	0.309611
Chr2	182000001	183000000	0.303547
Chr2	183000001	184000000	0.209348
Chr2	184000001	185000000	0.230931
Chr2	185000001	186000000	0.212784
Chr2	186000001	187000000	0.336647
Chr2	187000001	188000000	0.207742
Chr2	188000001	189000000	0.283264
Chr2	189000001	190000000	0.315641
Chr2	190000001	191000000	0.299159
Chr2	191000001	192000000	0.355785
Chr2	192000001	193000000	0.284256
Chr2	193000001	194000000	0.303272
Chr2	194000001	195000000	0.196028
Chr2	195000001	196000000	0.202845
Chr2	196000001	197000000	0.2214
Chr2	197000001	198000000	0.252232
Chr2	198000001	199000000	0.197551
Chr2	199000001	200000000	0.181825
Chr2	200000001	201000000	0.295282
Chr2	201000001	202000000	0.244202
Chr2	202000001	203000000	0.22997
Chr2	203000001	204000000	0.187804
Chr2	204000001	205000000	0.1784
Chr2	205000001	206000000	0.24036
Chr2	206000001	207000000	0.331566
Chr2	207000001	208000000	0.264262
Chr2	208000001	209000000	0.194504
Chr2	209000001	210000000	0.272136
Chr2	210000001	211000000	0.308775
Chr2	211000001	212000000	0.336383
Chr2	212000001	213000000	0.30433
Chr2	213000001	214000000	0.219371
Chr2	214000001	215000000	0.263377
Chr2	215000001	216000000	0.216944
Chr2	216000001	217000000	0.262099
Chr2	217000001	218000000	0.427551
Chr2	218000001	219000000	0.252754
Chr2	219000001	220000000	0.372171
Chr2	220000001	221000000	0.280662
Chr2	221000001	222000000	0.21333
Chr2	222000001	223000000	0.220552
Chr2	223000001	224000000	0.237796
Chr2	224000001	225000000	0.232927
Chr2	225000001	226000000	0.234965
Chr2	226000001	227000000	0.27702
Chr2	227000001	228000000	0.283402
Chr2	228000001	229000000	0.22015
Chr2	229000001	230000000	0.25608
Chr2	230000001	231000000	0.223912
Chr2	231000001	232000000	0.238307
Chr2	232000001	233000000	0.337223
Chr2	233000001	234000000	0.232145
Chr2	234000001	235000000	0.339004
Chr2	235000001	236000000	0.205978
Chr2	236000001	237000000	0.251184
Chr2	237000001	238000000	0.293441
Chr2	238000001	239000000	0.267906
Chr2	239000001	240000000	0.31431
Chr2	240000001	241000000	0.195885
Chr2	241000001	242000000	0.309246
Chr2	242000001	243000000	0.205207
Chr2	243000001	244000000	0.209745
Chr2	244000001	245000000	0.225279
Chr2	245000001	246000000	0.207161
Chr2	246000001	247000000	0.223308
Chr2	247000001	248000000	0.194581
Chr2	248000001	249000000	0.124027
Chr2	249000001	250000000	0.17058
Chr2	250000001	251000000	0.253385
Chr2	251000001	252000000	0.193947
Chr2	252000001	253000000	0.142415
Chr2	253000001	254000000	0.143357
Chr2	254000001	255000000	0.222246
Chr2	255000001	256000000	0.25751
Chr2	256000001	257000000	0.177664
Chr2	257000001	258000000	0.178635
Chr2	258000001	259000000	0.190247
Chr2	259000001	260000000	0.136331
Chr2	260000001	261000000	0.207342
Chr2	261000001	262000000	0.189285
Chr2	262000001	263000000	0.213675
Chr2	263000001	264000000	0.116379
Chr2	264000001	265000000	0.164883
Chr2	265000001	266000000	0.273743
Chr2	266000001	267000000	0.226866
Chr2	267000001	268000000	0.221473
Chr2	268000001	269000000	0.198538
Chr2	269000001	270000000	0.138705
Chr2	270000001	271000000	0.22954
Chr2	271000001	272000000	0.16701
Chr2	272000001	273000000	0.228008
Chr2	273000001	274000000	0.233758
Chr2	274000001	275000000	0.16587
Chr2	275000001	276000000	0.19832
Chr2	276000001	277000000	0.144081
Chr2	277000001	278000000	0.140158
Chr2	278000001	279000000	0.134118
Chr2	279000001	280000000	0.237679
Chr2	280000001	281000000	0.120639
Chr2	281000001	282000000	0.204074
Chr2	282000001	283000000	0.21146
Chr2	283000001	284000000	0.169093
Chr2	284000001	285000000	0.196625
Chr2	285000001	286000000	0.188011
Chr2	286000001	287000000	0.270967
Chr2	287000001	288000000	0.157249
Chr2	288000001	289000000	0.161588
Chr2	289000001	290000000	0.294851
Chr2	290000001	291000000	0.2161
Chr2	291000001	292000000	0.365604
Chr2	292000001	293000000	0.212003
Chr2	293000001	294000000	0.264685
Chr2	294000001	295000000	0.32039
Chr2	295000001	295030345	0.199275
Chr3	1	1000000	0.155684
Chr3	1000001	2000000	0.277502
Chr3	2000001	3000000	0.14468
Chr3	3000001	4000000	0.22957
Chr3	4000001	5000000	0.181932
Chr3	5000001	6000000	0.17742
Chr3	6000001	7000000	0.184328
Chr3	7000001	8000000	0.097161
Chr3	8000001	9000000	0.359405
Chr3	9000001	10000000	0.343056
Chr3	10000001	11000000	0.180229
Chr3	11000001	12000000	0.238324
Chr3	12000001	13000000	0.310519
Chr3	13000001	14000000	0.260681
Chr3	14000001	15000000	0.181835
Chr3	15000001	16000000	0.235458
Chr3	16000001	17000000	0.147408
Chr3	17000001	18000000	0.170855
Chr3	18000001	19000000	0.242308
Chr3	19000001	20000000	0.229986
Chr3	20000001	21000000	0.204858
Chr3	21000001	22000000	0.254451
Chr3	22000001	23000000	0.1161
Chr3	23000001	24000000	0.152021
Chr3	24000001	25000000	0.069697
Chr3	25000001	26000000	0.106831
Chr3	26000001	27000000	0.157318
Chr3	27000001	28000000	0.401475
Chr3	28000001	29000000	0.102923
Chr3	29000001	30000000	0.213979
Chr3	30000001	31000000	0.181115
Chr3	31000001	32000000	0.259473
Chr3	32000001	33000000	0.189276
Chr3	33000001	34000000	0.16633
Chr3	34000001	35000000	0.149339
Chr3	35000001	36000000	0.189703
Chr3	36000001	37000000	0.162717
Chr3	37000001	38000000	0.28539
Chr3	38000001	39000000	0.330647
Chr3	39000001	40000000	0.246392
Chr3	40000001	41000000	0.209282
Chr3	41000001	42000000	0.16093
Chr3	42000001	43000000	0.335173
Chr3	43000001	44000000	0.311967
Chr3	44000001	45000000	0.201567
Chr3	45000001	46000000	0.204568
Chr3	46000001	47000000	0.255278
Chr3	47000001	48000000	0.272664
Chr3	48000001	49000000	0.323021
Chr3	49000001	50000000	0.213082
Chr3	50000001	51000000	0.295352
Chr3	51000001	52000000	0.212311
Chr3	52000001	53000000	0.176503
Chr3	53000001	54000000	0.389622
Chr3	54000001	55000000	0.173325
Chr3	55000001	56000000	0.142707
Chr3	56000001	57000000	0.317932
Chr3	57000001	58000000	0.251226
Chr3	58000001	59000000	0.187747
Chr3	59000001	60000000	0.237113
Chr3	60000001	61000000	0.240245
Chr3	61000001	62000000	0.285282
Chr3	62000001	63000000	0.26801
Chr3	63000001	64000000	0.261102
Chr3	64000001	65000000	0.204597
Chr3	65000001	66000000	0.191816
Chr3	66000001	67000000	0.179054
Chr3	67000001	68000000	0.28598
Chr3	68000001	69000000	0.227397
Chr3	69000001	70000000	0.201091
Chr3	70000001	71000000	0.18528
Chr3	71000001	72000000	0.315646
Chr3	72000001	73000000	0.314491
Chr3	73000001	74000000	0.202673
Chr3	74000001	75000000	0.211098
Chr3	75000001	76000000	0.200024
Chr3	76000001	77000000	0.241369
Chr3	77000001	78000000	0.27177
Chr3	78000001	79000000	0.268912
Chr3	79000001	80000000	0.199911
Chr3	80000001	81000000	0.257006
Chr3	81000001	82000000	0.248342
Chr3	82000001	83000000	0.34481
Chr3	83000001	84000000	0.231707
Chr3	84000001	85000000	0.315918
Chr3	85000001	86000000	0.19477
Chr3	86000001	87000000	0.250408
Chr3	87000001	88000000	0.230854
Chr3	88000001	89000000	0.275424
Chr3	89000001	90000000	0.220492
Chr3	90000001	91000000	0.293562
Chr3	91000001	92000000	0.225621
Chr3	92000001	93000000	0.287984
Chr3	93000001	94000000	0.317866
Chr3	94000001	95000000	0.217471
Chr3	95000001	96000000	0.189637
Chr3	96000001	97000000	0.178396
Chr3	97000001	98000000	0.231582
Chr3	98000001	99000000	0.182414
Chr3	99000001	100000000	0.187223
Chr3	100000001	101000000	0.299981
Chr3	101000001	102000000	0.242666
Chr3	102000001	103000000	0.261948
Chr3	103000001	104000000	0.328477
Chr3	104000001	105000000	0.210246
Chr3	105000001	106000000	0.338187
Chr3	106000001	107000000	0.337414
Chr3	107000001	108000000	0.256898
Chr3	108000001	109000000	0.249233
Chr3	109000001	110000000	0.213264
Chr3	110000001	111000000	0.235778
Chr3	111000001	112000000	0.16628
Chr3	112000001	113000000	0.289531
Chr3	113000001	114000000	0.305627
Chr3	114000001	115000000	0.208284
Chr3	115000001	116000000	0.231204
Chr3	116000001	117000000	0.272098
Chr3	117000001	118000000	0.314956
Chr3	118000001	119000000	0.210562
Chr3	119000001	120000000	0.217346
Chr3	120000001	121000000	0.235224
Chr3	121000001	122000000	0.20376
Chr3	122000001	123000000	0.258829
Chr3	123000001	124000000	0.338187
Chr3	124000001	125000000	0.315451
Chr3	125000001	126000000	0.256534
Chr3	126000001	127000000	0.289443
Chr3	127000001	128000000	0.313639
Chr3	128000001	129000000	0.29765
Chr3	129000001	130000000	0.334538
Chr3	130000001	131000000	0.251851
Chr3	131000001	132000000	0.238956
Chr3	132000001	133000000	0.274185
Chr3	133000001	134000000	0.351642
Chr3	134000001	135000000	0.201092
Chr3	135000001	136000000	0.18471
Chr3	136000001	137000000	0.259729
Chr3	137000001	138000000	0.255783
Chr3	138000001	139000000	0.23189
Chr3	139000001	140000000	0.231824
Chr3	140000001	141000000	0.243958
Chr3	141000001	142000000	0.185873
Chr3	142000001	143000000	0.211582
Chr3	143000001	144000000	0.208804
Chr3	144000001	145000000	0.243374
Chr3	145000001	146000000	0.292538
Chr3	146000001	147000000	0.255831
Chr3	147000001	148000000	0.232235
Chr3	148000001	149000000	0.193178
Chr3	149000001	150000000	0.186294
Chr3	150000001	151000000	0.149477
Chr3	151000001	152000000	0.28463
Chr3	152000001	153000000	0.271736
Chr3	153000001	154000000	0.342067
Chr3	154000001	155000000	0.256242
Chr3	155000001	156000000	0.294886
Chr3	156000001	157000000	0.272998
Chr3	157000001	158000000	0.355061
Chr3	158000001	159000000	0.408514
Chr3	159000001	160000000	0.326609
Chr3	160000001	161000000	0.384253
Chr3	161000001	162000000	0.221927
Chr3	162000001	163000000	0.229301
Chr3	163000001	164000000	0.322542
Chr3	164000001	165000000	0.265508
Chr3	165000001	166000000	0.197604
Chr3	166000001	167000000	0.297151
Chr3	167000001	168000000	0.308908
Chr3	168000001	169000000	0.20704
Chr3	169000001	170000000	0.256091
Chr3	170000001	171000000	0.246993
Chr3	171000001	172000000	0.324196
Chr3	172000001	173000000	0.162691
Chr3	173000001	174000000	0.297209
Chr3	174000001	175000000	0.302093
Chr3	175000001	176000000	0.287571
Chr3	176000001	177000000	0.206021
Chr3	177000001	178000000	0.267773
Chr3	178000001	179000000	0.232848
Chr3	179000001	180000000	0.264781
Chr3	180000001	181000000	0.168551
Chr3	181000001	182000000	0.19677
Chr3	182000001	183000000	0.222716
Chr3	183000001	184000000	0.210703
Chr3	184000001	185000000	0.177831
Chr3	185000001	186000000	0.154122
Chr3	186000001	187000000	0.265457
Chr3	187000001	188000000	0.256962
Chr3	188000001	189000000	0.237995
Chr3	189000001	190000000	0.31274
Chr3	190000001	191000000	0.244999
Chr3	191000001	192000000	0.188252
Chr3	192000001	193000000	0.210311
Chr3	193000001	194000000	0.220672
Chr3	194000001	195000000	0.168592
Chr3	195000001	196000000	0.16947
Chr3	196000001	197000000	0.295054
Chr3	197000001	198000000	0.249884
Chr3	198000001	199000000	0.196215
Chr3	199000001	200000000	0.246647
Chr3	200000001	201000000	0.234503
Chr3	201000001	202000000	0.305299
Chr3	202000001	203000000	0.24118
Chr3	203000001	204000000	0.252197
Chr3	204000001	205000000	0.30042
Chr3	205000001	206000000	0.296809
Chr3	206000001	207000000	0.241934
Chr3	207000001	208000000	0.361797
Chr3	208000001	209000000	0.214762
Chr3	209000001	210000000	0.25739
Chr3	210000001	211000000	0.323282
Chr3	211000001	212000000	0.252088
Chr3	212000001	213000000	0.206999
Chr3	213000001	214000000	0.337794
Chr3	214000001	215000000	0.252596
Chr3	215000001	216000000	0.261896
Chr3	216000001	217000000	0.285459
Chr3	217000001	218000000	0.217433
Chr3	218000001	219000000	0.301144
Chr3	219000001	220000000	0.201055
Chr3	220000001	221000000	0.237496
Chr3	221000001	222000000	0.274734
Chr3	222000001	223000000	0.27481
Chr3	223000001	224000000	0.20547
Chr3	224000001	225000000	0.185236
Chr3	225000001	226000000	0.233012
Chr3	226000001	227000000	0.250076
Chr3	227000001	228000000	0.157805
Chr3	228000001	229000000	0.340756
Chr3	229000001	230000000	0.216759
Chr3	230000001	231000000	0.192818
Chr3	231000001	232000000	0.257918
Chr3	232000001	233000000	0.279987
Chr3	233000001	234000000	0.259357
Chr3	234000001	235000000	0.21426
Chr3	235000001	236000000	0.266047
Chr3	236000001	237000000	0.246957
Chr3	237000001	238000000	0.243058
Chr3	238000001	239000000	0.184325
Chr3	239000001	240000000	0.254927
Chr3	240000001	241000000	0.163162
Chr3	241000001	242000000	0.294003
Chr3	242000001	243000000	0.391966
Chr3	243000001	244000000	0.23367
Chr3	244000001	245000000	0.296519
Chr3	245000001	246000000	0.283457
Chr3	246000001	247000000	0.215445
Chr3	247000001	248000000	0.253453
Chr3	248000001	249000000	0.362445
Chr3	249000001	250000000	0.36449
Chr3	250000001	251000000	0.295163
Chr3	251000001	252000000	0.27956
Chr3	252000001	253000000	0.227285
Chr3	253000001	254000000	0.34382
Chr3	254000001	255000000	0.274019
Chr3	255000001	256000000	0.234113
Chr3	256000001	257000000	0.221686
Chr3	257000001	258000000	0.183573
Chr3	258000001	259000000	0.227467
Chr3	259000001	260000000	0.226076
Chr3	260000001	261000000	0.252023
Chr3	261000001	262000000	0.230775
Chr3	262000001	263000000	0.226823
Chr3	263000001	264000000	0.27104
Chr3	264000001	265000000	0.231963
Chr3	265000001	266000000	0.242001
Chr3	266000001	267000000	0.302867
Chr3	267000001	268000000	0.340742
Chr3	268000001	269000000	0.316125
Chr3	269000001	270000000	0.202605
Chr3	270000001	271000000	0.154965
Chr3	271000001	272000000	0.305394
Chr3	272000001	273000000	0.263203
Chr3	273000001	274000000	0.242831
Chr3	274000001	275000000	0.226415
Chr3	275000001	276000000	0.199234
Chr3	276000001	277000000	0.214767
Chr3	277000001	278000000	0.211837
Chr3	278000001	279000000	0.200745
Chr3	279000001	280000000	0.212666
Chr3	280000001	281000000	0.15849
Chr3	281000001	282000000	0.182622
Chr3	282000001	283000000	0.279012
Chr3	283000001	284000000	0.233731
Chr3	284000001	285000000	0.285012
Chr3	285000001	286000000	0.293906
Chr3	286000001	287000000	0.252616
Chr3	287000001	288000000	0.223879
Chr3	288000001	289000000	0.24903
Chr3	289000001	290000000	0.138279
Chr3	290000001	291000000	0.164534
Chr3	291000001	292000000	0.17808
Chr3	292000001	293000000	0.207806
Chr3	293000001	294000000	0.232006
Chr3	294000001	295000000	0.101998
Chr3	295000001	296000000	0.152829
Chr3	296000001	297000000	0.128196
Chr3	297000001	298000000	0.147785
Chr3	298000001	299000000	0.131911
Chr3	299000001	300000000	0.201236
Chr3	300000001	301000000	0.105384
Chr3	301000001	302000000	0.213501
Chr3	302000001	303000000	0.27065
Chr3	303000001	304000000	0.16976
Chr3	304000001	305000000	0.146686
Chr3	305000001	306000000	0.256733
Chr3	306000001	307000000	0.325956
Chr3	307000001	308000000	0.270141
Chr3	308000001	309000000	0.392932
Chr3	309000001	310000000	0.255124
Chr3	310000001	311000000	0.276212
Chr3	311000001	312000000	0.259002
Chr3	312000001	313000000	0.159047
Chr3	313000001	313095894	0.171679
Chr4	1	1000000	0.374548
Chr4	1000001	2000000	0.178768
Chr4	2000001	3000000	0.210221
Chr4	3000001	4000000	0.156158
Chr4	4000001	5000000	0.190084
Chr4	5000001	6000000	0.165831
Chr4	6000001	7000000	0.273834
Chr4	7000001	8000000	0.310734
Chr4	8000001	9000000	0.267791
Chr4	9000001	10000000	0.234615
Chr4	10000001	11000000	0.187264
Chr4	11000001	12000000	0.165955
Chr4	12000001	13000000	0.258263
Chr4	13000001	14000000	0.29548
Chr4	14000001	15000000	0.190065
Chr4	15000001	16000000	0.172014
Chr4	16000001	17000000	0.24162
Chr4	17000001	18000000	0.26952
Chr4	18000001	19000000	0.329099
Chr4	19000001	20000000	0.266717
Chr4	20000001	21000000	0.203315
Chr4	21000001	22000000	0.353516
Chr4	22000001	23000000	0.267267
Chr4	23000001	24000000	0.243892
Chr4	24000001	25000000	0.218383
Chr4	25000001	26000000	0.302928
Chr4	26000001	27000000	0.284152
Chr4	27000001	28000000	0.234444
Chr4	28000001	29000000	0.209976
Chr4	29000001	30000000	0.202031
Chr4	30000001	31000000	0.253558
Chr4	31000001	32000000	0.261413
Chr4	32000001	33000000	0.263189
Chr4	33000001	34000000	0.321157
Chr4	34000001	35000000	0.215885
Chr4	35000001	36000000	0.242798
Chr4	36000001	37000000	0.252423
Chr4	37000001	38000000	0.260318
Chr4	38000001	39000000	0.266126
Chr4	39000001	40000000	0.316222
Chr4	40000001	41000000	0.317264
Chr4	41000001	42000000	0.235804
Chr4	42000001	43000000	0.249105
Chr4	43000001	44000000	0.309922
Chr4	44000001	45000000	0.247912
Chr4	45000001	46000000	0.208581
Chr4	46000001	47000000	0.166573
Chr4	47000001	48000000	0.231597
Chr4	48000001	49000000	0.28525
Chr4	49000001	50000000	0.221719
Chr4	50000001	51000000	0.288544
Chr4	51000001	52000000	0.352353
Chr4	52000001	53000000	0.204901
Chr4	53000001	54000000	0.257832
Chr4	54000001	55000000	0.175399
Chr4	55000001	56000000	0.252473
Chr4	56000001	57000000	0.160238
Chr4	57000001	58000000	0.208884
Chr4	58000001	59000000	0.188307
Chr4	59000001	60000000	0.249537
Chr4	60000001	61000000	0.293553
Chr4	61000001	62000000	0.299949
Chr4	62000001	63000000	0.198267
Chr4	63000001	64000000	0.200432
Chr4	64000001	65000000	0.332669
Chr4	65000001	66000000	0.210229
Chr4	66000001	67000000	0.221141
Chr4	67000001	68000000	0.197901
Chr4	68000001	69000000	0.271507
Chr4	69000001	70000000	0.218629
Chr4	70000001	71000000	0.224843
Chr4	71000001	72000000	0.212766
Chr4	72000001	73000000	0.283963
Chr4	73000001	74000000	0.16599
Chr4	74000001	75000000	0.214036
Chr4	75000001	76000000	0.257974
Chr4	76000001	77000000	0.212446
Chr4	77000001	78000000	0.300147
Chr4	78000001	79000000	0.317675
Chr4	79000001	80000000	0.270288
Chr4	80000001	81000000	0.243299
Chr4	81000001	82000000	0.231295
Chr4	82000001	83000000	0.263212
Chr4	83000001	84000000	0.345586
Chr4	84000001	85000000	0.277963
Chr4	85000001	86000000	0.232333
Chr4	86000001	87000000	0.258183
Chr4	87000001	88000000	0.285525
Chr4	88000001	89000000	0.257511
Chr4	89000001	90000000	0.222849
Chr4	90000001	91000000	0.239135
Chr4	91000001	92000000	0.265506
Chr4	92000001	93000000	0.268093
Chr4	93000001	94000000	0.255688
Chr4	94000001	95000000	0.290492
Chr4	95000001	96000000	0.27994
Chr4	96000001	97000000	0.212106
Chr4	97000001	98000000	0.272046
Chr4	98000001	99000000	0.263704
Chr4	99000001	100000000	0.258345
Chr4	100000001	101000000	0.208217
Chr4	101000001	102000000	0.262692
Chr4	102000001	103000000	0.254178
Chr4	103000001	104000000	0.346925
Chr4	104000001	105000000	0.297694
Chr4	105000001	106000000	0.289506
Chr4	106000001	107000000	0.355172
Chr4	107000001	108000000	0.353267
Chr4	108000001	109000000	0.283158
Chr4	109000001	110000000	0.285584
Chr4	110000001	111000000	0.355591
Chr4	111000001	112000000	0.339117
Chr4	112000001	113000000	0.265704
Chr4	113000001	114000000	0.322579
Chr4	114000001	115000000	0.254773
Chr4	115000001	116000000	0.265653
Chr4	116000001	117000000	0.283908
Chr4	117000001	118000000	0.211808
Chr4	118000001	119000000	0.325192
Chr4	119000001	120000000	0.288783
Chr4	120000001	121000000	0.349395
Chr4	121000001	122000000	0.42328
Chr4	122000001	123000000	0.457766
Chr4	123000001	124000000	0.45471
Chr4	124000001	125000000	0.429087
Chr4	125000001	126000000	0.25601
Chr4	126000001	127000000	0.315105
Chr4	127000001	128000000	0.239175
Chr4	128000001	129000000	0.3897
Chr4	129000001	130000000	0.376666
Chr4	130000001	131000000	0.451056
Chr4	131000001	132000000	0.440288
Chr4	132000001	133000000	0.198896
Chr4	133000001	134000000	0.315769
Chr4	134000001	135000000	0.202057
Chr4	135000001	136000000	0.315253
Chr4	136000001	137000000	0.185539
Chr4	137000001	138000000	0.358346
Chr4	138000001	139000000	0.276365
Chr4	139000001	140000000	0.20694
Chr4	140000001	141000000	0.29483
Chr4	141000001	142000000	0.257389
Chr4	142000001	143000000	0.213305
Chr4	143000001	144000000	0.255974
Chr4	144000001	145000000	0.277336
Chr4	145000001	146000000	0.309581
Chr4	146000001	147000000	0.25253
Chr4	147000001	148000000	0.315178
Chr4	148000001	149000000	0.304128
Chr4	149000001	150000000	0.232852
Chr4	150000001	151000000	0.296816
Chr4	151000001	152000000	0.278995
Chr4	152000001	153000000	0.245386
Chr4	153000001	154000000	0.232315
Chr4	154000001	155000000	0.240245
Chr4	155000001	156000000	0.165042
Chr4	156000001	157000000	0.166608
Chr4	157000001	158000000	0.275565
Chr4	158000001	159000000	0.233682
Chr4	159000001	160000000	0.30576
Chr4	160000001	161000000	0.183703
Chr4	161000001	162000000	0.277903
Chr4	162000001	163000000	0.275872
Chr4	163000001	164000000	0.277136
Chr4	164000001	165000000	0.321298
Chr4	165000001	166000000	0.223967
Chr4	166000001	167000000	0.248054
Chr4	167000001	168000000	0.35585
Chr4	168000001	169000000	0.273332
Chr4	169000001	170000000	0.239104
Chr4	170000001	171000000	0.268212
Chr4	171000001	172000000	0.165583
Chr4	172000001	173000000	0.284487
Chr4	173000001	174000000	0.265316
Chr4	174000001	175000000	0.22332
Chr4	175000001	176000000	0.276447
Chr4	176000001	177000000	0.293852
Chr4	177000001	178000000	0.167771
Chr4	178000001	179000000	0.265556
Chr4	179000001	180000000	0.250389
Chr4	180000001	181000000	0.189088
Chr4	181000001	182000000	0.24559
Chr4	182000001	183000000	0.235265
Chr4	183000001	184000000	0.260338
Chr4	184000001	185000000	0.196964
Chr4	185000001	186000000	0.20793
Chr4	186000001	187000000	0.256418
Chr4	187000001	188000000	0.142649
Chr4	188000001	189000000	0.278765
Chr4	189000001	190000000	0.249882
Chr4	190000001	191000000	0.316421
Chr4	191000001	192000000	0.296858
Chr4	192000001	193000000	0.255348
Chr4	193000001	194000000	0.229778
Chr4	194000001	195000000	0.261911
Chr4	195000001	196000000	0.250317
Chr4	196000001	197000000	0.351412
Chr4	197000001	198000000	0.237621
Chr4	198000001	199000000	0.332386
Chr4	199000001	200000000	0.285722
Chr4	200000001	201000000	0.377285
Chr4	201000001	202000000	0.299662
Chr4	202000001	203000000	0.216357
Chr4	203000001	204000000	0.193233
Chr4	204000001	205000000	0.242904
Chr4	205000001	206000000	0.200896
Chr4	206000001	207000000	0.223843
Chr4	207000001	208000000	0.173708
Chr4	208000001	209000000	0.202044
Chr4	209000001	210000000	0.234531
Chr4	210000001	211000000	0.265604
Chr4	211000001	212000000	0.210985
Chr4	212000001	213000000	0.141941
Chr4	213000001	214000000	0.23934
Chr4	214000001	215000000	0.231539
Chr4	215000001	216000000	0.328024
Chr4	216000001	217000000	0.220659
Chr4	217000001	218000000	0.232257
Chr4	218000001	219000000	0.279503
Chr4	219000001	220000000	0.198284
Chr4	220000001	221000000	0.209719
Chr4	221000001	222000000	0.251259
Chr4	222000001	223000000	0.235207
Chr4	223000001	224000000	0.287072
Chr4	224000001	225000000	0.311428
Chr4	225000001	226000000	0.300232
Chr4	226000001	227000000	0.195482
Chr4	227000001	228000000	0.276054
Chr4	228000001	229000000	0.286468
Chr4	229000001	230000000	0.294841
Chr4	230000001	231000000	0.313709
Chr4	231000001	232000000	0.147166
Chr4	232000001	233000000	0.241494
Chr4	233000001	234000000	0.215564
Chr4	234000001	235000000	0.237786
Chr4	235000001	236000000	0.331462
Chr4	236000001	237000000	0.257585
Chr4	237000001	238000000	0.281777
Chr4	238000001	239000000	0.211086
Chr4	239000001	240000000	0.308283
Chr4	240000001	241000000	0.248973
Chr4	241000001	242000000	0.244943
Chr4	242000001	243000000	0.23857
Chr4	243000001	244000000	0.25485
Chr4	244000001	245000000	0.253923
Chr4	245000001	246000000	0.291267
Chr4	246000001	247000000	0.223388
Chr4	247000001	248000000	0.259535
Chr4	248000001	249000000	0.106646
Chr4	249000001	250000000	0.173871
Chr4	250000001	251000000	0.21111
Chr4	251000001	252000000	0.198144
Chr4	252000001	253000000	0.292579
Chr4	253000001	254000000	0.220905
Chr4	254000001	255000000	0.247466
Chr4	255000001	256000000	0.222989
Chr4	256000001	257000000	0.297004
Chr4	257000001	258000000	0.289937
Chr4	258000001	259000000	0.326261
Chr4	259000001	260000000	0.310513
Chr4	260000001	261000000	0.269122
Chr4	261000001	262000000	0.188952
Chr4	262000001	263000000	0.284685
Chr4	263000001	264000000	0.225055
Chr4	264000001	265000000	0.208859
Chr4	265000001	266000000	0.247866
Chr4	266000001	267000000	0.169854
Chr4	267000001	268000000	0.254542
Chr4	268000001	269000000	0.28535
Chr4	269000001	270000000	0.243184
Chr4	270000001	271000000	0.239268
Chr4	271000001	272000000	0.215606
Chr4	272000001	273000000	0.222349
Chr4	273000001	274000000	0.23834
Chr4	274000001	275000000	0.207312
Chr4	275000001	276000000	0.14084
Chr4	276000001	277000000	0.192256
Chr4	277000001	278000000	0.161488
Chr4	278000001	279000000	0.255155
Chr4	279000001	280000000	0.172121
Chr4	280000001	281000000	0.244905
Chr4	281000001	282000000	0.260608
Chr4	282000001	283000000	0.230744
Chr4	283000001	284000000	0.282384
Chr4	284000001	285000000	0.156818
Chr4	285000001	286000000	0.186979
Chr4	286000001	287000000	0.2831
Chr4	287000001	288000000	0.21094
Chr4	288000001	289000000	0.16754
Chr4	289000001	290000000	0.198733
Chr4	290000001	291000000	0.156645
Chr4	291000001	292000000	0.146159
Chr4	292000001	293000000	0.276925
Chr4	293000001	294000000	0.421452
Chr4	294000001	294124624	0.260319
Chr5	1	1000000	0.275552
Chr5	1000001	2000000	0.265255
Chr5	2000001	3000000	0.138786
Chr5	3000001	4000000	0.300009
Chr5	4000001	5000000	0.30011
Chr5	5000001	6000000	0.232244
Chr5	6000001	7000000	0.236203
Chr5	7000001	8000000	0.157922
Chr5	8000001	9000000	0.266423
Chr5	9000001	10000000	0.329033
Chr5	10000001	11000000	0.386056
Chr5	11000001	12000000	0.242606
Chr5	12000001	13000000	0.158922
Chr5	13000001	14000000	0.204873
Chr5	14000001	15000000	0.240468
Chr5	15000001	16000000	0.257422
Chr5	16000001	17000000	0.299254
Chr5	17000001	18000000	0.404728
Chr5	18000001	19000000	0.199145
Chr5	19000001	20000000	0.191636
Chr5	20000001	21000000	0.293006
Chr5	21000001	22000000	0.220277
Chr5	22000001	23000000	0.265753
Chr5	23000001	24000000	0.333735
Chr5	24000001	25000000	0.343791
Chr5	25000001	26000000	0.215307
Chr5	26000001	27000000	0.240946
Chr5	27000001	28000000	0.354996
Chr5	28000001	29000000	0.242889
Chr5	29000001	30000000	0.292385
Chr5	30000001	31000000	0.20369
Chr5	31000001	32000000	0.307327
Chr5	32000001	33000000	0.309175
Chr5	33000001	34000000	0.368121
Chr5	34000001	35000000	0.310625
Chr5	35000001	36000000	0.363695
Chr5	36000001	37000000	0.125097
Chr5	37000001	38000000	0.181042
Chr5	38000001	39000000	0.244113
Chr5	39000001	40000000	0.241442
Chr5	40000001	41000000	0.273132
Chr5	41000001	42000000	0.241601
Chr5	42000001	43000000	0.259204
Chr5	43000001	44000000	0.274418
Chr5	44000001	45000000	0.204646
Chr5	45000001	46000000	0.294141
Chr5	46000001	47000000	0.265971
Chr5	47000001	48000000	0.19189
Chr5	48000001	49000000	0.202928
Chr5	49000001	50000000	0.296155
Chr5	50000001	51000000	0.278514
Chr5	51000001	52000000	0.235842
Chr5	52000001	53000000	0.279969
Chr5	53000001	54000000	0.246659
Chr5	54000001	55000000	0.261252
Chr5	55000001	56000000	0.325558
Chr5	56000001	57000000	0.366344
Chr5	57000001	58000000	0.264555
Chr5	58000001	59000000	0.245861
Chr5	59000001	60000000	0.387473
Chr5	60000001	61000000	0.38252
Chr5	61000001	62000000	0.305314
Chr5	62000001	63000000	0.376794
Chr5	63000001	64000000	0.306027
Chr5	64000001	65000000	0.261915
Chr5	65000001	66000000	0.2312
Chr5	66000001	67000000	0.304531
Chr5	67000001	68000000	0.30148
Chr5	68000001	69000000	0.235123
Chr5	69000001	70000000	0.291909
Chr5	70000001	71000000	0.314263
Chr5	71000001	72000000	0.293001
Chr5	72000001	73000000	0.204779
Chr5	73000001	74000000	0.325273
Chr5	74000001	75000000	0.2923
Chr5	75000001	76000000	0.210956
Chr5	76000001	77000000	0.229963
Chr5	77000001	78000000	0.256692
Chr5	78000001	79000000	0.251867
Chr5	79000001	80000000	0.273407
Chr5	80000001	81000000	0.289755
Chr5	81000001	82000000	0.18088
Chr5	82000001	83000000	0.239481
Chr5	83000001	84000000	0.260575
Chr5	84000001	85000000	0.32366
Chr5	85000001	86000000	0.221729
Chr5	86000001	87000000	0.231667
Chr5	87000001	88000000	0.197313
Chr5	88000001	89000000	0.322814
Chr5	89000001	90000000	0.32337
Chr5	90000001	91000000	0.225092
Chr5	91000001	92000000	0.289963
Chr5	92000001	93000000	0.228469
Chr5	93000001	94000000	0.247744
Chr5	94000001	95000000	0.273275
Chr5	95000001	96000000	0.320746
Chr5	96000001	97000000	0.24712
Chr5	97000001	98000000	0.211651
Chr5	98000001	99000000	0.266981
Chr5	99000001	100000000	0.244098
Chr5	100000001	101000000	0.312125
Chr5	101000001	102000000	0.324767
Chr5	102000001	103000000	0.315836
Chr5	103000001	104000000	0.239909
Chr5	104000001	105000000	0.19776
Chr5	105000001	106000000	0.294515
Chr5	106000001	107000000	0.215411
Chr5	107000001	108000000	0.257384
Chr5	108000001	109000000	0.26457
Chr5	109000001	110000000	0.356752
Chr5	110000001	111000000	0.338745
Chr5	111000001	112000000	0.225354
Chr5	112000001	113000000	0.41132
Chr5	113000001	114000000	0.2975
Chr5	114000001	115000000	0.353836
Chr5	115000001	116000000	0.25569
Chr5	116000001	117000000	0.348576
Chr5	117000001	118000000	0.286562
Chr5	118000001	119000000	0.262706
Chr5	119000001	120000000	0.265306
Chr5	120000001	121000000	0.402849
Chr5	121000001	122000000	0.259289
Chr5	122000001	123000000	0.369767
Chr5	123000001	124000000	0.31265
Chr5	124000001	125000000	0.364367
Chr5	125000001	126000000	0.310873
Chr5	126000001	127000000	0.333535
Chr5	127000001	128000000	0.2734
Chr5	128000001	129000000	0.404478
Chr5	129000001	130000000	0.166315
Chr5	130000001	131000000	0.217709
Chr5	131000001	132000000	0.211553
Chr5	132000001	133000000	0.324558
Chr5	133000001	134000000	0.272485
Chr5	134000001	135000000	0.372286
Chr5	135000001	136000000	0.165311
Chr5	136000001	137000000	0.28818
Chr5	137000001	138000000	0.176418
Chr5	138000001	139000000	0.222339
Chr5	139000001	140000000	0.24126
Chr5	140000001	141000000	0.206074
Chr5	141000001	142000000	0.199529
Chr5	142000001	143000000	0.248295
Chr5	143000001	144000000	0.206767
Chr5	144000001	145000000	0.260397
Chr5	145000001	146000000	0.263272
Chr5	146000001	147000000	0.245635
Chr5	147000001	148000000	0.295168
Chr5	148000001	149000000	0.27062
Chr5	149000001	150000000	0.242386
Chr5	150000001	151000000	0.31602
Chr5	151000001	152000000	0.158105
Chr5	152000001	153000000	0.335447
Chr5	153000001	154000000	0.31111
Chr5	154000001	155000000	0.145793
Chr5	155000001	156000000	0.264934
Chr5	156000001	157000000	0.292196
Chr5	157000001	158000000	0.251321
Chr5	158000001	159000000	0.212952
Chr5	159000001	160000000	0.289375
Chr5	160000001	161000000	0.33812
Chr5	161000001	162000000	0.288711
Chr5	162000001	163000000	0.263138
Chr5	163000001	164000000	0.202991
Chr5	164000001	165000000	0.242581
Chr5	165000001	166000000	0.167489
Chr5	166000001	167000000	0.323427
Chr5	167000001	168000000	0.348394
Chr5	168000001	169000000	0.202915
Chr5	169000001	170000000	0.24853
Chr5	170000001	171000000	0.329284
Chr5	171000001	172000000	0.149046
Chr5	172000001	173000000	0.325687
Chr5	173000001	174000000	0.201915
Chr5	174000001	175000000	0.24179
Chr5	175000001	176000000	0.202802
Chr5	176000001	177000000	0.204448
Chr5	177000001	178000000	0.19082
Chr5	178000001	179000000	0.214209
Chr5	179000001	180000000	0.295601
Chr5	180000001	181000000	0.256248
Chr5	181000001	182000000	0.211293
Chr5	182000001	183000000	0.215128
Chr5	183000001	184000000	0.242233
Chr5	184000001	185000000	0.256861
Chr5	185000001	186000000	0.341023
Chr5	186000001	187000000	0.220162
Chr5	187000001	188000000	0.204118
Chr5	188000001	189000000	0.211424
Chr5	189000001	190000000	0.279232
Chr5	190000001	191000000	0.295561
Chr5	191000001	192000000	0.260837
Chr5	192000001	193000000	0.232006
Chr5	193000001	194000000	0.207752
Chr5	194000001	195000000	0.196369
Chr5	195000001	196000000	0.219061
Chr5	196000001	197000000	0.298674
Chr5	197000001	198000000	0.297211
Chr5	198000001	199000000	0.215525
Chr5	199000001	200000000	0.1863
Chr5	200000001	201000000	0.184342
Chr5	201000001	202000000	0.21322
Chr5	202000001	203000000	0.211871
Chr5	203000001	204000000	0.258198
Chr5	204000001	205000000	0.186395
Chr5	205000001	206000000	0.321897
Chr5	206000001	207000000	0.206219
Chr5	207000001	208000000	0.206466
Chr5	208000001	209000000	0.254976
Chr5	209000001	210000000	0.172149
Chr5	210000001	211000000	0.257759
Chr5	211000001	212000000	0.175693
Chr5	212000001	213000000	0.357079
Chr5	213000001	214000000	0.232909
Chr5	214000001	215000000	0.264647
Chr5	215000001	216000000	0.29967
Chr5	216000001	217000000	0.287569
Chr5	217000001	218000000	0.278882
Chr5	218000001	219000000	0.282222
Chr5	219000001	220000000	0.216372
Chr5	220000001	221000000	0.21643
Chr5	221000001	222000000	0.19033
Chr5	222000001	223000000	0.192199
Chr5	223000001	224000000	0.297047
Chr5	224000001	225000000	0.250818
Chr5	225000001	226000000	0.236484
Chr5	226000001	227000000	0.297833
Chr5	227000001	228000000	0.276399
Chr5	228000001	229000000	0.34108
Chr5	229000001	230000000	0.356364
Chr5	230000001	231000000	0.325409
Chr5	231000001	232000000	0.25917
Chr5	232000001	233000000	0.330684
Chr5	233000001	234000000	0.26918
Chr5	234000001	235000000	0.18917
Chr5	235000001	236000000	0.252026
Chr5	236000001	237000000	0.205557
Chr5	237000001	238000000	0.224851
Chr5	238000001	239000000	0.209151
Chr5	239000001	240000000	0.292755
Chr5	240000001	241000000	0.246486
Chr5	241000001	242000000	0.230179
Chr5	242000001	243000000	0.270097
Chr5	243000001	244000000	0.251114
Chr5	244000001	245000000	0.284783
Chr5	245000001	246000000	0.209352
Chr5	246000001	247000000	0.299263
Chr5	247000001	248000000	0.22031
Chr5	248000001	249000000	0.372449
Chr5	249000001	250000000	0.351546
Chr5	250000001	251000000	0.238413
Chr5	251000001	252000000	0.252975
Chr5	252000001	253000000	0.220822
Chr5	253000001	254000000	0.230904
Chr5	254000001	255000000	0.235341
Chr5	255000001	256000000	0.265122
Chr5	256000001	257000000	0.202534
Chr5	257000001	258000000	0.231801
Chr5	258000001	259000000	0.198936
Chr5	259000001	260000000	0.278722
Chr5	260000001	261000000	0.20965
Chr5	261000001	262000000	0.213847
Chr5	262000001	263000000	0.259215
Chr5	263000001	264000000	0.21166
Chr5	264000001	265000000	0.20489
Chr5	265000001	266000000	0.212497
Chr5	266000001	267000000	0.091983
Chr5	267000001	268000000	0.167051
Chr5	268000001	269000000	0.199559
Chr5	269000001	270000000	0.137162
Chr5	270000001	271000000	0.222628
Chr5	271000001	272000000	0.202484
Chr5	272000001	273000000	0.295079
Chr5	273000001	274000000	0.206006
Chr5	274000001	275000000	0.199133
Chr5	275000001	276000000	0.185897
Chr5	276000001	277000000	0.160356
Chr5	277000001	278000000	0.279864
Chr5	278000001	279000000	0.200453
Chr5	279000001	280000000	0.150664
Chr5	280000001	281000000	0.273612
Chr5	281000001	282000000	0.178022
Chr5	282000001	283000000	0.154011
Chr5	283000001	283376936	0.298372
Chr6	1	1000000	0.174732
Chr6	1000001	2000000	0.306036
Chr6	2000001	3000000	0.195915
Chr6	3000001	4000000	0.184535
Chr6	4000001	5000000	0.32736
Chr6	5000001	6000000	0.264668
Chr6	6000001	7000000	0.377572
Chr6	7000001	8000000	0.26833
Chr6	8000001	9000000	0.220228
Chr6	9000001	10000000	0.133743
Chr6	10000001	11000000	0.180072
Chr6	11000001	12000000	0.167025
Chr6	12000001	13000000	0.13152
Chr6	13000001	14000000	0.286339
Chr6	14000001	15000000	0.216879
Chr6	15000001	16000000	0.290589
Chr6	16000001	17000000	0.187155
Chr6	17000001	18000000	0.300061
Chr6	18000001	19000000	0.255703
Chr6	19000001	20000000	0.3304
Chr6	20000001	21000000	0.229987
Chr6	21000001	22000000	0.230147
Chr6	22000001	23000000	0.330891
Chr6	23000001	24000000	0.293023
Chr6	24000001	25000000	0.245733
Chr6	25000001	26000000	0.228937
Chr6	26000001	27000000	0.153959
Chr6	27000001	28000000	0.235062
Chr6	28000001	29000000	0.214887
Chr6	29000001	30000000	0.218985
Chr6	30000001	31000000	0.188659
Chr6	31000001	32000000	0.218817
Chr6	32000001	33000000	0.297469
Chr6	33000001	34000000	0.263109
Chr6	34000001	35000000	0.189062
Chr6	35000001	36000000	0.216138
Chr6	36000001	37000000	0.258596
Chr6	37000001	38000000	0.209517
Chr6	38000001	39000000	0.176258
Chr6	39000001	40000000	0.267375
Chr6	40000001	41000000	0.219457
Chr6	41000001	42000000	0.227161
Chr6	42000001	43000000	0.120073
Chr6	43000001	44000000	0.143249
Chr6	44000001	45000000	0.328305
Chr6	45000001	46000000	0.190377
Chr6	46000001	47000000	0.219898
Chr6	47000001	48000000	0.241777
Chr6	48000001	49000000	0.238613
Chr6	49000001	50000000	0.232061
Chr6	50000001	51000000	0.166806
Chr6	51000001	52000000	0.237037
Chr6	52000001	53000000	0.169827
Chr6	53000001	54000000	0.170068
Chr6	54000001	55000000	0.172148
Chr6	55000001	56000000	0.245935
Chr6	56000001	57000000	0.268241
Chr6	57000001	58000000	0.244901
Chr6	58000001	59000000	0.199733
Chr6	59000001	60000000	0.19278
Chr6	60000001	61000000	0.193359
Chr6	61000001	62000000	0.2415
Chr6	62000001	63000000	0.204844
Chr6	63000001	64000000	0.150948
Chr6	64000001	65000000	0.239645
Chr6	65000001	66000000	0.23359
Chr6	66000001	67000000	0.188609
Chr6	67000001	68000000	0.156457
Chr6	68000001	69000000	0.253172
Chr6	69000001	70000000	0.159917
Chr6	70000001	71000000	0.148717
Chr6	71000001	72000000	0.202253
Chr6	72000001	73000000	0.185509
Chr6	73000001	74000000	0.182848
Chr6	74000001	75000000	0.263801
Chr6	75000001	76000000	0.288404
Chr6	76000001	77000000	0.276506
Chr6	77000001	78000000	0.156229
Chr6	78000001	79000000	0.193155
Chr6	79000001	80000000	0.249521
Chr6	80000001	81000000	0.193341
Chr6	81000001	82000000	0.244381
Chr6	82000001	83000000	0.195242
Chr6	83000001	84000000	0.25223
Chr6	84000001	85000000	0.187515
Chr6	85000001	86000000	0.197556
Chr6	86000001	87000000	0.198429
Chr6	87000001	88000000	0.236585
Chr6	88000001	89000000	0.22095
Chr6	89000001	90000000	0.165062
Chr6	90000001	91000000	0.261429
Chr6	91000001	92000000	0.251812
Chr6	92000001	93000000	0.232206
Chr6	93000001	94000000	0.205467
Chr6	94000001	95000000	0.222649
Chr6	95000001	96000000	0.219097
Chr6	96000001	97000000	0.125951
Chr6	97000001	98000000	0.196214
Chr6	98000001	99000000	0.221071
Chr6	99000001	100000000	0.275181
Chr6	100000001	101000000	0.269497
Chr6	101000001	102000000	0.248865
Chr6	102000001	103000000	0.354816
Chr6	103000001	104000000	0.255617
Chr6	104000001	105000000	0.27272
Chr6	105000001	106000000	0.258581
Chr6	106000001	107000000	0.241295
Chr6	107000001	108000000	0.319275
Chr6	108000001	109000000	0.272608
Chr6	109000001	110000000	0.230039
Chr6	110000001	111000000	0.225202
Chr6	111000001	112000000	0.197753
Chr6	112000001	113000000	0.234988
Chr6	113000001	114000000	0.21798
Chr6	114000001	115000000	0.22302
Chr6	115000001	116000000	0.348693
Chr6	116000001	117000000	0.254051
Chr6	117000001	118000000	0.350293
Chr6	118000001	119000000	0.434814
Chr6	119000001	120000000	0.372538
Chr6	120000001	121000000	0.342351
Chr6	121000001	122000000	0.204096
Chr6	122000001	123000000	0.232593
Chr6	123000001	124000000	0.210128
Chr6	124000001	125000000	0.265712
Chr6	125000001	126000000	0.241562
Chr6	126000001	127000000	0.285561
Chr6	127000001	128000000	0.253718
Chr6	128000001	129000000	0.251157
Chr6	129000001	130000000	0.264497
Chr6	130000001	131000000	0.225771
Chr6	131000001	132000000	0.201617
Chr6	132000001	133000000	0.262094
Chr6	133000001	134000000	0.30231
Chr6	134000001	135000000	0.365459
Chr6	135000001	136000000	0.213901
Chr6	136000001	137000000	0.288107
Chr6	137000001	138000000	0.267701
Chr6	138000001	139000000	0.242718
Chr6	139000001	140000000	0.236541
Chr6	140000001	141000000	0.230978
Chr6	141000001	142000000	0.425336
Chr6	142000001	143000000	0.286993
Chr6	143000001	144000000	0.247958
Chr6	144000001	145000000	0.277972
Chr6	145000001	146000000	0.307911
Chr6	146000001	147000000	0.186431
Chr6	147000001	148000000	0.293401
Chr6	148000001	149000000	0.29062
Chr6	149000001	150000000	0.205268
Chr6	150000001	151000000	0.22033
Chr6	151000001	152000000	0.348855
Chr6	152000001	153000000	0.190415
Chr6	153000001	154000000	0.228068
Chr6	154000001	155000000	0.273023
Chr6	155000001	156000000	0.231365
Chr6	156000001	157000000	0.198919
Chr6	157000001	158000000	0.353649
Chr6	158000001	159000000	0.299128
Chr6	159000001	160000000	0.257099
Chr6	160000001	161000000	0.265672
Chr6	161000001	162000000	0.193549
Chr6	162000001	163000000	0.185796
Chr6	163000001	164000000	0.208988
Chr6	164000001	165000000	0.243744
Chr6	165000001	166000000	0.272148
Chr6	166000001	167000000	0.230739
Chr6	167000001	168000000	0.264424
Chr6	168000001	169000000	0.20257
Chr6	169000001	170000000	0.295888
Chr6	170000001	171000000	0.177199
Chr6	171000001	172000000	0.276463
Chr6	172000001	173000000	0.22946
Chr6	173000001	174000000	0.303175
Chr6	174000001	175000000	0.182007
Chr6	175000001	176000000	0.213805
Chr6	176000001	177000000	0.221088
Chr6	177000001	178000000	0.321534
Chr6	178000001	179000000	0.210943
Chr6	179000001	180000000	0.241998
Chr6	180000001	181000000	0.265765
Chr6	181000001	182000000	0.194638
Chr6	182000001	183000000	0.241549
Chr6	183000001	184000000	0.331875
Chr6	184000001	185000000	0.268807
Chr6	185000001	186000000	0.318139
Chr6	186000001	187000000	0.276334
Chr6	187000001	188000000	0.241264
Chr6	188000001	189000000	0.300791
Chr6	189000001	190000000	0.270691
Chr6	190000001	191000000	0.245636
Chr6	191000001	192000000	0.245064
Chr6	192000001	193000000	0.112071
Chr6	193000001	194000000	0.206656
Chr6	194000001	195000000	0.212049
Chr6	195000001	196000000	0.227926
Chr6	196000001	197000000	0.297666
Chr6	197000001	198000000	0.272848
Chr6	198000001	199000000	0.264897
Chr6	199000001	200000000	0.271698
Chr6	200000001	201000000	0.235361
Chr6	201000001	202000000	0.271647
Chr6	202000001	203000000	0.125957
Chr6	203000001	204000000	0.27687
Chr6	204000001	205000000	0.314508
Chr6	205000001	206000000	0.259815
Chr6	206000001	207000000	0.29906
Chr6	207000001	208000000	0.299195
Chr6	208000001	209000000	0.250161
Chr6	209000001	210000000	0.21658
Chr6	210000001	211000000	0.313333
Chr6	211000001	212000000	0.253945
Chr6	212000001	213000000	0.282677
Chr6	213000001	214000000	0.331697
Chr6	214000001	215000000	0.288323
Chr6	215000001	216000000	0.223248
Chr6	216000001	217000000	0.315349
Chr6	217000001	218000000	0.263394
Chr6	218000001	219000000	0.300452
Chr6	219000001	220000000	0.310739
Chr6	220000001	221000000	0.159246
Chr6	221000001	222000000	0.227963
Chr6	222000001	223000000	0.346748
Chr6	223000001	224000000	0.289116
Chr6	224000001	225000000	0.207181
Chr6	225000001	226000000	0.293278
Chr6	226000001	227000000	0.267955
Chr6	227000001	228000000	0.271879
Chr6	228000001	229000000	0.32749
Chr6	229000001	230000000	0.220488
Chr6	230000001	231000000	0.317311
Chr6	231000001	232000000	0.286476
Chr6	232000001	233000000	0.251544
Chr6	233000001	234000000	0.34235
Chr6	234000001	235000000	0.229199
Chr6	235000001	236000000	0.274832
Chr6	236000001	237000000	0.180706
Chr6	237000001	238000000	0.223718
Chr6	238000001	239000000	0.186759
Chr6	239000001	240000000	0.231156
Chr6	240000001	241000000	0.31655
Chr6	241000001	242000000	0.253253
Chr6	242000001	243000000	0.213083
Chr6	243000001	244000000	0.136358
Chr6	244000001	245000000	0.368097
Chr6	245000001	246000000	0.186839
Chr6	246000001	247000000	0.206871
Chr6	247000001	248000000	0.233134
Chr6	248000001	249000000	0.228149
Chr6	249000001	250000000	0.171961
Chr6	250000001	251000000	0.243471
Chr6	251000001	252000000	0.391755
Chr6	252000001	253000000	0.197374
Chr6	253000001	254000000	0.255761
Chr6	254000001	255000000	0.137127
Chr6	255000001	256000000	0.22704
Chr6	256000001	257000000	0.198492
Chr6	257000001	258000000	0.251109
Chr6	258000001	259000000	0.173297
Chr6	259000001	260000000	0.120963
Chr6	260000001	261000000	0.146257
Chr6	261000001	262000000	0.292052
Chr6	262000001	263000000	0.135851
Chr6	263000001	264000000	0.242042
Chr6	264000001	265000000	0.203938
Chr6	265000001	266000000	0.203939
Chr6	266000001	267000000	0.232208
Chr6	267000001	268000000	0.231525
Chr6	268000001	269000000	0.33956
Chr6	269000001	270000000	0.233056
Chr6	270000001	271000000	0.150296
Chr6	271000001	272000000	0.139929
Chr6	272000001	273000000	0.241712
Chr6	273000001	274000000	0.188145
Chr6	274000001	275000000	0.272074
Chr6	275000001	276000000	0.299761
Chr6	276000001	277000000	0.302942
Chr6	277000001	278000000	0.129213
Chr6	278000001	279000000	0.291648
Chr6	279000001	280000000	0.128602
Chr6	280000001	281000000	0.10818
Chr6	281000001	282000000	0.194276
Chr6	282000001	282905081	0.295582
Chr7	1	1000000	0.27985
Chr7	1000001	2000000	0.324472
Chr7	2000001	3000000	0.324888
Chr7	3000001	4000000	0.3592
Chr7	4000001	5000000	0.13876
Chr7	5000001	6000000	0.349024
Chr7	6000001	7000000	0.338317
Chr7	7000001	8000000	0.264863
Chr7	8000001	9000000	0.26319
Chr7	9000001	10000000	0.210401
Chr7	10000001	11000000	0.234854
Chr7	11000001	12000000	0.270547
Chr7	12000001	13000000	0.233524
Chr7	13000001	14000000	0.176268
Chr7	14000001	15000000	0.173294
Chr7	15000001	16000000	0.346133
Chr7	16000001	17000000	0.195623
Chr7	17000001	18000000	0.26736
Chr7	18000001	19000000	0.256931
Chr7	19000001	20000000	0.159041
Chr7	20000001	21000000	0.208354
Chr7	21000001	22000000	0.239178
Chr7	22000001	23000000	0.293923
Chr7	23000001	24000000	0.293377
Chr7	24000001	25000000	0.200906
Chr7	25000001	26000000	0.19909
Chr7	26000001	27000000	0.258769
Chr7	27000001	28000000	0.298293
Chr7	28000001	29000000	0.23116
Chr7	29000001	30000000	0.268679
Chr7	30000001	31000000	0.276063
Chr7	31000001	32000000	0.376603
Chr7	32000001	33000000	0.234815
Chr7	33000001	34000000	0.31759
Chr7	34000001	35000000	0.183502
Chr7	35000001	36000000	0.266935
Chr7	36000001	37000000	0.160604
Chr7	37000001	38000000	0.235638
Chr7	38000001	39000000	0.329205
Chr7	39000001	40000000	0.344261
Chr7	40000001	41000000	0.244022
Chr7	41000001	42000000	0.263678
Chr7	42000001	43000000	0.191445
Chr7	43000001	44000000	0.290395
Chr7	44000001	45000000	0.284932
Chr7	45000001	46000000	0.175972
Chr7	46000001	47000000	0.308034
Chr7	47000001	48000000	0.292193
Chr7	48000001	49000000	0.248459
Chr7	49000001	50000000	0.194064
Chr7	50000001	51000000	0.349671
Chr7	51000001	52000000	0.215186
Chr7	52000001	53000000	0.188789
Chr7	53000001	54000000	0.320658
Chr7	54000001	55000000	0.254699
Chr7	55000001	56000000	0.311562
Chr7	56000001	57000000	0.290536
Chr7	57000001	58000000	0.405536
Chr7	58000001	59000000	0.326475
Chr7	59000001	60000000	0.370889
Chr7	60000001	61000000	0.241893
Chr7	61000001	62000000	0.29298
Chr7	62000001	63000000	0.297076
Chr7	63000001	64000000	0.234942
Chr7	64000001	65000000	0.295956
Chr7	65000001	66000000	0.248193
Chr7	66000001	67000000	0.412742
Chr7	67000001	68000000	0.242121
Chr7	68000001	69000000	0.252098
Chr7	69000001	70000000	0.197155
Chr7	70000001	71000000	0.243932
Chr7	71000001	72000000	0.225478
Chr7	72000001	73000000	0.277879
Chr7	73000001	74000000	0.279893
Chr7	74000001	75000000	0.238548
Chr7	75000001	76000000	0.28672
Chr7	76000001	77000000	0.249325
Chr7	77000001	78000000	0.337159
Chr7	78000001	79000000	0.329963
Chr7	79000001	80000000	0.300515
Chr7	80000001	81000000	0.175836
Chr7	81000001	82000000	0.251912
Chr7	82000001	83000000	0.138561
Chr7	83000001	84000000	0.156574
Chr7	84000001	85000000	0.298848
Chr7	85000001	86000000	0.307393
Chr7	86000001	87000000	0.1871
Chr7	87000001	88000000	0.293254
Chr7	88000001	89000000	0.325291
Chr7	89000001	90000000	0.316901
Chr7	90000001	91000000	0.190377
Chr7	91000001	92000000	0.231763
Chr7	92000001	93000000	0.269123
Chr7	93000001	94000000	0.229647
Chr7	94000001	95000000	0.153246
Chr7	95000001	96000000	0.185414
Chr7	96000001	97000000	0.248463
Chr7	97000001	98000000	0.272027
Chr7	98000001	99000000	0.338436
Chr7	99000001	100000000	0.277318
Chr7	100000001	101000000	0.27816
Chr7	101000001	102000000	0.303105
Chr7	102000001	103000000	0.181503
Chr7	103000001	104000000	0.261913
Chr7	104000001	105000000	0.277867
Chr7	105000001	106000000	0.187122
Chr7	106000001	107000000	0.218283
Chr7	107000001	108000000	0.256588
Chr7	108000001	109000000	0.279353
Chr7	109000001	110000000	0.238837
Chr7	110000001	111000000	0.179175
Chr7	111000001	112000000	0.227591
Chr7	112000001	113000000	0.193123
Chr7	113000001	114000000	0.283447
Chr7	114000001	115000000	0.244169
Chr7	115000001	116000000	0.217223
Chr7	116000001	117000000	0.180533
Chr7	117000001	118000000	0.278541
Chr7	118000001	119000000	0.27091
Chr7	119000001	120000000	0.265409
Chr7	120000001	121000000	0.31046
Chr7	121000001	122000000	0.230529
Chr7	122000001	123000000	0.17367
Chr7	123000001	124000000	0.174889
Chr7	124000001	125000000	0.223193
Chr7	125000001	126000000	0.319801
Chr7	126000001	127000000	0.239384
Chr7	127000001	128000000	0.206489
Chr7	128000001	129000000	0.227289
Chr7	129000001	130000000	0.229805
Chr7	130000001	131000000	0.271292
Chr7	131000001	132000000	0.323844
Chr7	132000001	133000000	0.215256
Chr7	133000001	134000000	0.320144
Chr7	134000001	135000000	0.356719
Chr7	135000001	136000000	0.221307
Chr7	136000001	137000000	0.243105
Chr7	137000001	138000000	0.259031
Chr7	138000001	139000000	0.169439
Chr7	139000001	140000000	0.192788
Chr7	140000001	141000000	0.229795
Chr7	141000001	142000000	0.226432
Chr7	142000001	143000000	0.253948
Chr7	143000001	144000000	0.160198
Chr7	144000001	145000000	0.206114
Chr7	145000001	146000000	0.289805
Chr7	146000001	147000000	0.158328
Chr7	147000001	148000000	0.232053
Chr7	148000001	149000000	0.200826
Chr7	149000001	150000000	0.196436
Chr7	150000001	151000000	0.272995
Chr7	151000001	152000000	0.354849
Chr7	152000001	153000000	0.264482
Chr7	153000001	154000000	0.295981
Chr7	154000001	155000000	0.264037
Chr7	155000001	156000000	0.304974
Chr7	156000001	157000000	0.191989
Chr7	157000001	158000000	0.282851
Chr7	158000001	159000000	0.265432
Chr7	159000001	160000000	0.204883
Chr7	160000001	161000000	0.305856
Chr7	161000001	162000000	0.282657
Chr7	162000001	163000000	0.373513
Chr7	163000001	164000000	0.27593
Chr7	164000001	165000000	0.241594
Chr7	165000001	166000000	0.21243
Chr7	166000001	167000000	0.275501
Chr7	167000001	168000000	0.146738
Chr7	168000001	169000000	0.339973
Chr7	169000001	170000000	0.273994
Chr7	170000001	171000000	0.261944
Chr7	171000001	172000000	0.265787
Chr7	172000001	173000000	0.284734
Chr7	173000001	174000000	0.308789
Chr7	174000001	175000000	0.239801
Chr7	175000001	176000000	0.265669
Chr7	176000001	177000000	0.318241
Chr7	177000001	178000000	0.23378
Chr7	178000001	179000000	0.23125
Chr7	179000001	180000000	0.231097
Chr7	180000001	181000000	0.235995
Chr7	181000001	182000000	0.256888
Chr7	182000001	183000000	0.229959
Chr7	183000001	184000000	0.227519
[truncated: 5,884 more rows]

## Sheet: Figure 1a_track_f
The DNA transposons density distribution in C. morifolium genome
Chromosome	Start (bp)	End (bp)	DNA transposons density
Chr1	1	1000000	0.067421
Chr1	1000001	2000000	0.088478
Chr1	2000001	3000000	0.042824
Chr1	3000001	4000000	0.113971
Chr1	4000001	5000000	0.081825
Chr1	5000001	6000000	0.038077
Chr1	6000001	7000000	0.059287
Chr1	7000001	8000000	0.093268
Chr1	8000001	9000000	0.172289
Chr1	9000001	10000000	0.064374
Chr1	10000001	11000000	0.095203
Chr1	11000001	12000000	0.112985
Chr1	12000001	13000000	0.163677
Chr1	13000001	14000000	0.068658
Chr1	14000001	15000000	0.048909
Chr1	15000001	16000000	0.152527
Chr1	16000001	17000000	0.14516
Chr1	17000001	18000000	0.085198
Chr1	18000001	19000000	0.153921
Chr1	19000001	20000000	0.139289
Chr1	20000001	21000000	0.127749
Chr1	21000001	22000000	0.153899
Chr1	22000001	23000000	0.119825
Chr1	23000001	24000000	0.107183
Chr1	24000001	25000000	0.159242
Chr1	25000001	26000000	0.146607
Chr1	26000001	27000000	0.112029
Chr1	27000001	28000000	0.115343
Chr1	28000001	29000000	0.134205
Chr1	29000001	30000000	0.083945
Chr1	30000001	31000000	0.083444
Chr1	31000001	32000000	0.113759
Chr1	32000001	33000000	0.139224
Chr1	33000001	34000000	0.13295
Chr1	34000001	35000000	0.222246
Chr1	35000001	36000000	0.106652
Chr1	36000001	37000000	0.145365
Chr1	37000001	38000000	0.107674
Chr1	38000001	39000000	0.090676
Chr1	39000001	40000000	0.103998
Chr1	40000001	41000000	0.107573
Chr1	41000001	42000000	0.160256
Chr1	42000001	43000000	0.092066
Chr1	43000001	44000000	0.123608
Chr1	44000001	45000000	0.083096
Chr1	45000001	46000000	0.100435
Chr1	46000001	47000000	0.108427
Chr1	47000001	48000000	0.095611
Chr1	48000001	49000000	0.085574
Chr1	49000001	50000000	0.094725
Chr1	50000001	51000000	0.095679
Chr1	51000001	52000000	0.133271
Chr1	52000001	53000000	0.073686
Chr1	53000001	54000000	0.065281
Chr1	54000001	55000000	0.104387
Chr1	55000001	56000000	0.08357
Chr1	56000001	57000000	0.064147
Chr1	57000001	58000000	0.092279
Chr1	58000001	59000000	0.089907
Chr1	59000001	60000000	0.086047
Chr1	60000001	61000000	0.076941
Chr1	61000001	62000000	0.097632
Chr1	62000001	63000000	0.058708
Chr1	63000001	64000000	0.047297
Chr1	64000001	65000000	0.061128
Chr1	65000001	66000000	0.066996
Chr1	66000001	67000000	0.103029
Chr1	67000001	68000000	0.101614
Chr1	68000001	69000000	0.071446
Chr1	69000001	70000000	0.114252
Chr1	70000001	71000000	0.084983
Chr1	71000001	72000000	0.09319
Chr1	72000001	73000000	0.091736
Chr1	73000001	74000000	0.093128
Chr1	74000001	75000000	0.096143
Chr1	75000001	76000000	0.097359
Chr1	76000001	77000000	0.088445
Chr1	77000001	78000000	0.053272
Chr1	78000001	79000000	0.06487
Chr1	79000001	80000000	0.096771
Chr1	80000001	81000000	0.048878
Chr1	81000001	82000000	0.087006
Chr1	82000001	83000000	0.082873
Chr1	83000001	84000000	0.127078
Chr1	84000001	85000000	0.071878
Chr1	85000001	86000000	0.095561
Chr1	86000001	87000000	0.112665
Chr1	87000001	88000000	0.072677
Chr1	88000001	89000000	0.073569
Chr1	89000001	90000000	0.045877
Chr1	90000001	91000000	0.04792
Chr1	91000001	92000000	0.08645
Chr1	92000001	93000000	0.06828
Chr1	93000001	94000000	0.017601
Chr1	94000001	95000000	0.099015
Chr1	95000001	96000000	0.123475
Chr1	96000001	97000000	0.111887
Chr1	97000001	98000000	0.04482
Chr1	98000001	99000000	0.09149
Chr1	99000001	100000000	0.082188
Chr1	100000001	101000000	0.072198
Chr1	101000001	102000000	0.068448
Chr1	102000001	103000000	0.097729
Chr1	103000001	104000000	0.025641
Chr1	104000001	105000000	0.021611
Chr1	105000001	106000000	0.058818
Chr1	106000001	107000000	0.042315
Chr1	107000001	108000000	0.062487
Chr1	108000001	109000000	0.096004
Chr1	109000001	110000000	0.089309
Chr1	110000001	111000000	0.064881
Chr1	111000001	112000000	0.045955
Chr1	112000001	113000000	0.043954
Chr1	113000001	114000000	0.04623
Chr1	114000001	115000000	0.067197
Chr1	115000001	116000000	0.088651
Chr1	116000001	117000000	0.0184
Chr1	117000001	118000000	0.092284
Chr1	118000001	119000000	0.04607
Chr1	119000001	120000000	0.069025
Chr1	120000001	121000000	0.092861
Chr1	121000001	122000000	0.096258
Chr1	122000001	123000000	0.057603
Chr1	123000001	124000000	0.083769
Chr1	124000001	125000000	0.097
Chr1	125000001	126000000	0.031608
Chr1	126000001	127000000	0.072641
Chr1	127000001	128000000	0.097836
Chr1	128000001	129000000	0.07332
Chr1	129000001	130000000	0.037335
Chr1	130000001	131000000	0.132032
Chr1	131000001	132000000	0.050462
Chr1	132000001	133000000	0.068683
Chr1	133000001	134000000	0.026524
Chr1	134000001	135000000	0.04733
Chr1	135000001	136000000	0.100102
Chr1	136000001	137000000	0.059671
Chr1	137000001	138000000	0.029499
Chr1	138000001	139000000	0.103063
Chr1	139000001	140000000	0.082541
Chr1	140000001	141000000	0.045397
Chr1	141000001	142000000	0.053512
Chr1	142000001	143000000	0.046201
Chr1	143000001	144000000	0.071992
Chr1	144000001	145000000	0.081192
Chr1	145000001	146000000	0.050216
Chr1	146000001	147000000	0.054247
Chr1	147000001	148000000	0.075205
Chr1	148000001	149000000	0.044393
Chr1	149000001	150000000	0.043098
Chr1	150000001	151000000	0.082118
Chr1	151000001	152000000	0.030089
Chr1	152000001	153000000	0.042881
Chr1	153000001	154000000	0.077418
Chr1	154000001	155000000	0.06379
Chr1	155000001	156000000	0.070752
Chr1	156000001	157000000	0.032814
Chr1	157000001	158000000	0.040351
Chr1	158000001	159000000	0.043345
Chr1	159000001	160000000	0.039408
Chr1	160000001	161000000	0.076184
Chr1	161000001	162000000	0.041225
Chr1	162000001	163000000	0.056173
Chr1	163000001	164000000	0.037656
Chr1	164000001	165000000	0.032845
Chr1	165000001	166000000	0.018389
Chr1	166000001	167000000	0.021211
Chr1	167000001	168000000	0.09697
Chr1	168000001	169000000	0.056446
Chr1	169000001	170000000	0.046694
Chr1	170000001	171000000	0.083429
Chr1	171000001	172000000	0.03538
Chr1	172000001	173000000	0.022243
Chr1	173000001	174000000	0.05213
Chr1	174000001	175000000	0.057816
Chr1	175000001	176000000	0.030388
Chr1	176000001	177000000	0.072014
Chr1	177000001	178000000	0.06063
Chr1	178000001	179000000	0.046154
Chr1	179000001	180000000	0.037718
Chr1	180000001	181000000	0.076573
Chr1	181000001	182000000	0.046411
Chr1	182000001	183000000	0.060152
Chr1	183000001	184000000	0.03704
Chr1	184000001	185000000	0.079984
Chr1	185000001	186000000	0.025192
Chr1	186000001	187000000	0.023482
Chr1	187000001	188000000	0.057028
Chr1	188000001	189000000	0.064119
Chr1	189000001	190000000	0.056926
Chr1	190000001	191000000	0.021751
Chr1	191000001	192000000	0.057361
Chr1	192000001	193000000	0.031889
Chr1	193000001	194000000	0.039369
Chr1	194000001	195000000	0.072727
Chr1	195000001	196000000	0.046813
Chr1	196000001	197000000	0.050828
Chr1	197000001	198000000	0.059305
Chr1	198000001	199000000	0.051643
Chr1	199000001	200000000	0.047969
Chr1	200000001	201000000	0.076721
Chr1	201000001	202000000	0.027903
Chr1	202000001	203000000	0.045013
Chr1	203000001	204000000	0.041192
Chr1	204000001	205000000	0.035118
Chr1	205000001	206000000	0.079071
Chr1	206000001	207000000	0.029961
Chr1	207000001	208000000	0.05269
Chr1	208000001	209000000	0.061324
Chr1	209000001	210000000	0.065013
Chr1	210000001	211000000	0.079537
Chr1	211000001	212000000	0.059031
Chr1	212000001	213000000	0.072786
Chr1	213000001	214000000	0.059029
Chr1	214000001	215000000	0.072468
Chr1	215000001	216000000	0.06355
Chr1	216000001	217000000	0.062984
Chr1	217000001	218000000	0.108526
Chr1	218000001	219000000	0.096293
Chr1	219000001	220000000	0.065209
Chr1	220000001	221000000	0.087048
Chr1	221000001	222000000	0.062176
Chr1	222000001	223000000	0.048926
Chr1	223000001	224000000	0.034275
Chr1	224000001	225000000	0.052941
Chr1	225000001	226000000	0.066225
Chr1	226000001	227000000	0.090977
Chr1	227000001	228000000	0.080762
Chr1	228000001	229000000	0.056111
Chr1	229000001	230000000	0.056245
Chr1	230000001	231000000	0.057491
Chr1	231000001	232000000	0.09111
Chr1	232000001	233000000	0.042691
Chr1	233000001	234000000	0.113838
Chr1	234000001	235000000	0.063117
Chr1	235000001	236000000	0.072588
Chr1	236000001	237000000	0.079597
Chr1	237000001	238000000	0.097866
Chr1	238000001	239000000	0.029345
Chr1	239000001	240000000	0.068424
Chr1	240000001	241000000	0.014178
Chr1	241000001	242000000	0.084493
Chr1	242000001	243000000	0.100555
Chr1	243000001	244000000	0.051302
Chr1	244000001	245000000	0.069203
Chr1	245000001	246000000	0.074421
Chr1	246000001	247000000	0.059185
Chr1	247000001	248000000	0.102755
Chr1	248000001	249000000	0.069576
Chr1	249000001	250000000	0.095154
Chr1	250000001	251000000	0.078797
Chr1	251000001	252000000	0.074004
Chr1	252000001	253000000	0.087108
Chr1	253000001	254000000	0.083576
Chr1	254000001	255000000	0.103407
Chr1	255000001	256000000	0.050382
Chr1	256000001	257000000	0.079587
Chr1	257000001	258000000	0.044207
Chr1	258000001	259000000	0.119363
Chr1	259000001	260000000	0.082486
Chr1	260000001	261000000	0.095804
Chr1	261000001	262000000	0.096028
Chr1	262000001	263000000	0.098064
Chr1	263000001	264000000	0.067309
Chr1	264000001	265000000	0.085954
Chr1	265000001	266000000	0.067085
Chr1	266000001	267000000	0.090549
Chr1	267000001	268000000	0.040482
Chr1	268000001	269000000	0.063412
Chr1	269000001	270000000	0.068237
Chr1	270000001	271000000	0.05948
Chr1	271000001	272000000	0.075344
Chr1	272000001	273000000	0.081001
Chr1	273000001	274000000	0.059207
Chr1	274000001	275000000	0.078402
Chr1	275000001	276000000	0.092459
Chr1	276000001	277000000	0.120182
Chr1	277000001	278000000	0.100857
Chr1	278000001	279000000	0.053403
Chr1	279000001	280000000	0.070484
Chr1	280000001	281000000	0.074559
Chr1	281000001	282000000	0.083417
Chr1	282000001	283000000	0.12876
Chr1	283000001	284000000	0.082485
Chr1	284000001	285000000	0.049307
Chr1	285000001	286000000	0.059877
Chr1	286000001	287000000	0.028992
Chr1	287000001	288000000	0.090003
Chr1	288000001	289000000	0.08428
Chr1	289000001	290000000	0.069871
Chr1	290000001	291000000	0.040672
Chr1	291000001	292000000	0.011814
Chr1	292000001	293000000	0.011442
Chr1	293000001	294000000	0.026418
Chr1	294000001	295000000	0.043359
Chr1	295000001	296000000	0.016629
Chr1	296000001	297000000	0.026967
Chr1	297000001	298000000	0.077005
Chr1	298000001	299000000	0.05785
Chr1	299000001	300000000	0.118324
Chr1	300000001	301000000	0.067358
Chr1	301000001	302000000	0.10974
Chr1	302000001	303000000	0.075632
Chr1	303000001	304000000	0.064767
Chr1	304000001	305000000	0.124921
Chr1	305000001	306000000	0.077639
Chr1	306000001	307000000	0.077837
Chr1	307000001	308000000	0.127645
Chr1	308000001	309000000	0.069338
Chr1	309000001	310000000	0.110955
Chr1	310000001	311000000	0.139689
Chr1	311000001	312000000	0.130455
Chr1	312000001	313000000	0.089566
Chr1	313000001	314000000	0.117915
Chr1	314000001	315000000	0.065413
Chr1	315000001	316000000	0.071026
Chr1	316000001	317000000	0.07151
Chr1	317000001	318000000	0.097122
Chr1	318000001	319000000	0.068087
Chr1	319000001	320000000	0.074258
Chr1	320000001	321000000	0.092487
Chr1	321000001	322000000	0.107828
Chr1	322000001	323000000	0.124027
Chr1	323000001	324000000	0.071223
Chr1	324000001	325000000	0.172628
Chr1	325000001	326000000	0.11736
Chr1	326000001	327000000	0.11378
Chr1	327000001	328000000	0.084721
Chr1	328000001	329000000	0.058216
Chr1	329000001	330000000	0.126283
Chr1	330000001	331000000	0.07707
Chr1	331000001	332000000	0.102618
Chr1	332000001	333000000	0.114836
Chr1	333000001	334000000	0.101599
Chr1	334000001	335000000	0.14509
Chr1	335000001	336000000	0.222837
Chr1	336000001	337000000	0.045503
Chr1	337000001	338000000	0.101841
Chr1	338000001	339000000	0.075759
Chr1	339000001	340000000	0.0776
Chr1	340000001	341000000	0.104904
Chr1	341000001	341398601	0.0343
Chr2	1	1000000	0.100711
Chr2	1000001	2000000	0.104393
Chr2	2000001	3000000	0.113338
Chr2	3000001	4000000	0.104828
Chr2	4000001	5000000	0.167444
Chr2	5000001	6000000	0.080992
Chr2	6000001	7000000	0.151235
Chr2	7000001	8000000	0.070674
Chr2	8000001	9000000	0.094416
Chr2	9000001	10000000	0.073686
Chr2	10000001	11000000	0.103248
Chr2	11000001	12000000	0.139714
Chr2	12000001	13000000	0.154597
Chr2	13000001	14000000	0.199567
Chr2	14000001	15000000	0.131067
Chr2	15000001	16000000	0.157474
Chr2	16000001	17000000	0.103263
Chr2	17000001	18000000	0.104321
Chr2	18000001	19000000	0.169064
Chr2	19000001	20000000	0.130536
Chr2	20000001	21000000	0.113089
Chr2	21000001	22000000	0.066341
Chr2	22000001	23000000	0.174749
Chr2	23000001	24000000	0.135711
Chr2	24000001	25000000	0.126285
Chr2	25000001	26000000	0.090215
Chr2	26000001	27000000	0.195714
Chr2	27000001	28000000	0.193209
Chr2	28000001	29000000	0.090833
Chr2	29000001	30000000	0.09301
Chr2	30000001	31000000	0.110289
Chr2	31000001	32000000	0.166238
Chr2	32000001	33000000	0.116377
Chr2	33000001	34000000	0.07895
Chr2	34000001	35000000	0.128912
Chr2	35000001	36000000	0.077018
Chr2	36000001	37000000	0.066605
Chr2	37000001	38000000	0.05885
Chr2	38000001	39000000	0.048373
Chr2	39000001	40000000	0.056115
Chr2	40000001	41000000	0.075906
Chr2	41000001	42000000	0.119512
Chr2	42000001	43000000	0.058874
Chr2	43000001	44000000	0.081566
Chr2	44000001	45000000	0.092592
Chr2	45000001	46000000	0.078071
Chr2	46000001	47000000	0.092447
Chr2	47000001	48000000	0.056997
Chr2	48000001	49000000	0.055744
Chr2	49000001	50000000	0.063739
Chr2	50000001	51000000	0.078989
Chr2	51000001	52000000	0.093071
Chr2	52000001	53000000	0.103174
Chr2	53000001	54000000	0.126865
Chr2	54000001	55000000	0.099971
Chr2	55000001	56000000	0.085033
Chr2	56000001	57000000	0.078786
Chr2	57000001	58000000	0.090265
Chr2	58000001	59000000	0.097451
Chr2	59000001	60000000	0.13702
Chr2	60000001	61000000	0.090638
Chr2	61000001	62000000	0.058879
Chr2	62000001	63000000	0.054446
Chr2	63000001	64000000	0.067214
Chr2	64000001	65000000	0.109425
Chr2	65000001	66000000	0.093667
Chr2	66000001	67000000	0.113977
Chr2	67000001	68000000	0.089122
Chr2	68000001	69000000	0.065479
Chr2	69000001	70000000	0.085832
Chr2	70000001	71000000	0.102295
Chr2	71000001	72000000	0.077137
Chr2	72000001	73000000	0.074144
Chr2	73000001	74000000	0.095608
Chr2	74000001	75000000	0.08256
Chr2	75000001	76000000	0.073035
Chr2	76000001	77000000	0.05813
Chr2	77000001	78000000	0.095931
Chr2	78000001	79000000	0.050378
Chr2	79000001	80000000	0.067658
Chr2	80000001	81000000	0.065287
Chr2	81000001	82000000	0.072432
Chr2	82000001	83000000	0.068248
Chr2	83000001	84000000	0.126873
Chr2	84000001	85000000	0.079479
Chr2	85000001	86000000	0.072401
Chr2	86000001	87000000	0.07419
Chr2	87000001	88000000	0.052245
Chr2	88000001	89000000	0.023407
Chr2	89000001	90000000	0.062693
Chr2	90000001	91000000	0.079508
Chr2	91000001	92000000	0.06508
Chr2	92000001	93000000	0.060792
Chr2	93000001	94000000	0.078308
Chr2	94000001	95000000	0.077517
Chr2	95000001	96000000	0.049006
Chr2	96000001	97000000	0.034121
Chr2	97000001	98000000	0.042445
Chr2	98000001	99000000	0.059486
Chr2	99000001	100000000	0.050236
Chr2	100000001	101000000	0.098723
Chr2	101000001	102000000	0.048875
Chr2	102000001	103000000	0.077804
Chr2	103000001	104000000	0.045494
Chr2	104000001	105000000	0.031656
Chr2	105000001	106000000	0.084327
Chr2	106000001	107000000	0.080975
Chr2	107000001	108000000	0.052095
Chr2	108000001	109000000	0.070666
Chr2	109000001	110000000	0.083598
Chr2	110000001	111000000	0.026996
Chr2	111000001	112000000	0.06426
Chr2	112000001	113000000	0.095976
Chr2	113000001	114000000	0.057024
Chr2	114000001	115000000	0.042662
Chr2	115000001	116000000	0.044052
Chr2	116000001	117000000	0.041678
Chr2	117000001	118000000	0.056759
Chr2	118000001	119000000	0.066738
Chr2	119000001	120000000	0.118008
Chr2	120000001	121000000	0.046191
Chr2	121000001	122000000	0.086166
Chr2	122000001	123000000	0.055828
Chr2	123000001	124000000	0.066249
Chr2	124000001	125000000	0.075748
Chr2	125000001	126000000	0.086247
Chr2	126000001	127000000	0.048332
Chr2	127000001	128000000	0.042785
Chr2	128000001	129000000	0.061985
Chr2	129000001	130000000	0.067962
Chr2	130000001	131000000	0.030333
Chr2	131000001	132000000	0.028713
Chr2	132000001	133000000	0.081785
Chr2	133000001	134000000	0.052219
Chr2	134000001	135000000	0.066908
Chr2	135000001	136000000	0.032148
Chr2	136000001	137000000	0.047717
Chr2	137000001	138000000	0.08066
Chr2	138000001	139000000	0.052972
Chr2	139000001	140000000	0.063954
Chr2	140000001	141000000	0.078123
Chr2	141000001	142000000	0.053889
Chr2	142000001	143000000	0.050281
Chr2	143000001	144000000	0.07025
Chr2	144000001	145000000	0.049861
Chr2	145000001	146000000	0.047048
Chr2	146000001	147000000	0.052268
Chr2	147000001	148000000	0.064405
Chr2	148000001	149000000	0.036436
Chr2	149000001	150000000	0.069129
Chr2	150000001	151000000	0.097144
Chr2	151000001	152000000	0.063949
Chr2	152000001	153000000	0.033368
Chr2	153000001	154000000	0.041095
Chr2	154000001	155000000	0.052538
Chr2	155000001	156000000	0.084737
Chr2	156000001	157000000	0.048709
Chr2	157000001	158000000	0.044176
Chr2	158000001	159000000	0.113376
Chr2	159000001	160000000	0.036307
Chr2	160000001	161000000	0.060593
Chr2	161000001	162000000	0.094727
Chr2	162000001	163000000	0.056826
Chr2	163000001	164000000	0.047568
Chr2	164000001	165000000	0.043072
Chr2	165000001	166000000	0.034537
Chr2	166000001	167000000	0.042739
Chr2	167000001	168000000	0.075955
Chr2	168000001	169000000	0.012033
Chr2	169000001	170000000	0.096622
Chr2	170000001	171000000	0.054793
Chr2	171000001	172000000	0.053229
Chr2	172000001	173000000	0.043942
Chr2	173000001	174000000	0.051183
Chr2	174000001	175000000	0.052797
Chr2	175000001	176000000	0.051279
Chr2	176000001	177000000	0.072833
Chr2	177000001	178000000	0.048436
Chr2	178000001	179000000	0.054836
Chr2	179000001	180000000	0.076256
Chr2	180000001	181000000	0.060507
Chr2	181000001	182000000	0.098642
Chr2	182000001	183000000	0.069602
Chr2	183000001	184000000	0.071762
Chr2	184000001	185000000	0.065539
Chr2	185000001	186000000	0.081001
Chr2	186000001	187000000	0.045536
Chr2	187000001	188000000	0.031856
Chr2	188000001	189000000	0.103319
Chr2	189000001	190000000	0.043775
Chr2	190000001	191000000	0.015253
Chr2	191000001	192000000	0.058605
Chr2	192000001	193000000	0.07452
Chr2	193000001	194000000	0.049993
Chr2	194000001	195000000	0.069655
Chr2	195000001	196000000	0.059689
Chr2	196000001	197000000	0.078292
Chr2	197000001	198000000	0.025509
Chr2	198000001	199000000	0.046859
Chr2	199000001	200000000	0.080363
Chr2	200000001	201000000	0.073129
Chr2	201000001	202000000	0.080928
Chr2	202000001	203000000	0.049771
Chr2	203000001	204000000	0.085619
Chr2	204000001	205000000	0.062986
Chr2	205000001	206000000	0.051156
Chr2	206000001	207000000	0.097284
Chr2	207000001	208000000	0.058069
Chr2	208000001	209000000	0.049043
Chr2	209000001	210000000	0.065737
Chr2	210000001	211000000	0.074431
Chr2	211000001	212000000	0.065827
Chr2	212000001	213000000	0.075267
Chr2	213000001	214000000	0.043139
Chr2	214000001	215000000	0.077615
Chr2	215000001	216000000	0.086536
Chr2	216000001	217000000	0.057127
Chr2	217000001	218000000	0.10588
Chr2	218000001	219000000	0.097599
Chr2	219000001	220000000	0.035071
Chr2	220000001	221000000	0.085794
Chr2	221000001	222000000	0.104642
Chr2	222000001	223000000	0.069961
Chr2	223000001	224000000	0.068248
Chr2	224000001	225000000	0.069697
Chr2	225000001	226000000	0.085403
Chr2	226000001	227000000	0.109232
Chr2	227000001	228000000	0.068007
Chr2	228000001	229000000	0.050494
Chr2	229000001	230000000	0.138451
Chr2	230000001	231000000	0.083551
Chr2	231000001	232000000	0.067522
Chr2	232000001	233000000	0.110267
Chr2	233000001	234000000	0.078869
Chr2	234000001	235000000	0.060659
Chr2	235000001	236000000	0.092233
Chr2	236000001	237000000	0.050142
Chr2	237000001	238000000	0.086981
Chr2	238000001	239000000	0.060087
Chr2	239000001	240000000	0.077119
Chr2	240000001	241000000	0.0502
Chr2	241000001	242000000	0.100668
Chr2	242000001	243000000	0.047243
Chr2	243000001	244000000	0.074194
Chr2	244000001	245000000	0.052338
Chr2	245000001	246000000	0.098435
Chr2	246000001	247000000	0.086937
Chr2	247000001	248000000	0.167452
Chr2	248000001	249000000	0.123532
Chr2	249000001	250000000	0.070092
Chr2	250000001	251000000	0.067613
Chr2	251000001	252000000	0.071954
Chr2	252000001	253000000	0.060245
Chr2	253000001	254000000	0.07307
Chr2	254000001	255000000	0.070584
Chr2	255000001	256000000	0.072755
Chr2	256000001	257000000	0.126953
Chr2	257000001	258000000	0.096907
Chr2	258000001	259000000	0.150021
Chr2	259000001	260000000	0.177387
Chr2	260000001	261000000	0.095697
Chr2	261000001	262000000	0.108862
Chr2	262000001	263000000	0.073458
Chr2	263000001	264000000	0.097509
Chr2	264000001	265000000	0.064346
Chr2	265000001	266000000	0.093986
Chr2	266000001	267000000	0.094566
Chr2	267000001	268000000	0.121389
Chr2	268000001	269000000	0.085144
Chr2	269000001	270000000	0.090605
Chr2	270000001	271000000	0.1134
Chr2	271000001	272000000	0.108274
Chr2	272000001	273000000	0.09598
Chr2	273000001	274000000	0.120637
Chr2	274000001	275000000	0.079624
Chr2	275000001	276000000	0.138652
Chr2	276000001	277000000	0.117413
Chr2	277000001	278000000	0.125853
Chr2	278000001	279000000	0.130235
Chr2	279000001	280000000	0.127794
Chr2	280000001	281000000	0.098389
Chr2	281000001	282000000	0.152817
Chr2	282000001	283000000	0.056813
Chr2	283000001	284000000	0.207146
Chr2	284000001	285000000	0.144921
Chr2	285000001	286000000	0.102358
Chr2	286000001	287000000	0.054507
Chr2	287000001	288000000	0.128603
Chr2	288000001	289000000	0.073438
Chr2	289000001	290000000	0.082816
Chr2	290000001	291000000	0.096282
Chr2	291000001	292000000	0.063586
Chr2	292000001	293000000	0.114083
Chr2	293000001	294000000	0.093194
Chr2	294000001	295000000	0.046998
Chr2	295000001	295030345	0.0331521
Chr3	1	1000000	0.128856
Chr3	1000001	2000000	0.155963
Chr3	2000001	3000000	0.159761
Chr3	3000001	4000000	0.082522
Chr3	4000001	5000000	0.131013
Chr3	5000001	6000000	0.104673
Chr3	6000001	7000000	0.126428
Chr3	7000001	8000000	0.133446
Chr3	8000001	9000000	0.125826
Chr3	9000001	10000000	0.045206
Chr3	10000001	11000000	0.131882
Chr3	11000001	12000000	0.10149
Chr3	12000001	13000000	0.107321
Chr3	13000001	14000000	0.087301
Chr3	14000001	15000000	0.133097
Chr3	15000001	16000000	0.102995
Chr3	16000001	17000000	0.143729
Chr3	17000001	18000000	0.080652
Chr3	18000001	19000000	0.127993
Chr3	19000001	20000000	0.07515
Chr3	20000001	21000000	0.121867
Chr3	21000001	22000000	0.161447
Chr3	22000001	23000000	0.205743
Chr3	23000001	24000000	0.160894
Chr3	24000001	25000000	0.130116
Chr3	25000001	26000000	0.139014
Chr3	26000001	27000000	0.126726
Chr3	27000001	28000000	0.083185
Chr3	28000001	29000000	0.1285
Chr3	29000001	30000000	0.102566
Chr3	30000001	31000000	0.090129
Chr3	31000001	32000000	0.06492
Chr3	32000001	33000000	0.141235
Chr3	33000001	34000000	0.161913
Chr3	34000001	35000000	0.139693
Chr3	35000001	36000000	0.103217
Chr3	36000001	37000000	0.138083
Chr3	37000001	38000000	0.090584
Chr3	38000001	39000000	0.081095
Chr3	39000001	40000000	0.070352
Chr3	40000001	41000000	0.099669
Chr3	41000001	42000000	0.270502
Chr3	42000001	43000000	0.113589
Chr3	43000001	44000000	0.072896
Chr3	44000001	45000000	0.075558
Chr3	45000001	46000000	0.165303
Chr3	46000001	47000000	0.083143
Chr3	47000001	48000000	0.076695
Chr3	48000001	49000000	0.067205
Chr3	49000001	50000000	0.063373
Chr3	50000001	51000000	0.02182
Chr3	51000001	52000000	0.06917
Chr3	52000001	53000000	0.119053
Chr3	53000001	54000000	0.059883
Chr3	54000001	55000000	0.115165
Chr3	55000001	56000000	0.078517
Chr3	56000001	57000000	0.116975
Chr3	57000001	58000000	0.060922
Chr3	58000001	59000000	0.064935
Chr3	59000001	60000000	0.058071
Chr3	60000001	61000000	0.057736
Chr3	61000001	62000000	0.081929
Chr3	62000001	63000000	0.067224
Chr3	63000001	64000000	0.070081
Chr3	64000001	65000000	0.091536
Chr3	65000001	66000000	0.092149
Chr3	66000001	67000000	0.098369
Chr3	67000001	68000000	0.063586
Chr3	68000001	69000000	0.066312
Chr3	69000001	70000000	0.155362
Chr3	70000001	71000000	0.166868
Chr3	71000001	72000000	0.059134
Chr3	72000001	73000000	0.068357
Chr3	73000001	74000000	0.089385
Chr3	74000001	75000000	0.06296
Chr3	75000001	76000000	0.1316
Chr3	76000001	77000000	0.110585
Chr3	77000001	78000000	0.096881
Chr3	78000001	79000000	0.085888
Chr3	79000001	80000000	0.079806
Chr3	80000001	81000000	0.06206
Chr3	81000001	82000000	0.048685
Chr3	82000001	83000000	0.045519
Chr3	83000001	84000000	0.095088
Chr3	84000001	85000000	0.046393
Chr3	85000001	86000000	0.083289
Chr3	86000001	87000000	0.037696
Chr3	87000001	88000000	0.145054
Chr3	88000001	89000000	0.087333
Chr3	89000001	90000000	0.070009
Chr3	90000001	91000000	0.044419
Chr3	91000001	92000000	0.076642
Chr3	92000001	93000000	0.053815
Chr3	93000001	94000000	0.061169
Chr3	94000001	95000000	0.115851
Chr3	95000001	96000000	0.064978
Chr3	96000001	97000000	0.078701
Chr3	97000001	98000000	0.07079
Chr3	98000001	99000000	0.06074
Chr3	99000001	100000000	0.053529
Chr3	100000001	101000000	0.073111
Chr3	101000001	102000000	0.079956
Chr3	102000001	103000000	0.048045
Chr3	103000001	104000000	0.076783
Chr3	104000001	105000000	0.067195
Chr3	105000001	106000000	0.07624
Chr3	106000001	107000000	0.086688
Chr3	107000001	108000000	0.050224
Chr3	108000001	109000000	0.125655
Chr3	109000001	110000000	0.079825
Chr3	110000001	111000000	0.053084
Chr3	111000001	112000000	0.056293
Chr3	112000001	113000000	0.039408
Chr3	113000001	114000000	0.020106
Chr3	114000001	115000000	0.074218
Chr3	115000001	116000000	0.061351
Chr3	116000001	117000000	0.047172
Chr3	117000001	118000000	0.067364
Chr3	118000001	119000000	0.054925
Chr3	119000001	120000000	0.072549
Chr3	120000001	121000000	0.059789
Chr3	121000001	122000000	0.059308
Chr3	122000001	123000000	0.050895
Chr3	123000001	124000000	0.068308
Chr3	124000001	125000000	0.074659
Chr3	125000001	126000000	0.067099
Chr3	126000001	127000000	0.068469
Chr3	127000001	128000000	0.088497
Chr3	128000001	129000000	0.045878
Chr3	129000001	130000000	0.035686
Chr3	130000001	131000000	0.06257
Chr3	131000001	132000000	0.072435
Chr3	132000001	133000000	0.060797
Chr3	133000001	134000000	0.062435
Chr3	134000001	135000000	0.052252
Chr3	135000001	136000000	0.066027
Chr3	136000001	137000000	0.044813
Chr3	137000001	138000000	0.03225
Chr3	138000001	139000000	0.057627
Chr3	139000001	140000000	0.086822
Chr3	140000001	141000000	0.069448
Chr3	141000001	142000000	0.047466
Chr3	142000001	143000000	0.059972
Chr3	143000001	144000000	0.038222
Chr3	144000001	145000000	0.062344
Chr3	145000001	146000000	0.058712
Chr3	146000001	147000000	0.077087
Chr3	147000001	148000000	0.04685
Chr3	148000001	149000000	0.040951
Chr3	149000001	150000000	0.0633
Chr3	150000001	151000000	0.070459
Chr3	151000001	152000000	0.054005
Chr3	152000001	153000000	0.034058
Chr3	153000001	154000000	0.059814
Chr3	154000001	155000000	0.066008
Chr3	155000001	156000000	0.081127
Chr3	156000001	157000000	0.025568
Chr3	157000001	158000000	0.040132
Chr3	158000001	159000000	0.064072
Chr3	159000001	160000000	0.052335
Chr3	160000001	161000000	0.035157
Chr3	161000001	162000000	0.06021
Chr3	162000001	163000000	0.030983
Chr3	163000001	164000000	0.082891
Chr3	164000001	165000000	0.046235
Chr3	165000001	166000000	0.072077
Chr3	166000001	167000000	0.049559
Chr3	167000001	168000000	0.084293
Chr3	168000001	169000000	0.097056
Chr3	169000001	170000000	0.072326
Chr3	170000001	171000000	0.040366
Chr3	171000001	172000000	0.046719
Chr3	172000001	173000000	0.066125
Chr3	173000001	174000000	0.035988
Chr3	174000001	175000000	0.029783
Chr3	175000001	176000000	0.031097
Chr3	176000001	177000000	0.068571
Chr3	177000001	178000000	0.05566
Chr3	178000001	179000000	0.049014
Chr3	179000001	180000000	0.032989
Chr3	180000001	181000000	0.053379
Chr3	181000001	182000000	0.050146
Chr3	182000001	183000000	0.0497
Chr3	183000001	184000000	0.021351
Chr3	184000001	185000000	0.054532
Chr3	185000001	186000000	0.061576
Chr3	186000001	187000000	0.031489
Chr3	187000001	188000000	0.080258
Chr3	188000001	189000000	0.072081
Chr3	189000001	190000000	0.095388
Chr3	190000001	191000000	0.064342
Chr3	191000001	192000000	0.084656
Chr3	192000001	193000000	0.062283
Chr3	193000001	194000000	0.054793
Chr3	194000001	195000000	0.068987
Chr3	195000001	196000000	0.076919
Chr3	196000001	197000000	0.055707
Chr3	197000001	198000000	0.081355
Chr3	198000001	199000000	0.082119
Chr3	199000001	200000000	0.062739
Chr3	200000001	201000000	0.087697
Chr3	201000001	202000000	0.082978
Chr3	202000001	203000000	0.079737
Chr3	203000001	204000000	0.052099
Chr3	204000001	205000000	0.039345
Chr3	205000001	206000000	0.039032
Chr3	206000001	207000000	0.058871
Chr3	207000001	208000000	0.044245
Chr3	208000001	209000000	0.142142
Chr3	209000001	210000000	0.030826
Chr3	210000001	211000000	0.062139
Chr3	211000001	212000000	0.049629
Chr3	212000001	213000000	0.089787
Chr3	213000001	214000000	0.038576
Chr3	214000001	215000000	0.095257
Chr3	215000001	216000000	0.070284
Chr3	216000001	217000000	0.087074
Chr3	217000001	218000000	0.077188
Chr3	218000001	219000000	0.071457
Chr3	219000001	220000000	0.111468
Chr3	220000001	221000000	0.079372
Chr3	221000001	222000000	0.065621
Chr3	222000001	223000000	0.026836
Chr3	223000001	224000000	0.087062
Chr3	224000001	225000000	0.054125
Chr3	225000001	226000000	0.035573
Chr3	226000001	227000000	0.186955
Chr3	227000001	228000000	0.170716
Chr3	228000001	229000000	0.039832
Chr3	229000001	230000000	0.069692
Chr3	230000001	231000000	0.121927
Chr3	231000001	232000000	0.065865
Chr3	232000001	233000000	0.058422
Chr3	233000001	234000000	0.07452
Chr3	234000001	235000000	0.07348
Chr3	235000001	236000000	0.081049
Chr3	236000001	237000000	0.066769
Chr3	237000001	238000000	0.050269
Chr3	238000001	239000000	0.045776
Chr3	239000001	240000000	0.102685
Chr3	240000001	241000000	0.056157
Chr3	241000001	242000000	0.057043
Chr3	242000001	243000000	0.119201
Chr3	243000001	244000000	0.082695
Chr3	244000001	245000000	0.092627
Chr3	245000001	246000000	0.080571
Chr3	246000001	247000000	0.098387
Chr3	247000001	248000000	0.062716
Chr3	248000001	249000000	0.081982
Chr3	249000001	250000000	0.067465
Chr3	250000001	251000000	0.058792
Chr3	251000001	252000000	0.094437
Chr3	252000001	253000000	0.090977
Chr3	253000001	254000000	0.128622
Chr3	254000001	255000000	0.074025
Chr3	255000001	256000000	0.083728
Chr3	256000001	257000000	0.056391
Chr3	257000001	258000000	0.059532
Chr3	258000001	259000000	0.102687
Chr3	259000001	260000000	0.074197
Chr3	260000001	261000000	0.095421
Chr3	261000001	262000000	0.094933
Chr3	262000001	263000000	0.071909
Chr3	263000001	264000000	0.088543
Chr3	264000001	265000000	0.062712
Chr3	265000001	266000000	0.068278
Chr3	266000001	267000000	0.102961
Chr3	267000001	268000000	0.057634
Chr3	268000001	269000000	0.072298
Chr3	269000001	270000000	0.084632
Chr3	270000001	271000000	0.069849
Chr3	271000001	272000000	0.06316
Chr3	272000001	273000000	0.086303
Chr3	273000001	274000000	0.073299
Chr3	274000001	275000000	0.062581
Chr3	275000001	276000000	0.063206
Chr3	276000001	277000000	0.115612
Chr3	277000001	278000000	0.103144
Chr3	278000001	279000000	0.057316
Chr3	279000001	280000000	0.080936
Chr3	280000001	281000000	0.114052
Chr3	281000001	282000000	0.087145
Chr3	282000001	283000000	0.10036
Chr3	283000001	284000000	0.117503
Chr3	284000001	285000000	0.164238
Chr3	285000001	286000000	0.091285
Chr3	286000001	287000000	0.066265
Chr3	287000001	288000000	0.084721
Chr3	288000001	289000000	0.069383
Chr3	289000001	290000000	0.113752
Chr3	290000001	291000000	0.095969
Chr3	291000001	292000000	0.070901
Chr3	292000001	293000000	0.158701
Chr3	293000001	294000000	0.165445
Chr3	294000001	295000000	0.053054
Chr3	295000001	296000000	0.080696
Chr3	296000001	297000000	0.119507
Chr3	297000001	298000000	0.112926
Chr3	298000001	299000000	0.123736
Chr3	299000001	300000000	0.128616
Chr3	300000001	301000000	0.118357
Chr3	301000001	302000000	0.06449
Chr3	302000001	303000000	0.072248
Chr3	303000001	304000000	0.155238
Chr3	304000001	305000000	0.079287
Chr3	305000001	306000000	0.055229
Chr3	306000001	307000000	0.05971
Chr3	307000001	308000000	0.1152
Chr3	308000001	309000000	0.052012
Chr3	309000001	310000000	0.068437
Chr3	310000001	311000000	0.11322
Chr3	311000001	312000000	0.088987
Chr3	312000001	313000000	0.073718
Chr3	313000001	313095894	0.149352
Chr4	1	1000000	0.053985
Chr4	1000001	2000000	0.094579
Chr4	2000001	3000000	0.160353
Chr4	3000001	4000000	0.067557
Chr4	4000001	5000000	0.093601
Chr4	5000001	6000000	0.061551
Chr4	6000001	7000000	0.116524
Chr4	7000001	8000000	0.077644
Chr4	8000001	9000000	0.106283
Chr4	9000001	10000000	0.117998
Chr4	10000001	11000000	0.102765
Chr4	11000001	12000000	0.103996
Chr4	12000001	13000000	0.115692
Chr4	13000001	14000000	0.122225
Chr4	14000001	15000000	0.129171
Chr4	15000001	16000000	0.186269
Chr4	16000001	17000000	0.094692
Chr4	17000001	18000000	0.077454
Chr4	18000001	19000000	0.048948
Chr4	19000001	20000000	0.047501
Chr4	20000001	21000000	0.077717
Chr4	21000001	22000000	0.051184
Chr4	22000001	23000000	0.090536
Chr4	23000001	24000000	0.092167
Chr4	24000001	25000000	0.080236
Chr4	25000001	26000000	0.060735
Chr4	26000001	27000000	0.0862
Chr4	27000001	28000000	0.173
Chr4	28000001	29000000	0.153446
Chr4	29000001	30000000	0.066362
Chr4	30000001	31000000	0.093959
Chr4	31000001	32000000	0.077983
Chr4	32000001	33000000	0.095406
Chr4	33000001	34000000	0.084335
Chr4	34000001	35000000	0.082135
Chr4	35000001	36000000	0.062353
Chr4	36000001	37000000	0.023998
Chr4	37000001	38000000	0.0619
Chr4	38000001	39000000	0.087585
Chr4	39000001	40000000	0.062211
Chr4	40000001	41000000	0.058875
Chr4	41000001	42000000	0.087733
Chr4	42000001	43000000	0.147642
Chr4	43000001	44000000	0.052446
Chr4	44000001	45000000	0.123434
Chr4	45000001	46000000	0.058886
Chr4	46000001	47000000	0.071149
Chr4	47000001	48000000	0.112432
Chr4	48000001	49000000	0.066817
Chr4	49000001	50000000	0.065202
Chr4	50000001	51000000	0.052725
Chr4	51000001	52000000	0.067358
Chr4	52000001	53000000	0.097171
Chr4	53000001	54000000	0.063967
Chr4	54000001	55000000	0.05774
Chr4	55000001	56000000	0.041696
Chr4	56000001	57000000	0.11333
Chr4	57000001	58000000	0.03058
Chr4	58000001	59000000	0.036584
Chr4	59000001	60000000	0.058324
Chr4	60000001	61000000	0.056516
Chr4	61000001	62000000	0.066448
Chr4	62000001	63000000	0.089704
Chr4	63000001	64000000	0.061756
Chr4	64000001	65000000	0.057754
Chr4	65000001	66000000	0.065082
Chr4	66000001	67000000	0.075543
Chr4	67000001	68000000	0.057421
Chr4	68000001	69000000	0.060241
Chr4	69000001	70000000	0.072032
Chr4	70000001	71000000	0.061668
Chr4	71000001	72000000	0.093643
Chr4	72000001	73000000	0.021369
Chr4	73000001	74000000	0.049704
Chr4	74000001	75000000	0.118711
Chr4	75000001	76000000	0.09237
Chr4	76000001	77000000	0.075733
Chr4	77000001	78000000	0.073152
Chr4	78000001	79000000	0.072242
Chr4	79000001	80000000	0.03897
Chr4	80000001	81000000	0.040618
Chr4	81000001	82000000	0.049326
Chr4	82000001	83000000	0.042432
Chr4	83000001	84000000	0.028077
Chr4	84000001	85000000	0.075373
Chr4	85000001	86000000	0.055712
Chr4	86000001	87000000	0.040154
Chr4	87000001	88000000	0.027126
Chr4	88000001	89000000	0.040127
Chr4	89000001	90000000	0.061136
Chr4	90000001	91000000	0.068009
Chr4	91000001	92000000	0.05312
Chr4	92000001	93000000	0.055102
Chr4	93000001	94000000	0.038475
Chr4	94000001	95000000	0.040687
Chr4	95000001	96000000	0.060109
Chr4	96000001	97000000	0.068831
Chr4	97000001	98000000	0.087241
Chr4	98000001	99000000	0.082338
Chr4	99000001	100000000	0.028707
Chr4	100000001	101000000	0.025276
Chr4	101000001	102000000	0.04876
Chr4	102000001	103000000	0.036144
Chr4	103000001	104000000	0.04293
Chr4	104000001	105000000	0.071894
Chr4	105000001	106000000	0.069459
Chr4	106000001	107000000	0.105326
Chr4	107000001	108000000	0.053383
Chr4	108000001	109000000	0.080077
Chr4	109000001	110000000	0.073183
Chr4	110000001	111000000	0.046027
Chr4	111000001	112000000	0.050112
Chr4	112000001	113000000	0.041556
Chr4	113000001	114000000	0.016995
Chr4	114000001	115000000	0.050277
Chr4	115000001	116000000	0.076544
Chr4	116000001	117000000	0.054133
Chr4	117000001	118000000	0.04015
Chr4	118000001	119000000	0.062324
Chr4	119000001	120000000	0.071422
Chr4	120000001	121000000	0.037704
Chr4	121000001	122000000	0.03853
Chr4	122000001	123000000	0.037585
Chr4	123000001	124000000	0.056015
Chr4	124000001	125000000	0.03646
Chr4	125000001	126000000	0.043416
Chr4	126000001	127000000	0.032704
Chr4	127000001	128000000	0.008702
Chr4	128000001	129000000	0.040527
Chr4	129000001	130000000	0.080138
Chr4	130000001	131000000	0.050025
Chr4	131000001	132000000	0.045799
Chr4	132000001	133000000	0.030365
Chr4	133000001	134000000	0.044029
Chr4	134000001	135000000	0.068643
Chr4	135000001	136000000	0.062061
Chr4	136000001	137000000	0.056853
Chr4	137000001	138000000	0.05126
Chr4	138000001	139000000	0.021917
Chr4	139000001	140000000	0.103907
Chr4	140000001	141000000	0.065702
Chr4	141000001	142000000	0.067244
Chr4	142000001	143000000	0.045364
Chr4	143000001	144000000	0.070795
Chr4	144000001	145000000	0.035059
Chr4	145000001	146000000	0.127302
Chr4	146000001	147000000	0.068737
Chr4	147000001	148000000	0.033837
Chr4	148000001	149000000	0.08535
Chr4	149000001	150000000	0.057376
Chr4	150000001	151000000	0.08054
Chr4	151000001	152000000	0.039123
Chr4	152000001	153000000	0.072445
Chr4	153000001	154000000	0.089465
Chr4	154000001	155000000	0.075723
Chr4	155000001	156000000	0.109231
Chr4	156000001	157000000	0.161212
Chr4	157000001	158000000	0.052154
Chr4	158000001	159000000	0.057341
Chr4	159000001	160000000	0.047731
Chr4	160000001	161000000	0.140483
Chr4	161000001	162000000	0.049476
Chr4	162000001	163000000	0.030174
Chr4	163000001	164000000	0.08055
Chr4	164000001	165000000	0.054572
Chr4	165000001	166000000	0.083349
Chr4	166000001	167000000	0.084323
Chr4	167000001	168000000	0.044187
Chr4	168000001	169000000	0.082569
Chr4	169000001	170000000	0.04258
Chr4	170000001	171000000	0.035372
Chr4	171000001	172000000	0.069882
Chr4	172000001	173000000	0.067174
Chr4	173000001	174000000	0.080228
Chr4	174000001	175000000	0.057321
Chr4	175000001	176000000	0.050742
Chr4	176000001	177000000	0.041156
Chr4	177000001	178000000	0.036184
Chr4	178000001	179000000	0.10622
Chr4	179000001	180000000	0.071322
Chr4	180000001	181000000	0.072883
Chr4	181000001	182000000	0.066153
Chr4	182000001	183000000	0.062748
Chr4	183000001	184000000	0.052215
Chr4	184000001	185000000	0.055613
Chr4	185000001	186000000	0.112033
Chr4	186000001	187000000	0.072092
Chr4	187000001	188000000	0.043606
Chr4	188000001	189000000	0.024598
Chr4	189000001	190000000	0.031427
Chr4	190000001	191000000	0.078092
Chr4	191000001	192000000	0.038857
Chr4	192000001	193000000	0.033423
Chr4	193000001	194000000	0.042635
Chr4	194000001	195000000	0.036452
Chr4	195000001	196000000	0.077751
Chr4	196000001	197000000	0.07079
Chr4	197000001	198000000	0.034171
Chr4	198000001	199000000	0.044664
Chr4	199000001	200000000	0.050463
Chr4	200000001	201000000	0.05261
Chr4	201000001	202000000	0.065656
Chr4	202000001	203000000	0.066674
Chr4	203000001	204000000	0.0918
Chr4	204000001	205000000	0.101065
Chr4	205000001	206000000	0.105811
Chr4	206000001	207000000	0.069845
Chr4	207000001	208000000	0.064304
Chr4	208000001	209000000	0.060219
Chr4	209000001	210000000	0.063494
Chr4	210000001	211000000	0.088721
Chr4	211000001	212000000	0.055397
Chr4	212000001	213000000	0.069428
Chr4	213000001	214000000	0.055884
Chr4	214000001	215000000	0.085951
Chr4	215000001	216000000	0.055775
Chr4	216000001	217000000	0.137617
Chr4	217000001	218000000	0.04892
Chr4	218000001	219000000	0.073085
Chr4	219000001	220000000	0.085423
Chr4	220000001	221000000	0.076627
Chr4	221000001	222000000	0.082846
Chr4	222000001	223000000	0.090195
Chr4	223000001	224000000	0.073804
Chr4	224000001	225000000	0.075827
Chr4	225000001	226000000	0.105529
Chr4	226000001	227000000	0.104707
Chr4	227000001	228000000	0.075297
Chr4	228000001	229000000	0.088478
Chr4	229000001	230000000	0.077006
Chr4	230000001	231000000	0.069428
Chr4	231000001	232000000	0.068268
Chr4	232000001	233000000	0.058706
Chr4	233000001	234000000	0.050857
Chr4	234000001	235000000	0.093403
Chr4	235000001	236000000	0.067374
Chr4	236000001	237000000	0.069531
Chr4	237000001	238000000	0.055714
Chr4	238000001	239000000	0.061927
Chr4	239000001	240000000	0.109005
Chr4	240000001	241000000	0.052598
Chr4	241000001	242000000	0.145055
Chr4	242000001	243000000	0.102017
Chr4	243000001	244000000	0.079402
Chr4	244000001	245000000	0.098648
Chr4	245000001	246000000	0.03736
Chr4	246000001	247000000	0.077862
Chr4	247000001	248000000	0.075288
Chr4	248000001	249000000	0.102942
Chr4	249000001	250000000	0.080888
Chr4	250000001	251000000	0.064945
Chr4	251000001	252000000	0.112503
Chr4	252000001	253000000	0.084363
Chr4	253000001	254000000	0.034331
Chr4	254000001	255000000	0.061535
Chr4	255000001	256000000	0.103927
Chr4	256000001	257000000	0.110788
Chr4	257000001	258000000	0.078103
Chr4	258000001	259000000	0.115191
Chr4	259000001	260000000	0.085925
Chr4	260000001	261000000	0.067236
Chr4	261000001	262000000	0.067652
Chr4	262000001	263000000	0.077177
Chr4	263000001	264000000	0.047147
Chr4	264000001	265000000	0.066841
Chr4	265000001	266000000	0.059049
Chr4	266000001	267000000	0.132911
Chr4	267000001	268000000	0.098983
Chr4	268000001	269000000	0.069135
Chr4	269000001	270000000	0.129605
Chr4	270000001	271000000	0.103888
Chr4	271000001	272000000	0.102563
Chr4	272000001	273000000	0.110558
Chr4	273000001	274000000	0.0981
Chr4	274000001	275000000	0.056347
Chr4	275000001	276000000	0.154143
Chr4	276000001	277000000	0.173386
Chr4	277000001	278000000	0.215954
Chr4	278000001	279000000	0.067144
Chr4	279000001	280000000	0.144821
Chr4	280000001	281000000	0.139033
Chr4	281000001	282000000	0.103672
Chr4	282000001	283000000	0.084842
Chr4	283000001	284000000	0.083342
Chr4	284000001	285000000	0.126334
Chr4	285000001	286000000	0.07913
Chr4	286000001	287000000	0.108493
Chr4	287000001	288000000	0.079071
Chr4	288000001	289000000	0.087874
Chr4	289000001	290000000	0.099733
Chr4	290000001	291000000	0.133391
Chr4	291000001	292000000	0.169186
Chr4	292000001	293000000	0.122507
Chr4	293000001	294000000	0.039939
Chr4	294000001	294124624	0.177719
Chr5	1	1000000	0.076791
Chr5	1000001	2000000	0.0509
Chr5	2000001	3000000	0.103803
Chr5	3000001	4000000	0.087567
Chr5	4000001	5000000	0.081536
Chr5	5000001	6000000	0.076328
Chr5	6000001	7000000	0.078288
Chr5	7000001	8000000	0.076927
Chr5	8000001	9000000	0.093682
Chr5	9000001	10000000	0.084111
Chr5	10000001	11000000	0.061081
Chr5	11000001	12000000	0.090684
Chr5	12000001	13000000	0.071059
Chr5	13000001	14000000	0.083957
Chr5	14000001	15000000	0.039518
Chr5	15000001	16000000	0.057545
Chr5	16000001	17000000	0.122666
Chr5	17000001	18000000	0.051838
Chr5	18000001	19000000	0.108343
Chr5	19000001	20000000	0.102796
Chr5	20000001	21000000	0.079593
Chr5	21000001	22000000	0.06602
Chr5	22000001	23000000	0.053589
Chr5	23000001	24000000	0.058135
Chr5	24000001	25000000	0.064844
Chr5	25000001	26000000	0.089562
Chr5	26000001	27000000	0.055499
Chr5	27000001	28000000	0.059666
Chr5	28000001	29000000	0.118979
Chr5	29000001	30000000	0.159003
Chr5	30000001	31000000	0.10976
Chr5	31000001	32000000	0.073083
Chr5	32000001	33000000	0.11207
Chr5	33000001	34000000	0.029426
Chr5	34000001	35000000	0.049615
Chr5	35000001	36000000	0.061148
Chr5	36000001	37000000	0.0322
Chr5	37000001	38000000	0.054141
Chr5	38000001	39000000	0.050241
Chr5	39000001	40000000	0.11948
Chr5	40000001	41000000	0.052818
Chr5	41000001	42000000	0.064902
Chr5	42000001	43000000	0.101539
Chr5	43000001	44000000	0.060745
Chr5	44000001	45000000	0.076832
Chr5	45000001	46000000	0.106061
Chr5	46000001	47000000	0.030869
Chr5	47000001	48000000	0.089929
Chr5	48000001	49000000	0.142453
Chr5	49000001	50000000	0.059041
Chr5	50000001	51000000	0.0638
Chr5	51000001	52000000	0.059415
Chr5	52000001	53000000	0.064777
Chr5	53000001	54000000	0.049267
Chr5	54000001	55000000	0.083497
Chr5	55000001	56000000	0.043272
Chr5	56000001	57000000	0.018286
Chr5	57000001	58000000	0.041395
Chr5	58000001	59000000	0.074967
Chr5	59000001	60000000	0.036933
Chr5	60000001	61000000	0.034413
Chr5	61000001	62000000	0.069235
Chr5	62000001	63000000	0.033832
Chr5	63000001	64000000	0.055637
Chr5	64000001	65000000	0.064508
Chr5	65000001	66000000	0.089925
Chr5	66000001	67000000	0.069045
Chr5	67000001	68000000	0.066693
Chr5	68000001	69000000	0.082762
Chr5	69000001	70000000	0.033312
Chr5	70000001	71000000	0.064126
Chr5	71000001	72000000	0.047923
Chr5	72000001	73000000	0.079278
Chr5	73000001	74000000	0.034476
Chr5	74000001	75000000	0.047013
Chr5	75000001	76000000	0.069105
Chr5	76000001	77000000	0.063846
Chr5	77000001	78000000	0.027337
Chr5	78000001	79000000	0.067483
Chr5	79000001	80000000	0.066289
Chr5	80000001	81000000	0.057667
Chr5	81000001	82000000	0.066147
Chr5	82000001	83000000	0.097251
Chr5	83000001	84000000	0.054846
Chr5	84000001	85000000	0.045206
Chr5	85000001	86000000	0.080247
Chr5	86000001	87000000	0.028001
Chr5	87000001	88000000	0.045966
Chr5	88000001	89000000	0.039785
Chr5	89000001	90000000	0.041669
Chr5	90000001	91000000	0.069839
Chr5	91000001	92000000	0.037511
Chr5	92000001	93000000	0.041102
Chr5	93000001	94000000	0.066797
Chr5	94000001	95000000	0.045114
Chr5	95000001	96000000	0.046352
Chr5	96000001	97000000	0.047983
Chr5	97000001	98000000	0.054676
Chr5	98000001	99000000	0.037518
Chr5	99000001	100000000	0.049266
Chr5	100000001	101000000	0.043204
Chr5	101000001	102000000	0.073396
Chr5	102000001	103000000	0.037566
Chr5	103000001	104000000	0.064629
Chr5	104000001	105000000	0.068468
Chr5	105000001	106000000	0.070331
Chr5	106000001	107000000	0.068448
Chr5	107000001	108000000	0.099157
Chr5	108000001	109000000	0.024275
Chr5	109000001	110000000	0.054487
Chr5	110000001	111000000	0.03924
Chr5	111000001	112000000	0.056709
Chr5	112000001	113000000	0.063019
Chr5	113000001	114000000	0.043423
Chr5	114000001	115000000	0.058104
Chr5	115000001	116000000	0.05595
Chr5	116000001	117000000	0.058498
Chr5	117000001	118000000	0.025634
Chr5	118000001	119000000	0.042716
Chr5	119000001	120000000	0.04609
Chr5	120000001	121000000	0.025152
Chr5	121000001	122000000	0.02709
Chr5	122000001	123000000	0.030425
Chr5	123000001	124000000	0.038169
Chr5	124000001	125000000	0.044172
Chr5	125000001	126000000	0.130121
Chr5	126000001	127000000	0.057759
Chr5	127000001	128000000	0.054148
Chr5	128000001	129000000	0.024347
Chr5	129000001	130000000	0.081877
Chr5	130000001	131000000	0.080208
Chr5	131000001	132000000	0.04228
Chr5	132000001	133000000	0.042918
Chr5	133000001	134000000	0.055628
Chr5	134000001	135000000	0.018016
Chr5	135000001	136000000	0.019807
Chr5	136000001	137000000	0.082367
Chr5	137000001	138000000	0.029536
Chr5	138000001	139000000	0.050315
Chr5	139000001	140000000	0.089148
Chr5	140000001	141000000	0.037883
Chr5	141000001	142000000	0.063596
Chr5	142000001	143000000	0.018218
Chr5	143000001	144000000	0.04757
Chr5	144000001	145000000	0.076069
Chr5	145000001	146000000	0.054071
Chr5	146000001	147000000	0.036637
Chr5	147000001	148000000	0.054958
Chr5	148000001	149000000	0.064541
Chr5	149000001	150000000	0.070566
Chr5	150000001	151000000	0.062912
Chr5	151000001	152000000	0.063229
Chr5	152000001	153000000	0.070844
Chr5	153000001	154000000	0.032076
Chr5	154000001	155000000	0.064489
Chr5	155000001	156000000	0.050957
Chr5	156000001	157000000	0.071696
Chr5	157000001	158000000	0.085142
Chr5	158000001	159000000	0.059758
Chr5	159000001	160000000	0.046262
Chr5	160000001	161000000	0.0698
Chr5	161000001	162000000	0.06292
Chr5	162000001	163000000	0.073197
Chr5	163000001	164000000	0.068947
Chr5	164000001	165000000	0.041401
Chr5	165000001	166000000	0.074669
Chr5	166000001	167000000	0.085554
Chr5	167000001	168000000	0.045366
Chr5	168000001	169000000	0.065545
Chr5	169000001	170000000	0.078349
Chr5	170000001	171000000	0.057201
Chr5	171000001	172000000	0.08982
Chr5	172000001	173000000	0.026909
Chr5	173000001	174000000	0.077733
Chr5	174000001	175000000	0.086689
Chr5	175000001	176000000	0.026908
Chr5	176000001	177000000	0.061765
Chr5	177000001	178000000	0.053881
Chr5	178000001	179000000	0.079652
Chr5	179000001	180000000	0.078961
Chr5	180000001	181000000	0.051281
Chr5	181000001	182000000	0.050443
Chr5	182000001	183000000	0.081489
Chr5	183000001	184000000	0.033596
Chr5	184000001	185000000	0.048698
Chr5	185000001	186000000	0.068278
Chr5	186000001	187000000	0.067685
Chr5	187000001	188000000	0.05156
Chr5	188000001	189000000	0.031264
Chr5	189000001	190000000	0.08694
Chr5	190000001	191000000	0.039745
Chr5	191000001	192000000	0.072531
Chr5	192000001	193000000	0.074167
Chr5	193000001	194000000	0.051559
Chr5	194000001	195000000	0.062405
Chr5	195000001	196000000	0.100357
Chr5	196000001	197000000	0.045227
Chr5	197000001	198000000	0.080079
Chr5	198000001	199000000	0.077415
Chr5	199000001	200000000	0.094863
Chr5	200000001	201000000	0.084895
Chr5	201000001	202000000	0.074786
Chr5	202000001	203000000	0.130873
Chr5	203000001	204000000	0.115595
Chr5	204000001	205000000	0.066816
Chr5	205000001	206000000	0.057287
Chr5	206000001	207000000	0.035735
Chr5	207000001	208000000	0.050989
Chr5	208000001	209000000	0.034894
Chr5	209000001	210000000	0.060047
Chr5	210000001	211000000	0.077407
Chr5	211000001	212000000	0.083305
Chr5	212000001	213000000	0.079582
Chr5	213000001	214000000	0.065162
Chr5	214000001	215000000	0.071186
Chr5	215000001	216000000	0.057716
Chr5	216000001	217000000	0.056149
Chr5	217000001	218000000	0.029361
Chr5	218000001	219000000	0.042324
Chr5	219000001	220000000	0.043635
Chr5	220000001	221000000	0.09498
Chr5	221000001	222000000	0.056301
Chr5	222000001	223000000	0.085341
Chr5	223000001	224000000	0.052875
Chr5	224000001	225000000	0.072768
Chr5	225000001	226000000	0.085842
Chr5	226000001	227000000	0.049085
Chr5	227000001	228000000	0.041434
Chr5	228000001	229000000	0.031523
Chr5	229000001	230000000	0.043266
Chr5	230000001	231000000	0.073296
Chr5	231000001	232000000	0.065455
Chr5	232000001	233000000	0.052318
Chr5	233000001	234000000	0.035491
Chr5	234000001	235000000	0.049089
Chr5	235000001	236000000	0.06588
Chr5	236000001	237000000	0.072506
Chr5	237000001	238000000	0.074556
Chr5	238000001	239000000	0.05984
Chr5	239000001	240000000	0.085133
Chr5	240000001	241000000	0.070187
Chr5	241000001	242000000	0.081595
Chr5	242000001	243000000	0.061285
Chr5	243000001	244000000	0.077907
Chr5	244000001	245000000	0.095956
Chr5	245000001	246000000	0.039381
Chr5	246000001	247000000	0.065832
Chr5	247000001	248000000	0.056341
Chr5	248000001	249000000	0.044959
Chr5	249000001	250000000	0.041976
Chr5	250000001	251000000	0.074225
Chr5	251000001	252000000	0.094622
Chr5	252000001	253000000	0.093339
Chr5	253000001	254000000	0.093462
Chr5	254000001	255000000	0.064626
Chr5	255000001	256000000	0.061527
Chr5	256000001	257000000	0.06914
Chr5	257000001	258000000	0.109898
Chr5	258000001	259000000	0.06668
Chr5	259000001	260000000	0.116805
Chr5	260000001	261000000	0.079523
Chr5	261000001	262000000	0.117199
Chr5	262000001	263000000	0.052934
Chr5	263000001	264000000	0.120854
Chr5	264000001	265000000	0.165785
Chr5	265000001	266000000	0.138492
Chr5	266000001	267000000	0.126575
Chr5	267000001	268000000	0.096748
Chr5	268000001	269000000	0.122238
Chr5	269000001	270000000	0.112472
Chr5	270000001	271000000	0.124773
Chr5	271000001	272000000	0.14043
Chr5	272000001	273000000	0.149002
Chr5	273000001	274000000	0.089271
Chr5	274000001	275000000	0.129147
Chr5	275000001	276000000	0.099165
Chr5	276000001	277000000	0.135877
Chr5	277000001	278000000	0.04265
Chr5	278000001	279000000	0.188275
Chr5	279000001	280000000	0.261128
Chr5	280000001	281000000	0.127931
Chr5	281000001	282000000	0.087753
Chr5	282000001	283000000	0.133121
Chr5	283000001	283376936	0.106015
Chr6	1	1000000	0.143027
Chr6	1000001	2000000	0.164072
Chr6	2000001	3000000	0.039616
Chr6	3000001	4000000	0.086392
Chr6	4000001	5000000	0.089737
Chr6	5000001	6000000	0.077768
Chr6	6000001	7000000	0.086964
Chr6	7000001	8000000	0.075344
Chr6	8000001	9000000	0.089971
Chr6	9000001	10000000	0.092337
Chr6	10000001	11000000	0.134736
Chr6	11000001	12000000	0.088801
Chr6	12000001	13000000	0.073177
Chr6	13000001	14000000	0.09476
Chr6	14000001	15000000	0.23707
Chr6	15000001	16000000	0.063416
Chr6	16000001	17000000	0.086932
Chr6	17000001	18000000	0.105915
Chr6	18000001	19000000	0.068148
Chr6	19000001	20000000	0.078646
Chr6	20000001	21000000	0.091007
Chr6	21000001	22000000	0.071844
Chr6	22000001	23000000	0.083845
Chr6	23000001	24000000	0.077129
Chr6	24000001	25000000	0.105449
Chr6	25000001	26000000	0.221411
Chr6	26000001	27000000	0.091459
Chr6	27000001	28000000	0.064631
Chr6	28000001	29000000	0.086598
Chr6	29000001	30000000	0.097989
Chr6	30000001	31000000	0.06189
Chr6	31000001	32000000	0.082013
Chr6	32000001	33000000	0.075352
Chr6	33000001	34000000	0.093486
Chr6	34000001	35000000	0.109878
Chr6	35000001	36000000	0.064305
Chr6	36000001	37000000	0.030283
Chr6	37000001	38000000	0.057584
Chr6	38000001	39000000	0.216885
Chr6	39000001	40000000	0.026802
Chr6	40000001	41000000	0.067001
Chr6	41000001	42000000	0.028493
Chr6	42000001	43000000	0.015396
Chr6	43000001	44000000	0.084428
Chr6	44000001	45000000	0.027173
Chr6	45000001	46000000	0.023664
Chr6	46000001	47000000	0.027622
Chr6	47000001	48000000	0.023027
Chr6	48000001	49000000	0.028625
Chr6	49000001	50000000	0.014183
Chr6	50000001	51000000	0.025082
Chr6	51000001	52000000	0.025536
Chr6	52000001	53000000	0.083128
Chr6	53000001	54000000	0.022422
Chr6	54000001	55000000	0.001514
Chr6	55000001	56000000	0.029268
Chr6	56000001	57000000	0.016648
Chr6	57000001	58000000	0.052428
Chr6	58000001	59000000	0.0423
Chr6	59000001	60000000	0.027347
Chr6	60000001	61000000	0.017694
Chr6	61000001	62000000	0.012506
Chr6	62000001	63000000	0.03605
Chr6	63000001	64000000	0.068079
Chr6	64000001	65000000	0.056556
Chr6	65000001	66000000	0.023265
Chr6	66000001	67000000	0.020074
Chr6	67000001	68000000	0.029855
Chr6	68000001	69000000	0.011162
Chr6	69000001	70000000	0.028141
Chr6	70000001	71000000	0.033102
Chr6	71000001	72000000	0.033473
Chr6	72000001	73000000	0.007694
Chr6	73000001	74000000	0.034325
Chr6	74000001	75000000	0.057308
Chr6	75000001	76000000	0.009387
Chr6	76000001	77000000	0.039542
Chr6	77000001	78000000	0.00667
Chr6	78000001	79000000	0.021601
Chr6	79000001	80000000	0.006944
Chr6	80000001	81000000	0.038143
Chr6	81000001	82000000	0.002706
Chr6	82000001	83000000	0.011684
Chr6	83000001	84000000	0.000745
Chr6	84000001	85000000	0.030376
Chr6	85000001	86000000	0.033522
Chr6	86000001	87000000	0.018373
Chr6	87000001	88000000	0.035937
Chr6	88000001	89000000	0.035399
Chr6	89000001	90000000	6.7e-05
Chr6	90000001	91000000	0.011801
Chr6	91000001	92000000	0.013121
Chr6	92000001	93000000	0.037028
Chr6	93000001	94000000	0.050953
Chr6	94000001	95000000	0.03614
Chr6	95000001	96000000	0.000858
Chr6	96000001	97000000	0.005254
Chr6	97000001	98000000	0.041457
Chr6	98000001	99000000	0.02136
Chr6	99000001	100000000	0.022777
Chr6	100000001	101000000	0.005169
Chr6	101000001	102000000	0.031817
Chr6	102000001	103000000	0.051259
Chr6	103000001	104000000	0.058775
Chr6	104000001	105000000	0.018174
Chr6	105000001	106000000	0.010646
Chr6	106000001	107000000	0.044994
Chr6	107000001	108000000	0.00805
Chr6	108000001	109000000	0.045727
Chr6	109000001	110000000	0.000188
Chr6	110000001	111000000	0.016671
Chr6	111000001	112000000	0.038542
Chr6	112000001	113000000	0.066486
Chr6	113000001	114000000	0.024633
Chr6	114000001	115000000	0.060332
Chr6	115000001	116000000	0.024958
Chr6	116000001	117000000	0.020014
Chr6	117000001	118000000	0.023494
Chr6	118000001	119000000	0.026748
Chr6	119000001	120000000	0.019201
Chr6	120000001	121000000	0.019873
Chr6	121000001	122000000	0.019267
Chr6	122000001	123000000	0.008327
Chr6	123000001	124000000	0.012825
Chr6	124000001	125000000	0.042256
Chr6	125000001	126000000	0.072144
Chr6	126000001	127000000	0.030515
Chr6	127000001	128000000	0.049115
Chr6	128000001	129000000	0.072537
Chr6	129000001	130000000	0.081235
Chr6	130000001	131000000	0.075012
Chr6	131000001	132000000	0.05901
Chr6	132000001	133000000	0.079092
Chr6	133000001	134000000	0.08119
Chr6	134000001	135000000	0.074173
Chr6	135000001	136000000	0.070362
Chr6	136000001	137000000	0.061719
Chr6	137000001	138000000	0.080085
Chr6	138000001	139000000	0.109723
Chr6	139000001	140000000	0.070235
Chr6	140000001	141000000	0.075247
Chr6	141000001	142000000	0.02778
Chr6	142000001	143000000	0.057524
Chr6	143000001	144000000	0.069154
Chr6	144000001	145000000	0.033248
Chr6	145000001	146000000	0.053946
Chr6	146000001	147000000	0.035592
Chr6	147000001	148000000	0.070977
Chr6	148000001	149000000	0.071402
Chr6	149000001	150000000	0.067919
Chr6	150000001	151000000	0.069888
Chr6	151000001	152000000	0.049546
Chr6	152000001	153000000	0.076132
Chr6	153000001	154000000	0.070514
Chr6	154000001	155000000	0.062973
Chr6	155000001	156000000	0.0667
Chr6	156000001	157000000	0.070381
Chr6	157000001	158000000	0.028522
Chr6	158000001	159000000	0.050958
Chr6	159000001	160000000	0.048018
Chr6	160000001	161000000	0.04206
Chr6	161000001	162000000	0.080299
Chr6	162000001	163000000	0.078254
Chr6	163000001	164000000	0.064363
Chr6	164000001	165000000	0.060144
Chr6	165000001	166000000	0.057646
Chr6	166000001	167000000	0.057223
Chr6	167000001	168000000	0.073079
Chr6	168000001	169000000	0.061313
Chr6	169000001	170000000	0.056385
Chr6	170000001	171000000	0.040521
Chr6	171000001	172000000	0.036982
Chr6	172000001	173000000	0.076986
Chr6	173000001	174000000	0.087278
Chr6	174000001	175000000	0.117188
Chr6	175000001	176000000	0.067753
Chr6	176000001	177000000	0.071325
Chr6	177000001	178000000	0.052365
Chr6	178000001	179000000	0.089044
Chr6	179000001	180000000	0.079846
Chr6	180000001	181000000	0.091752
Chr6	181000001	182000000	0.056039
Chr6	182000001	183000000	0.037106
Chr6	183000001	184000000	0.07726
Chr6	184000001	185000000	0.160152
Chr6	185000001	186000000	0.051635
Chr6	186000001	187000000	0.044332
Chr6	187000001	188000000	0.038454
Chr6	188000001	189000000	0.103298
Chr6	189000001	190000000	0.103042
Chr6	190000001	191000000	0.051049
Chr6	191000001	192000000	0.083856
Chr6	192000001	193000000	0.100465
Chr6	193000001	194000000	0.040409
Chr6	194000001	195000000	0.08557
Chr6	195000001	196000000	0.073613
Chr6	196000001	197000000	0.07734
Chr6	197000001	198000000	0.074362
Chr6	198000001	199000000	0.123441
Chr6	199000001	200000000	0.053684
Chr6	200000001	201000000	0.073065
Chr6	201000001	202000000	0.092329
Chr6	202000001	203000000	0.085785
Chr6	203000001	204000000	0.051778
Chr6	204000001	205000000	0.061588
Chr6	205000001	206000000	0.048455
Chr6	206000001	207000000	0.051218
Chr6	207000001	208000000	0.037548
Chr6	208000001	209000000	0.053801
Chr6	209000001	210000000	0.089385
Chr6	210000001	211000000	0.039018
Chr6	211000001	212000000	0.053725
Chr6	212000001	213000000	0.050102
Chr6	213000001	214000000	0.079272
Chr6	214000001	215000000	0.10111
Chr6	215000001	216000000	0.045299
Chr6	216000001	217000000	0.067518
Chr6	217000001	218000000	0.059391
Chr6	218000001	219000000	0.084048
Chr6	219000001	220000000	0.049511
Chr6	220000001	221000000	0.048838
Chr6	221000001	222000000	0.07009
Chr6	222000001	223000000	0.070377
Chr6	223000001	224000000	0.047865
Chr6	224000001	225000000	0.090233
Chr6	225000001	226000000	0.063227
Chr6	226000001	227000000	0.050261
Chr6	227000001	228000000	0.075518
Chr6	228000001	229000000	0.035771
Chr6	229000001	230000000	0.06284
Chr6	230000001	231000000	0.059574
Chr6	231000001	232000000	0.093114
Chr6	232000001	233000000	0.086382
Chr6	233000001	234000000	0.057766
Chr6	234000001	235000000	0.102456
Chr6	235000001	236000000	0.054629
Chr6	236000001	237000000	0.076638
Chr6	237000001	238000000	0.081986
Chr6	238000001	239000000	0.128093
Chr6	239000001	240000000	0.059631
Chr6	240000001	241000000	0.090446
Chr6	241000001	242000000	0.119855
Chr6	242000001	243000000	0.075814
Chr6	243000001	244000000	0.104198
Chr6	244000001	245000000	0.018339
Chr6	245000001	246000000	0.08786
Chr6	246000001	247000000	0.091249
Chr6	247000001	248000000	0.098285
Chr6	248000001	249000000	0.086376
Chr6	249000001	250000000	0.056352
Chr6	250000001	251000000	0.077129
Chr6	251000001	252000000	0.083569
Chr6	252000001	253000000	0.130337
Chr6	253000001	254000000	0.125936
Chr6	254000001	255000000	0.145731
Chr6	255000001	256000000	0.142989
Chr6	256000001	257000000	0.152045
Chr6	257000001	258000000	0.101866
Chr6	258000001	259000000	0.223545
Chr6	259000001	260000000	0.157078
Chr6	260000001	261000000	0.090393
Chr6	261000001	262000000	0.089707
Chr6	262000001	263000000	0.071554
Chr6	263000001	264000000	0.129049
Chr6	264000001	265000000	0.059302
Chr6	265000001	266000000	0.092733
Chr6	266000001	267000000	0.09068
Chr6	267000001	268000000	0.102578
Chr6	268000001	269000000	0.062899
Chr6	269000001	270000000	0.074005
Chr6	270000001	271000000	0.101974
Chr6	271000001	272000000	0.233479
Chr6	272000001	273000000	0.065591
Chr6	273000001	274000000	0.081385
Chr6	274000001	275000000	0.219822
Chr6	275000001	276000000	0.139928
Chr6	276000001	277000000	0.057631
Chr6	277000001	278000000	0.170746
Chr6	278000001	279000000	0.140246
Chr6	279000001	280000000	0.095718
Chr6	280000001	281000000	0.104381
Chr6	281000001	282000000	0.120986
Chr6	282000001	282905081	0.0261402
Chr7	1	1000000	0.062754
Chr7	1000001	2000000	0.063052
Chr7	2000001	3000000	0.060818
Chr7	3000001	4000000	0.041128
Chr7	4000001	5000000	0.190931
Chr7	5000001	6000000	0.055296
Chr7	6000001	7000000	0.152603
Chr7	7000001	8000000	0.101533
Chr7	8000001	9000000	0.062225
Chr7	9000001	10000000	0.086683
Chr7	10000001	11000000	0.095912
Chr7	11000001	12000000	0.065508
Chr7	12000001	13000000	0.088055
Chr7	13000001	14000000	0.092734
Chr7	14000001	15000000	0.08188
Chr7	15000001	16000000	0.084571
Chr7	16000001	17000000	0.080605
Chr7	17000001	18000000	0.054936
Chr7	18000001	19000000	0.036829
Chr7	19000001	20000000	0.046794
Chr7	20000001	21000000	0.0584
Chr7	21000001	22000000	0.102171
Chr7	22000001	23000000	0.021664
Chr7	23000001	24000000	0.092913
Chr7	24000001	25000000	0.082763
Chr7	25000001	26000000	0.064226
Chr7	26000001	27000000	0.061348
Chr7	27000001	28000000	0.067269
Chr7	28000001	29000000	0.098384
Chr7	29000001	30000000	0.087766
Chr7	30000001	31000000	0.078581
Chr7	31000001	32000000	0.038633
Chr7	32000001	33000000	0.073522
Chr7	33000001	34000000	0.080397
Chr7	34000001	35000000	0.102895
Chr7	35000001	36000000	0.050155
Chr7	36000001	37000000	0.115946
Chr7	37000001	38000000	0.070556
Chr7	38000001	39000000	0.051587
Chr7	39000001	40000000	0.053159
Chr7	40000001	41000000	0.057353
Chr7	41000001	42000000	0.03838
Chr7	42000001	43000000	0.04737
Chr7	43000001	44000000	0.033729
Chr7	44000001	45000000	0.040357
Chr7	45000001	46000000	0.072455
Chr7	46000001	47000000	0.048971
Chr7	47000001	48000000	0.076239
Chr7	48000001	49000000	0.078013
Chr7	49000001	50000000	0.023416
Chr7	50000001	51000000	0.045132
Chr7	51000001	52000000	0.032717
Chr7	52000001	53000000	0.070916
Chr7	53000001	54000000	0.037756
Chr7	54000001	55000000	0.071605
Chr7	55000001	56000000	0.03434
Chr7	56000001	57000000	0.041745
Chr7	57000001	58000000	0.032941
Chr7	58000001	59000000	0.043116
Chr7	59000001	60000000	0.069859
Chr7	60000001	61000000	0.043483
Chr7	61000001	62000000	0.06151
Chr7	62000001	63000000	0.078088
Chr7	63000001	64000000	0.034885
Chr7	64000001	65000000	0.013376
Chr7	65000001	66000000	0.003122
Chr7	66000001	67000000	0.036545
Chr7	67000001	68000000	0.010502
Chr7	68000001	69000000	0.031564
Chr7	69000001	70000000	0.019349
Chr7	70000001	71000000	0.020761
Chr7	71000001	72000000	0.062798
Chr7	72000001	73000000	0.007575
Chr7	73000001	74000000	0.053224
Chr7	74000001	75000000	0.033097
Chr7	75000001	76000000	0.046591
Chr7	76000001	77000000	0.021223
Chr7	77000001	78000000	0.044307
Chr7	78000001	79000000	0.049336
Chr7	79000001	80000000	0.023426
Chr7	80000001	81000000	0.021635
Chr7	81000001	82000000	0.028131
Chr7	82000001	83000000	0.013169
Chr7	83000001	84000000	0.02239
Chr7	84000001	85000000	0.024907
Chr7	85000001	86000000	0.013
Chr7	86000001	87000000	0.045704
Chr7	87000001	88000000	0.021914
Chr7	88000001	89000000	0.001577
Chr7	89000001	90000000	0.03104
Chr7	90000001	91000000	0.013569
Chr7	91000001	92000000	0.036909
Chr7	92000001	93000000	0.018846
Chr7	93000001	94000000	0.047102
Chr7	94000001	95000000	0.053013
Chr7	95000001	96000000	0.02443
Chr7	96000001	97000000	0.045977
Chr7	97000001	98000000	0.017199
Chr7	98000001	99000000	0.017293
Chr7	99000001	100000000	0.027068
Chr7	100000001	101000000	0.026069
Chr7	101000001	102000000	0.027049
Chr7	102000001	103000000	0.018776
Chr7	103000001	104000000	0.018064
Chr7	104000001	105000000	0.044604
Chr7	105000001	106000000	0.045397
Chr7	106000001	107000000	0.018639
Chr7	107000001	108000000	0.044075
Chr7	108000001	109000000	0.017881
Chr7	109000001	110000000	0.064201
Chr7	110000001	111000000	0.011046
Chr7	111000001	112000000	0.032859
Chr7	112000001	113000000	0.019252
Chr7	113000001	114000000	0.039914
Chr7	114000001	115000000	0.011896
Chr7	115000001	116000000	0.011758
Chr7	116000001	117000000	0.053802
Chr7	117000001	118000000	0.032043
Chr7	118000001	119000000	0.034385
Chr7	119000001	120000000	0.052114
Chr7	120000001	121000000	0.076266
Chr7	121000001	122000000	0.091599
Chr7	122000001	123000000	0.092657
Chr7	123000001	124000000	0.068836
Chr7	124000001	125000000	0.079065
Chr7	125000001	126000000	0.063167
Chr7	126000001	127000000	0.108426
Chr7	127000001	128000000	0.038132
Chr7	128000001	129000000	0.09635
Chr7	129000001	130000000	0.072082
Chr7	130000001	131000000	0.069876
Chr7	131000001	132000000	0.057461
Chr7	132000001	133000000	0.115051
Chr7	133000001	134000000	0.075867
Chr7	134000001	135000000	0.052999
Chr7	135000001	136000000	0.057218
Chr7	136000001	137000000	0.071427
Chr7	137000001	138000000	0.076039
Chr7	138000001	139000000	0.050676
Chr7	139000001	140000000	0.055548
Chr7	140000001	141000000	0.073201
Chr7	141000001	142000000	0.069408
Chr7	142000001	143000000	0.084419
Chr7	143000001	144000000	0.084299
Chr7	144000001	145000000	0.075432
Chr7	145000001	146000000	0.097302
Chr7	146000001	147000000	0.102729
Chr7	147000001	148000000	0.097749
Chr7	148000001	149000000	0.073453
Chr7	149000001	150000000	0.082813
Chr7	150000001	151000000	0.070585
Chr7	151000001	152000000	0.077803
Chr7	152000001	153000000	0.060501
Chr7	153000001	154000000	0.067575
Chr7	154000001	155000000	0.062104
Chr7	155000001	156000000	0.041455
Chr7	156000001	157000000	0.071024
Chr7	157000001	158000000	0.083273
Chr7	158000001	159000000	0.094122
Chr7	159000001	160000000	0.065399
Chr7	160000001	161000000	0.056977
Chr7	161000001	162000000	0.101789
Chr7	162000001	163000000	0.063172
Chr7	163000001	164000000	0.05874
Chr7	164000001	165000000	0.068442
Chr7	165000001	166000000	0.054614
Chr7	166000001	167000000	0.054798
Chr7	167000001	168000000	0.10172
Chr7	168000001	169000000	0.053593
Chr7	169000001	170000000	0.078681
Chr7	170000001	171000000	0.044198
Chr7	171000001	172000000	0.090219
Chr7	172000001	173000000	0.071131
Chr7	173000001	174000000	0.076643
Chr7	174000001	175000000	0.076183
Chr7	175000001	176000000	0.121153
Chr7	176000001	177000000	0.053194
Chr7	177000001	178000000	0.083556
Chr7	178000001	179000000	0.100462
Chr7	179000001	180000000	0.067774
Chr7	180000001	181000000	0.058582
Chr7	181000001	182000000	0.072897
Chr7	182000001	183000000	0.087204
Chr7	183000001	184000000	0.083123
[truncated: 5,884 more rows]

## Sheet: Figure 1a_track_g
The GC content in C. morifolium genome
Chromosome	Start (bp)	End (bp)	GC content (%)
Chr1	1	1000000	35.7236
Chr1	1000001	2000000	35.1746
Chr1	2000001	3000000	35.9262
Chr1	3000001	4000000	34.8681
Chr1	4000001	5000000	35.4097
Chr1	5000001	6000000	36.0489
Chr1	6000001	7000000	35.6861
Chr1	7000001	8000000	35.4831
Chr1	8000001	9000000	36.2803
Chr1	9000001	10000000	35.8874
Chr1	10000001	11000000	35.947
Chr1	11000001	12000000	35.8595
Chr1	12000001	13000000	35.9335
Chr1	13000001	14000000	36.3496
Chr1	14000001	15000000	36.1111
Chr1	15000001	16000000	35.6109
Chr1	16000001	17000000	35.5627
Chr1	17000001	18000000	35.3925
Chr1	18000001	19000000	35.3748
Chr1	19000001	20000000	34.1176
Chr1	20000001	21000000	34.9368
Chr1	21000001	22000000	35.5646
Chr1	22000001	23000000	34.5522
Chr1	23000001	24000000	35.0893
Chr1	24000001	25000000	36.0996
Chr1	25000001	26000000	33.507
Chr1	26000001	27000000	33.697
Chr1	27000001	28000000	34.5133
Chr1	28000001	29000000	34.3235
Chr1	29000001	30000000	34.7114
Chr1	30000001	31000000	35.0698
Chr1	31000001	32000000	34.3496
Chr1	32000001	33000000	32.6975
Chr1	33000001	34000000	34.3312
Chr1	34000001	35000000	34.508
Chr1	35000001	36000000	36.0382
Chr1	36000001	37000000	35.6992
Chr1	37000001	38000000	33.2284
Chr1	38000001	39000000	34.5677
Chr1	39000001	40000000	33.6458
Chr1	40000001	41000000	35.4447
Chr1	41000001	42000000	35.7983
Chr1	42000001	43000000	34.8455
Chr1	43000001	44000000	34.1631
Chr1	44000001	45000000	35.9115
Chr1	45000001	46000000	35.8677
Chr1	46000001	47000000	35.6413
Chr1	47000001	48000000	35.8054
Chr1	48000001	49000000	36.496
Chr1	49000001	50000000	35.5124
Chr1	50000001	51000000	35.0817
Chr1	51000001	52000000	34.619
Chr1	52000001	53000000	36.4677
Chr1	53000001	54000000	36.061
Chr1	54000001	55000000	35.8677
Chr1	55000001	56000000	35.997
Chr1	56000001	57000000	35.8479
Chr1	57000001	58000000	35.7395
Chr1	58000001	59000000	35.3822
Chr1	59000001	60000000	35.7388
Chr1	60000001	61000000	36.3108
Chr1	61000001	62000000	35.7313
Chr1	62000001	63000000	35.9008
Chr1	63000001	64000000	36.9652
Chr1	64000001	65000000	36.8994
Chr1	65000001	66000000	36.156
Chr1	66000001	67000000	36.1333
Chr1	67000001	68000000	34.7594
Chr1	68000001	69000000	35.669
Chr1	69000001	70000000	36.3301
Chr1	70000001	71000000	35.7618
Chr1	71000001	72000000	35.8665
Chr1	72000001	73000000	35.797
Chr1	73000001	74000000	35.6641
Chr1	74000001	75000000	35.0852
Chr1	75000001	76000000	34.9988
Chr1	76000001	77000000	35.8594
Chr1	77000001	78000000	36.2015
Chr1	78000001	79000000	35.7505
Chr1	79000001	80000000	35.9634
Chr1	80000001	81000000	35.8965
Chr1	81000001	82000000	36.0219
Chr1	82000001	83000000	36.0927
Chr1	83000001	84000000	35.4499
Chr1	84000001	85000000	36.0663
Chr1	85000001	86000000	36.0367
Chr1	86000001	87000000	35.6387
Chr1	87000001	88000000	36.1984
Chr1	88000001	89000000	35.8536
Chr1	89000001	90000000	36.6269
Chr1	90000001	91000000	36.7127
Chr1	91000001	92000000	34.9488
Chr1	92000001	93000000	36.1568
Chr1	93000001	94000000	36.7829
Chr1	94000001	95000000	36.2857
Chr1	95000001	96000000	35.6883
Chr1	96000001	97000000	36.3382
Chr1	97000001	98000000	35.4712
Chr1	98000001	99000000	35.6814
Chr1	99000001	100000000	36.4608
Chr1	100000001	101000000	35.8458
Chr1	101000001	102000000	36.3317
Chr1	102000001	103000000	35.71
Chr1	103000001	104000000	36.7446
Chr1	104000001	105000000	37.1828
Chr1	105000001	106000000	36.5699
Chr1	106000001	107000000	36.2631
Chr1	107000001	108000000	36.5893
Chr1	108000001	109000000	35.152
Chr1	109000001	110000000	35.7598
Chr1	110000001	111000000	35.1392
Chr1	111000001	112000000	36.6866
Chr1	112000001	113000000	35.7328
Chr1	113000001	114000000	35.6084
Chr1	114000001	115000000	36.0027
Chr1	115000001	116000000	36.0653
Chr1	116000001	117000000	36.545
Chr1	117000001	118000000	36.0302
Chr1	118000001	119000000	35.9966
Chr1	119000001	120000000	36.5053
Chr1	120000001	121000000	35.9641
Chr1	121000001	122000000	36.2286
Chr1	122000001	123000000	36.1164
Chr1	123000001	124000000	36.3082
Chr1	124000001	125000000	35.558
Chr1	125000001	126000000	36.429
Chr1	126000001	127000000	35.2414
Chr1	127000001	128000000	36.5698
Chr1	128000001	129000000	35.9132
Chr1	129000001	130000000	35.9829
Chr1	130000001	131000000	35.9913
Chr1	131000001	132000000	36.4015
Chr1	132000001	133000000	35.8897
Chr1	133000001	134000000	36.3054
Chr1	134000001	135000000	36.3643
Chr1	135000001	136000000	35.4611
Chr1	136000001	137000000	35.8632
Chr1	137000001	138000000	36.1195
Chr1	138000001	139000000	36.0261
Chr1	139000001	140000000	36.7489
Chr1	140000001	141000000	36.4028
Chr1	141000001	142000000	36.0435
Chr1	142000001	143000000	35.7821
Chr1	143000001	144000000	36.4391
Chr1	144000001	145000000	35.6811
Chr1	145000001	146000000	36.1306
Chr1	146000001	147000000	36.2535
Chr1	147000001	148000000	36.4046
Chr1	148000001	149000000	37.005
Chr1	149000001	150000000	36.0177
Chr1	150000001	151000000	36.1653
Chr1	151000001	152000000	35.7489
Chr1	152000001	153000000	36.7919
Chr1	153000001	154000000	35.82
Chr1	154000001	155000000	36.3424
Chr1	155000001	156000000	36.1366
Chr1	156000001	157000000	37.0179
Chr1	157000001	158000000	36.4939
Chr1	158000001	159000000	35.9795
Chr1	159000001	160000000	36.5854
Chr1	160000001	161000000	35.0663
Chr1	161000001	162000000	35.4975
Chr1	162000001	163000000	35.6621
Chr1	163000001	164000000	36.6175
Chr1	164000001	165000000	36.2834
Chr1	165000001	166000000	36.8844
Chr1	166000001	167000000	36.7983
Chr1	167000001	168000000	36.1498
Chr1	168000001	169000000	35.9993
Chr1	169000001	170000000	36.3642
Chr1	170000001	171000000	35.9687
Chr1	171000001	172000000	36.7794
Chr1	172000001	173000000	36.9243
Chr1	173000001	174000000	36.3422
Chr1	174000001	175000000	35.7568
Chr1	175000001	176000000	35.6378
Chr1	176000001	177000000	35.7848
Chr1	177000001	178000000	36.912
Chr1	178000001	179000000	37.1394
Chr1	179000001	180000000	37.648
Chr1	180000001	181000000	36.9753
Chr1	181000001	182000000	36.7452
Chr1	182000001	183000000	36.0708
Chr1	183000001	184000000	36.6569
Chr1	184000001	185000000	36.0782
Chr1	185000001	186000000	36.473
Chr1	186000001	187000000	36.5251
Chr1	187000001	188000000	36.0277
Chr1	188000001	189000000	36.5154
Chr1	189000001	190000000	36.7455
Chr1	190000001	191000000	36.8455
Chr1	191000001	192000000	36.359
Chr1	192000001	193000000	36.2671
Chr1	193000001	194000000	36.8128
Chr1	194000001	195000000	34.8229
Chr1	195000001	196000000	36.5337
Chr1	196000001	197000000	36.1813
Chr1	197000001	198000000	36.8672
Chr1	198000001	199000000	36.5568
Chr1	199000001	200000000	36.2658
Chr1	200000001	201000000	36.2989
Chr1	201000001	202000000	35.7206
Chr1	202000001	203000000	36.4462
Chr1	203000001	204000000	36.8673
Chr1	204000001	205000000	36.446
Chr1	205000001	206000000	36.3183
Chr1	206000001	207000000	36.7749
Chr1	207000001	208000000	36.2101
Chr1	208000001	209000000	36.3658
Chr1	209000001	210000000	36.6121
Chr1	210000001	211000000	35.8529
Chr1	211000001	212000000	36.4002
Chr1	212000001	213000000	36.0809
Chr1	213000001	214000000	36.3382
Chr1	214000001	215000000	36.1775
Chr1	215000001	216000000	35.51
Chr1	216000001	217000000	36.4175
Chr1	217000001	218000000	36.8047
Chr1	218000001	219000000	36.5013
Chr1	219000001	220000000	36.7711
Chr1	220000001	221000000	36.5625
Chr1	221000001	222000000	36.3816
Chr1	222000001	223000000	37.1693
Chr1	223000001	224000000	36.5425
Chr1	224000001	225000000	36.2981
Chr1	225000001	226000000	35.289
Chr1	226000001	227000000	36.0058
Chr1	227000001	228000000	36.382
Chr1	228000001	229000000	36.532
Chr1	229000001	230000000	36.185
Chr1	230000001	231000000	36.1716
Chr1	231000001	232000000	35.9393
Chr1	232000001	233000000	36.5715
Chr1	233000001	234000000	36.0239
Chr1	234000001	235000000	36.4914
Chr1	235000001	236000000	36.5314
Chr1	236000001	237000000	36.4999
Chr1	237000001	238000000	36.9608
Chr1	238000001	239000000	36.408
Chr1	239000001	240000000	36.5897
Chr1	240000001	241000000	36.4184
Chr1	241000001	242000000	36.5625
Chr1	242000001	243000000	37.2476
Chr1	243000001	244000000	36.2656
Chr1	244000001	245000000	36.4217
Chr1	245000001	246000000	36.7076
Chr1	246000001	247000000	36.636
Chr1	247000001	248000000	35.9246
Chr1	248000001	249000000	36.0771
Chr1	249000001	250000000	36.6879
Chr1	250000001	251000000	36.6682
Chr1	251000001	252000000	36.1514
Chr1	252000001	253000000	35.4544
Chr1	253000001	254000000	35.7397
Chr1	254000001	255000000	35.6312
Chr1	255000001	256000000	36.1634
Chr1	256000001	257000000	35.8931
Chr1	257000001	258000000	36.2158
Chr1	258000001	259000000	35.7461
Chr1	259000001	260000000	35.8552
Chr1	260000001	261000000	36.2695
Chr1	261000001	262000000	36.1431
Chr1	262000001	263000000	35.858
Chr1	263000001	264000000	36.6275
Chr1	264000001	265000000	35.9601
Chr1	265000001	266000000	36.41
Chr1	266000001	267000000	35.532
Chr1	267000001	268000000	36.1325
Chr1	268000001	269000000	36.1469
Chr1	269000001	270000000	36.3551
Chr1	270000001	271000000	35.6141
Chr1	271000001	272000000	35.8221
Chr1	272000001	273000000	36.159
Chr1	273000001	274000000	35.9131
Chr1	274000001	275000000	36.3646
Chr1	275000001	276000000	36.0172
Chr1	276000001	277000000	36.1719
Chr1	277000001	278000000	36.1217
Chr1	278000001	279000000	35.6643
Chr1	279000001	280000000	36.5407
Chr1	280000001	281000000	36.2954
Chr1	281000001	282000000	35.7735
Chr1	282000001	283000000	35.0623
Chr1	283000001	284000000	36.1352
Chr1	284000001	285000000	36.261
Chr1	285000001	286000000	35.8991
Chr1	286000001	287000000	35.8998
Chr1	287000001	288000000	35.7157
Chr1	288000001	289000000	35.6292
Chr1	289000001	290000000	36.2042
Chr1	290000001	291000000	36.168
Chr1	291000001	292000000	36.628
Chr1	292000001	293000000	36.9123
Chr1	293000001	294000000	36.404
Chr1	294000001	295000000	36.1858
Chr1	295000001	296000000	36.9242
Chr1	296000001	297000000	36.6938
Chr1	297000001	298000000	36.5061
Chr1	298000001	299000000	35.2268
Chr1	299000001	300000000	35.9168
Chr1	300000001	301000000	36.7915
Chr1	301000001	302000000	35.5672
Chr1	302000001	303000000	36.5492
Chr1	303000001	304000000	35.9767
Chr1	304000001	305000000	34.6102
Chr1	305000001	306000000	35.352
Chr1	306000001	307000000	36.2628
Chr1	307000001	308000000	35.8245
Chr1	308000001	309000000	35.6022
Chr1	309000001	310000000	36.1325
Chr1	310000001	311000000	33.9766
Chr1	311000001	312000000	36.1166
Chr1	312000001	313000000	36.4545
Chr1	313000001	314000000	36.2426
Chr1	314000001	315000000	35.2546
Chr1	315000001	316000000	35.8079
Chr1	316000001	317000000	36.6762
Chr1	317000001	318000000	36.025
Chr1	318000001	319000000	35.9995
Chr1	319000001	320000000	36.1343
Chr1	320000001	321000000	35.4067
Chr1	321000001	322000000	35.7895
Chr1	322000001	323000000	35.1298
Chr1	323000001	324000000	34.6297
Chr1	324000001	325000000	35.6174
Chr1	325000001	326000000	35.3856
Chr1	326000001	327000000	35.3121
Chr1	327000001	328000000	36.4041
Chr1	328000001	329000000	36.0496
Chr1	329000001	330000000	34.2476
Chr1	330000001	331000000	35.5001
Chr1	331000001	332000000	35.6086
Chr1	332000001	333000000	35.7105
Chr1	333000001	334000000	36.9578
Chr1	334000001	335000000	35.4854
Chr1	335000001	336000000	34.621
Chr1	336000001	337000000	35.9335
Chr1	337000001	338000000	36.354
Chr1	338000001	339000000	35.2096
Chr1	339000001	340000000	34.679
Chr1	340000001	341000000	36.0114
Chr1	341000001	341398601	36.0115
Chr2	1	1000000	36.1142
Chr2	1000001	2000000	35.3462
Chr2	2000001	3000000	35.4728
Chr2	3000001	4000000	35.4289
Chr2	4000001	5000000	35.5704
Chr2	5000001	6000000	35.8343
Chr2	6000001	7000000	34.91
Chr2	7000001	8000000	35.9944
Chr2	8000001	9000000	35.3757
Chr2	9000001	10000000	35.2433
Chr2	10000001	11000000	35.5324
Chr2	11000001	12000000	33.5037
Chr2	12000001	13000000	34.8134
Chr2	13000001	14000000	35.5039
Chr2	14000001	15000000	34.7303
Chr2	15000001	16000000	33.7855
Chr2	16000001	17000000	33.698
Chr2	17000001	18000000	34.0667
Chr2	18000001	19000000	34.4081
Chr2	19000001	20000000	35.0309
Chr2	20000001	21000000	34.6054
Chr2	21000001	22000000	35.5503
Chr2	22000001	23000000	35.7583
Chr2	23000001	24000000	35.7696
Chr2	24000001	25000000	34.667
Chr2	25000001	26000000	35.4041
Chr2	26000001	27000000	35.571
Chr2	27000001	28000000	35.7585
Chr2	28000001	29000000	36.8325
Chr2	29000001	30000000	35.8106
Chr2	30000001	31000000	35.2099
Chr2	31000001	32000000	35.3826
Chr2	32000001	33000000	35.5618
Chr2	33000001	34000000	36.4864
Chr2	34000001	35000000	35.2586
Chr2	35000001	36000000	36.7539
Chr2	36000001	37000000	35.3487
Chr2	37000001	38000000	35.8448
Chr2	38000001	39000000	35.6267
Chr2	39000001	40000000	35.959
Chr2	40000001	41000000	35.8195
Chr2	41000001	42000000	35.4901
Chr2	42000001	43000000	36.2585
Chr2	43000001	44000000	35.8011
Chr2	44000001	45000000	36.3975
Chr2	45000001	46000000	36.1857
Chr2	46000001	47000000	36.6786
Chr2	47000001	48000000	36.2813
Chr2	48000001	49000000	36.1068
Chr2	49000001	50000000	36.1565
Chr2	50000001	51000000	35.6006
Chr2	51000001	52000000	35.6035
Chr2	52000001	53000000	35.7125
Chr2	53000001	54000000	34.9113
Chr2	54000001	55000000	35.9689
Chr2	55000001	56000000	36.0482
Chr2	56000001	57000000	36.2156
Chr2	57000001	58000000	35.686
Chr2	58000001	59000000	36.6101
Chr2	59000001	60000000	35.5675
Chr2	60000001	61000000	35.0933
Chr2	61000001	62000000	36.2759
Chr2	62000001	63000000	36.1397
Chr2	63000001	64000000	36.0542
Chr2	64000001	65000000	36.2281
Chr2	65000001	66000000	36.1219
Chr2	66000001	67000000	35.5894
Chr2	67000001	68000000	35.5625
Chr2	68000001	69000000	35.8703
Chr2	69000001	70000000	37.0469
Chr2	70000001	71000000	36.7128
Chr2	71000001	72000000	36.2176
Chr2	72000001	73000000	36.5302
Chr2	73000001	74000000	36.1692
Chr2	74000001	75000000	36.0416
Chr2	75000001	76000000	36.3797
Chr2	76000001	77000000	36.7802
Chr2	77000001	78000000	36.3139
Chr2	78000001	79000000	35.8904
Chr2	79000001	80000000	36.7543
Chr2	80000001	81000000	35.9166
Chr2	81000001	82000000	36.2591
Chr2	82000001	83000000	35.7858
Chr2	83000001	84000000	35.6622
Chr2	84000001	85000000	35.854
Chr2	85000001	86000000	35.7994
Chr2	86000001	87000000	36.4648
Chr2	87000001	88000000	36.1963
Chr2	88000001	89000000	36.6877
Chr2	89000001	90000000	35.4786
Chr2	90000001	91000000	35.9373
Chr2	91000001	92000000	35.5633
Chr2	92000001	93000000	36.1102
Chr2	93000001	94000000	35.8777
Chr2	94000001	95000000	36.288
Chr2	95000001	96000000	36.0613
Chr2	96000001	97000000	36.8605
Chr2	97000001	98000000	36.3802
Chr2	98000001	99000000	36.1168
Chr2	99000001	100000000	36.2792
Chr2	100000001	101000000	35.844
Chr2	101000001	102000000	35.4024
Chr2	102000001	103000000	36.2094
Chr2	103000001	104000000	36.3427
Chr2	104000001	105000000	36.3094
Chr2	105000001	106000000	36.3805
Chr2	106000001	107000000	36.3873
Chr2	107000001	108000000	36.5479
Chr2	108000001	109000000	36.1179
Chr2	109000001	110000000	36.6127
Chr2	110000001	111000000	36.9069
Chr2	111000001	112000000	35.7631
Chr2	112000001	113000000	36.1425
Chr2	113000001	114000000	36.219
Chr2	114000001	115000000	35.7092
Chr2	115000001	116000000	36.6877
Chr2	116000001	117000000	36.1869
Chr2	117000001	118000000	35.8596
Chr2	118000001	119000000	36.2779
Chr2	119000001	120000000	35.636
Chr2	120000001	121000000	36.4594
Chr2	121000001	122000000	35.129
Chr2	122000001	123000000	36.1601
Chr2	123000001	124000000	36.2935
Chr2	124000001	125000000	36.1536
Chr2	125000001	126000000	36.2346
Chr2	126000001	127000000	36.5038
Chr2	127000001	128000000	36.2117
Chr2	128000001	129000000	36.6388
Chr2	129000001	130000000	35.7174
Chr2	130000001	131000000	36.0405
Chr2	131000001	132000000	36.8889
Chr2	132000001	133000000	36.0545
Chr2	133000001	134000000	36.7288
Chr2	134000001	135000000	36.6016
Chr2	135000001	136000000	36.7996
Chr2	136000001	137000000	36.8747
Chr2	137000001	138000000	35.8771
Chr2	138000001	139000000	36.7169
Chr2	139000001	140000000	35.7188
Chr2	140000001	141000000	36.5341
Chr2	141000001	142000000	35.6722
Chr2	142000001	143000000	36.8217
Chr2	143000001	144000000	36.4193
Chr2	144000001	145000000	36.8611
Chr2	145000001	146000000	36.9968
Chr2	146000001	147000000	36.4394
Chr2	147000001	148000000	36.4415
Chr2	148000001	149000000	35.8658
Chr2	149000001	150000000	37.3057
Chr2	150000001	151000000	36.5453
Chr2	151000001	152000000	36.8971
Chr2	152000001	153000000	36.4753
Chr2	153000001	154000000	35.887
Chr2	154000001	155000000	37.0034
Chr2	155000001	156000000	36.9101
Chr2	156000001	157000000	36.8498
Chr2	157000001	158000000	37.2337
Chr2	158000001	159000000	35.1461
Chr2	159000001	160000000	36.5947
Chr2	160000001	161000000	36.4104
Chr2	161000001	162000000	35.2586
Chr2	162000001	163000000	36.0864
Chr2	163000001	164000000	36.2359
Chr2	164000001	165000000	36.8422
Chr2	165000001	166000000	36.8827
Chr2	166000001	167000000	37.0238
Chr2	167000001	168000000	36.1116
Chr2	168000001	169000000	36.7582
Chr2	169000001	170000000	36.0518
Chr2	170000001	171000000	35.5204
Chr2	171000001	172000000	35.5649
Chr2	172000001	173000000	36.3628
Chr2	173000001	174000000	36.5553
Chr2	174000001	175000000	36.2457
Chr2	175000001	176000000	36.7654
Chr2	176000001	177000000	36.5751
Chr2	177000001	178000000	36.9303
Chr2	178000001	179000000	35.8501
Chr2	179000001	180000000	36.715
Chr2	180000001	181000000	36.2372
Chr2	181000001	182000000	35.785
Chr2	182000001	183000000	36.7256
Chr2	183000001	184000000	36.2488
Chr2	184000001	185000000	36.9383
Chr2	185000001	186000000	36.3615
Chr2	186000001	187000000	36.8014
Chr2	187000001	188000000	35.9925
Chr2	188000001	189000000	36.6938
Chr2	189000001	190000000	36.8614
Chr2	190000001	191000000	36.7757
Chr2	191000001	192000000	36.296
Chr2	192000001	193000000	37.0542
Chr2	193000001	194000000	36.4992
Chr2	194000001	195000000	35.6716
Chr2	195000001	196000000	36.496
Chr2	196000001	197000000	36.7563
Chr2	197000001	198000000	36.8093
Chr2	198000001	199000000	36.7654
Chr2	199000001	200000000	36.0188
Chr2	200000001	201000000	35.461
Chr2	201000001	202000000	35.6291
Chr2	202000001	203000000	36.7073
Chr2	203000001	204000000	36.1632
Chr2	204000001	205000000	35.3695
Chr2	205000001	206000000	36.6112
Chr2	206000001	207000000	36.4532
Chr2	207000001	208000000	36.1889
Chr2	208000001	209000000	36.7354
Chr2	209000001	210000000	36.556
Chr2	210000001	211000000	35.648
Chr2	211000001	212000000	36.7339
Chr2	212000001	213000000	36.3255
Chr2	213000001	214000000	36.1943
Chr2	214000001	215000000	35.836
Chr2	215000001	216000000	35.6946
Chr2	216000001	217000000	35.6357
Chr2	217000001	218000000	36.147
Chr2	218000001	219000000	36.5486
Chr2	219000001	220000000	36.6328
Chr2	220000001	221000000	35.955
Chr2	221000001	222000000	36.0391
Chr2	222000001	223000000	36.7343
Chr2	223000001	224000000	36.3426
Chr2	224000001	225000000	36.7522
Chr2	225000001	226000000	35.881
Chr2	226000001	227000000	36.2612
Chr2	227000001	228000000	36.5255
Chr2	228000001	229000000	35.785
Chr2	229000001	230000000	35.6491
Chr2	230000001	231000000	36.2321
Chr2	231000001	232000000	36.115
Chr2	232000001	233000000	36.1908
Chr2	233000001	234000000	36.4821
Chr2	234000001	235000000	34.7398
Chr2	235000001	236000000	35.9141
Chr2	236000001	237000000	35.0618
Chr2	237000001	238000000	36.3399
Chr2	238000001	239000000	36.4042
Chr2	239000001	240000000	36.489
Chr2	240000001	241000000	36.1145
Chr2	241000001	242000000	36.0846
Chr2	242000001	243000000	35.1649
Chr2	243000001	244000000	36.1835
Chr2	244000001	245000000	36.6031
Chr2	245000001	246000000	36.5458
Chr2	246000001	247000000	36.6766
Chr2	247000001	248000000	35.5535
Chr2	248000001	249000000	36.2549
Chr2	249000001	250000000	35.6821
Chr2	250000001	251000000	35.9023
Chr2	251000001	252000000	35.7536
Chr2	252000001	253000000	35.9217
Chr2	253000001	254000000	36.0808
Chr2	254000001	255000000	36.552
Chr2	255000001	256000000	35.9915
Chr2	256000001	257000000	36.6986
Chr2	257000001	258000000	36.4135
Chr2	258000001	259000000	35.7053
Chr2	259000001	260000000	35.0097
Chr2	260000001	261000000	34.8775
Chr2	261000001	262000000	35.4888
Chr2	262000001	263000000	36.0811
Chr2	263000001	264000000	35.0509
Chr2	264000001	265000000	36.1511
Chr2	265000001	266000000	35.7577
Chr2	266000001	267000000	36.5705
Chr2	267000001	268000000	35.6714
Chr2	268000001	269000000	35.5238
Chr2	269000001	270000000	35.8101
Chr2	270000001	271000000	36.3579
Chr2	271000001	272000000	35.4117
Chr2	272000001	273000000	35.0941
Chr2	273000001	274000000	35.7569
Chr2	274000001	275000000	36.1338
Chr2	275000001	276000000	35.9747
Chr2	276000001	277000000	35.5289
Chr2	277000001	278000000	35.1111
Chr2	278000001	279000000	35.4624
Chr2	279000001	280000000	36.3895
Chr2	280000001	281000000	35.6029
Chr2	281000001	282000000	35.6911
Chr2	282000001	283000000	35.3763
Chr2	283000001	284000000	35.354
Chr2	284000001	285000000	35.2939
Chr2	285000001	286000000	35.156
Chr2	286000001	287000000	36.5294
Chr2	287000001	288000000	34.8207
Chr2	288000001	289000000	35.4789
Chr2	289000001	290000000	35.7568
Chr2	290000001	291000000	35.6753
Chr2	291000001	292000000	37.7765
Chr2	292000001	293000000	35.8756
Chr2	293000001	294000000	36.6023
Chr2	294000001	295000000	36.4444
Chr2	295000001	295030345	32.3612
Chr3	1	1000000	35.3177
Chr3	1000001	2000000	35.4862
Chr3	2000001	3000000	35.6564
Chr3	3000001	4000000	35.7036
Chr3	4000001	5000000	35.7526
Chr3	5000001	6000000	35.8342
Chr3	6000001	7000000	35.2935
Chr3	7000001	8000000	35.3347
Chr3	8000001	9000000	36.4762
Chr3	9000001	10000000	35.8746
Chr3	10000001	11000000	34.6941
Chr3	11000001	12000000	35.8313
Chr3	12000001	13000000	35.6501
Chr3	13000001	14000000	35.4185
Chr3	14000001	15000000	35.4409
Chr3	15000001	16000000	35.3828
Chr3	16000001	17000000	34.745
Chr3	17000001	18000000	35.4226
Chr3	18000001	19000000	35.7805
Chr3	19000001	20000000	35.263
Chr3	20000001	21000000	33.7677
Chr3	21000001	22000000	35.6364
Chr3	22000001	23000000	34.6082
Chr3	23000001	24000000	34.7183
Chr3	24000001	25000000	33.4601
Chr3	25000001	26000000	33.6086
Chr3	26000001	27000000	35.805
Chr3	27000001	28000000	36.1643
Chr3	28000001	29000000	33.7962
Chr3	29000001	30000000	35.1189
Chr3	30000001	31000000	34.8834
Chr3	31000001	32000000	35.5282
Chr3	32000001	33000000	35.7516
Chr3	33000001	34000000	35.3559
Chr3	34000001	35000000	34.3248
Chr3	35000001	36000000	35.5357
Chr3	36000001	37000000	35.7968
Chr3	37000001	38000000	36.3016
Chr3	38000001	39000000	36.6466
Chr3	39000001	40000000	36.212
Chr3	40000001	41000000	35.9793
Chr3	41000001	42000000	34.752
Chr3	42000001	43000000	35.4609
Chr3	43000001	44000000	36.6453
Chr3	44000001	45000000	35.7418
Chr3	45000001	46000000	35.8856
Chr3	46000001	47000000	35.7896
Chr3	47000001	48000000	35.631
Chr3	48000001	49000000	36.1299
Chr3	49000001	50000000	36.2711
Chr3	50000001	51000000	36.5438
Chr3	51000001	52000000	35.9686
Chr3	52000001	53000000	35.0537
Chr3	53000001	54000000	36.9218
Chr3	54000001	55000000	34.9034
Chr3	55000001	56000000	36.2886
Chr3	56000001	57000000	37.2277
Chr3	57000001	58000000	35.9035
Chr3	58000001	59000000	35.9173
Chr3	59000001	60000000	36.4745
Chr3	60000001	61000000	35.1858
Chr3	61000001	62000000	36.0562
Chr3	62000001	63000000	36.6975
Chr3	63000001	64000000	35.6762
Chr3	64000001	65000000	35.592
Chr3	65000001	66000000	36.675
Chr3	66000001	67000000	34.42
Chr3	67000001	68000000	36.6701
Chr3	68000001	69000000	35.6268
Chr3	69000001	70000000	35.3562
Chr3	70000001	71000000	35.9917
Chr3	71000001	72000000	36.2188
Chr3	72000001	73000000	36.8167
Chr3	73000001	74000000	35.7131
Chr3	74000001	75000000	36.0123
Chr3	75000001	76000000	35.5526
Chr3	76000001	77000000	35.7325
Chr3	77000001	78000000	35.7783
Chr3	78000001	79000000	35.8185
Chr3	79000001	80000000	35.318
Chr3	80000001	81000000	36.8336
Chr3	81000001	82000000	36.3923
Chr3	82000001	83000000	35.8779
Chr3	83000001	84000000	36.1933
Chr3	84000001	85000000	36.6798
Chr3	85000001	86000000	35.5324
Chr3	86000001	87000000	36.5348
Chr3	87000001	88000000	35.5562
Chr3	88000001	89000000	35.8625
Chr3	89000001	90000000	36.2038
Chr3	90000001	91000000	36.171
Chr3	91000001	92000000	36.2625
Chr3	92000001	93000000	35.9584
Chr3	93000001	94000000	36.5323
Chr3	94000001	95000000	36.0785
Chr3	95000001	96000000	35.5403
Chr3	96000001	97000000	36.3599
Chr3	97000001	98000000	36.2826
Chr3	98000001	99000000	35.9807
Chr3	99000001	100000000	36.2361
Chr3	100000001	101000000	36.1341
Chr3	101000001	102000000	35.4633
Chr3	102000001	103000000	36.0078
Chr3	103000001	104000000	36.1018
Chr3	104000001	105000000	35.7286
Chr3	105000001	106000000	35.9427
Chr3	106000001	107000000	36.6328
Chr3	107000001	108000000	36.6249
Chr3	108000001	109000000	35.7572
Chr3	109000001	110000000	34.9896
Chr3	110000001	111000000	36.3888
Chr3	111000001	112000000	36.05
Chr3	112000001	113000000	36.2826
Chr3	113000001	114000000	35.8232
Chr3	114000001	115000000	36.31
Chr3	115000001	116000000	36.1815
Chr3	116000001	117000000	36.1742
Chr3	117000001	118000000	36.2049
Chr3	118000001	119000000	36.1203
Chr3	119000001	120000000	35.5326
Chr3	120000001	121000000	35.8274
Chr3	121000001	122000000	36.4118
Chr3	122000001	123000000	36.4215
Chr3	123000001	124000000	36.2926
Chr3	124000001	125000000	35.7058
Chr3	125000001	126000000	35.4961
Chr3	126000001	127000000	36.0899
Chr3	127000001	128000000	35.7884
Chr3	128000001	129000000	36.6376
Chr3	129000001	130000000	36.7651
Chr3	130000001	131000000	36.248
Chr3	131000001	132000000	36.017
Chr3	132000001	133000000	36.4226
Chr3	133000001	134000000	36.3407
Chr3	134000001	135000000	36.0055
Chr3	135000001	136000000	36.5433
Chr3	136000001	137000000	36.7628
Chr3	137000001	138000000	36.844
Chr3	138000001	139000000	36.4996
Chr3	139000001	140000000	35.9367
Chr3	140000001	141000000	36.9032
Chr3	141000001	142000000	35.7935
Chr3	142000001	143000000	36.9315
Chr3	143000001	144000000	36.6084
Chr3	144000001	145000000	36.6278
Chr3	145000001	146000000	37.0994
Chr3	146000001	147000000	36.8012
Chr3	147000001	148000000	36.778
Chr3	148000001	149000000	36.6755
Chr3	149000001	150000000	36.6067
Chr3	150000001	151000000	35.7698
Chr3	151000001	152000000	37.1023
Chr3	152000001	153000000	36.4166
Chr3	153000001	154000000	36.5854
Chr3	154000001	155000000	36.2125
Chr3	155000001	156000000	36.1478
Chr3	156000001	157000000	35.8126
Chr3	157000001	158000000	36.7171
Chr3	158000001	159000000	36.1491
Chr3	159000001	160000000	36.9848
Chr3	160000001	161000000	36.5501
Chr3	161000001	162000000	35.9804
Chr3	162000001	163000000	37.465
Chr3	163000001	164000000	36.1931
Chr3	164000001	165000000	36.7723
Chr3	165000001	166000000	36.3035
Chr3	166000001	167000000	36.7562
Chr3	167000001	168000000	36.6817
Chr3	168000001	169000000	36.7116
Chr3	169000001	170000000	35.9621
Chr3	170000001	171000000	36.4373
Chr3	171000001	172000000	36.123
Chr3	172000001	173000000	36.0443
Chr3	173000001	174000000	36.8153
Chr3	174000001	175000000	37.0701
Chr3	175000001	176000000	37.0875
Chr3	176000001	177000000	36.417
Chr3	177000001	178000000	36.64
Chr3	178000001	179000000	36.8071
Chr3	179000001	180000000	36.6988
Chr3	180000001	181000000	36.8973
Chr3	181000001	182000000	36.5478
Chr3	182000001	183000000	36.7221
Chr3	183000001	184000000	36.6529
Chr3	184000001	185000000	37.0692
Chr3	185000001	186000000	35.9029
Chr3	186000001	187000000	36.5248
Chr3	187000001	188000000	36.0977
Chr3	188000001	189000000	36.2331
Chr3	189000001	190000000	36.9228
Chr3	190000001	191000000	36.6842
Chr3	191000001	192000000	36.7507
Chr3	192000001	193000000	36.7914
Chr3	193000001	194000000	36.5233
Chr3	194000001	195000000	35.9868
Chr3	195000001	196000000	36.134
Chr3	196000001	197000000	36.5926
Chr3	197000001	198000000	36.2591
Chr3	198000001	199000000	36.1764
Chr3	199000001	200000000	36.5933
Chr3	200000001	201000000	35.6222
Chr3	201000001	202000000	36.2954
Chr3	202000001	203000000	36.5786
Chr3	203000001	204000000	36.6291
Chr3	204000001	205000000	36.8546
Chr3	205000001	206000000	36.2037
Chr3	206000001	207000000	36.2153
Chr3	207000001	208000000	37.236
Chr3	208000001	209000000	35.675
Chr3	209000001	210000000	36.6741
Chr3	210000001	211000000	36.1821
Chr3	211000001	212000000	35.9461
Chr3	212000001	213000000	36.3578
Chr3	213000001	214000000	35.8943
Chr3	214000001	215000000	36.601
Chr3	215000001	216000000	35.9635
Chr3	216000001	217000000	35.9484
Chr3	217000001	218000000	36.7206
Chr3	218000001	219000000	36.5521
Chr3	219000001	220000000	35.9529
Chr3	220000001	221000000	36.3766
Chr3	221000001	222000000	36.2929
Chr3	222000001	223000000	37.8779
Chr3	223000001	224000000	36.7538
Chr3	224000001	225000000	36.4939
Chr3	225000001	226000000	36.0686
Chr3	226000001	227000000	36.2826
Chr3	227000001	228000000	35.4391
Chr3	228000001	229000000	36.7981
Chr3	229000001	230000000	35.187
Chr3	230000001	231000000	35.7199
Chr3	231000001	232000000	36.5047
Chr3	232000001	233000000	36.6066
Chr3	233000001	234000000	36.9067
Chr3	234000001	235000000	35.6418
Chr3	235000001	236000000	36.2572
Chr3	236000001	237000000	35.4129
Chr3	237000001	238000000	36.404
Chr3	238000001	239000000	36.0389
Chr3	239000001	240000000	36.2483
Chr3	240000001	241000000	36.7445
Chr3	241000001	242000000	36.3083
Chr3	242000001	243000000	35.6734
Chr3	243000001	244000000	36.2911
Chr3	244000001	245000000	35.6226
Chr3	245000001	246000000	35.5181
Chr3	246000001	247000000	36.2166
Chr3	247000001	248000000	35.5077
Chr3	248000001	249000000	36.545
Chr3	249000001	250000000	36.4981
Chr3	250000001	251000000	36.0575
Chr3	251000001	252000000	36.0531
Chr3	252000001	253000000	36.6624
Chr3	253000001	254000000	35.5349
Chr3	254000001	255000000	35.4477
Chr3	255000001	256000000	36.3726
Chr3	256000001	257000000	35.7814
Chr3	257000001	258000000	35.6339
Chr3	258000001	259000000	35.6173
Chr3	259000001	260000000	35.7398
Chr3	260000001	261000000	36.7673
Chr3	261000001	262000000	35.0125
Chr3	262000001	263000000	36.0559
Chr3	263000001	264000000	36.2739
Chr3	264000001	265000000	36.1377
Chr3	265000001	266000000	36.1417
Chr3	266000001	267000000	35.362
Chr3	267000001	268000000	36.5478
Chr3	268000001	269000000	36.1049
Chr3	269000001	270000000	36.1566
Chr3	270000001	271000000	35.5118
Chr3	271000001	272000000	36.7215
Chr3	272000001	273000000	36.6433
Chr3	273000001	274000000	36.0405
Chr3	274000001	275000000	36.0335
Chr3	275000001	276000000	35.8155
Chr3	276000001	277000000	34.786
Chr3	277000001	278000000	35.9401
Chr3	278000001	279000000	35.9782
Chr3	279000001	280000000	36.3556
Chr3	280000001	281000000	35.6882
Chr3	281000001	282000000	36.2247
Chr3	282000001	283000000	36.2604
Chr3	283000001	284000000	34.8653
Chr3	284000001	285000000	35.3941
Chr3	285000001	286000000	36.0381
Chr3	286000001	287000000	35.6371
Chr3	287000001	288000000	35.6115
Chr3	288000001	289000000	36.2625
Chr3	289000001	290000000	35.3018
Chr3	290000001	291000000	35.0444
Chr3	291000001	292000000	35.3497
Chr3	292000001	293000000	35.5301
Chr3	293000001	294000000	36.0478
Chr3	294000001	295000000	36.3154
Chr3	295000001	296000000	35.1873
Chr3	296000001	297000000	34.7268
Chr3	297000001	298000000	34.9545
Chr3	298000001	299000000	35.1739
Chr3	299000001	300000000	35.5933
Chr3	300000001	301000000	34.9435
Chr3	301000001	302000000	35.3818
Chr3	302000001	303000000	36.2004
Chr3	303000001	304000000	35.2378
Chr3	304000001	305000000	35.602
Chr3	305000001	306000000	34.6235
Chr3	306000001	307000000	35.87
Chr3	307000001	308000000	36.0292
Chr3	308000001	309000000	36.4974
Chr3	309000001	310000000	35.9689
Chr3	310000001	311000000	35.4867
Chr3	311000001	312000000	35.7254
Chr3	312000001	313000000	35.9978
Chr3	313000001	313095894	36.167
Chr4	1	1000000	36.038
Chr4	1000001	2000000	34.9366
Chr4	2000001	3000000	36.1154
Chr4	3000001	4000000	34.7357
Chr4	4000001	5000000	35.665
Chr4	5000001	6000000	35.8447
Chr4	6000001	7000000	36.2913
Chr4	7000001	8000000	36.4812
Chr4	8000001	9000000	34.9537
Chr4	9000001	10000000	35.0041
Chr4	10000001	11000000	34.9585
Chr4	11000001	12000000	35.2752
Chr4	12000001	13000000	35.2803
Chr4	13000001	14000000	35.876
Chr4	14000001	15000000	34.3396
Chr4	15000001	16000000	34.7846
Chr4	16000001	17000000	35.7154
Chr4	17000001	18000000	35.7751
Chr4	18000001	19000000	36.2921
Chr4	19000001	20000000	35.9417
Chr4	20000001	21000000	35.8275
Chr4	21000001	22000000	35.7256
Chr4	22000001	23000000	34.8907
Chr4	23000001	24000000	35.7984
Chr4	24000001	25000000	35.8905
Chr4	25000001	26000000	35.909
Chr4	26000001	27000000	36.0754
Chr4	27000001	28000000	35.8205
Chr4	28000001	29000000	35.9389
Chr4	29000001	30000000	36.0258
Chr4	30000001	31000000	35.9819
Chr4	31000001	32000000	36.1078
Chr4	32000001	33000000	35.1177
Chr4	33000001	34000000	35.5733
Chr4	34000001	35000000	35.4605
Chr4	35000001	36000000	36.8852
Chr4	36000001	37000000	36.7027
Chr4	37000001	38000000	36.6537
Chr4	38000001	39000000	35.8841
Chr4	39000001	40000000	35.9911
Chr4	40000001	41000000	36.6268
Chr4	41000001	42000000	36.5044
Chr4	42000001	43000000	35.9796
Chr4	43000001	44000000	36.1683
Chr4	44000001	45000000	36.3003
Chr4	45000001	46000000	36.535
Chr4	46000001	47000000	35.3856
Chr4	47000001	48000000	35.5593
Chr4	48000001	49000000	36.478
Chr4	49000001	50000000	36.167
Chr4	50000001	51000000	35.8578
Chr4	51000001	52000000	35.5729
Chr4	52000001	53000000	35.7956
Chr4	53000001	54000000	36.3726
Chr4	54000001	55000000	36.2274
Chr4	55000001	56000000	36.1728
Chr4	56000001	57000000	35.2824
Chr4	57000001	58000000	35.9258
Chr4	58000001	59000000	35.6816
Chr4	59000001	60000000	35.546
Chr4	60000001	61000000	36.7808
Chr4	61000001	62000000	37.2271
Chr4	62000001	63000000	36.2186
Chr4	63000001	64000000	35.6539
Chr4	64000001	65000000	36.2315
Chr4	65000001	66000000	35.6148
Chr4	66000001	67000000	36.9564
Chr4	67000001	68000000	36.55
Chr4	68000001	69000000	36.562
Chr4	69000001	70000000	36.8614
Chr4	70000001	71000000	35.981
Chr4	71000001	72000000	36.9829
Chr4	72000001	73000000	37.0272
Chr4	73000001	74000000	36.3907
Chr4	74000001	75000000	36.0423
Chr4	75000001	76000000	35.3287
Chr4	76000001	77000000	36.5732
Chr4	77000001	78000000	36.4378
Chr4	78000001	79000000	35.9971
Chr4	79000001	80000000	36.5831
Chr4	80000001	81000000	35.8417
Chr4	81000001	82000000	36.2009
Chr4	82000001	83000000	35.9034
Chr4	83000001	84000000	37.2661
Chr4	84000001	85000000	36.2497
Chr4	85000001	86000000	36.3696
Chr4	86000001	87000000	36.1409
Chr4	87000001	88000000	36.9198
Chr4	88000001	89000000	36.5221
Chr4	89000001	90000000	36.1238
Chr4	90000001	91000000	36.554
Chr4	91000001	92000000	37.0543
Chr4	92000001	93000000	36.1497
Chr4	93000001	94000000	36.6953
Chr4	94000001	95000000	37.1883
Chr4	95000001	96000000	37.2005
Chr4	96000001	97000000	36.2896
Chr4	97000001	98000000	36.164
Chr4	98000001	99000000	36.6437
Chr4	99000001	100000000	36.7986
Chr4	100000001	101000000	36.5439
Chr4	101000001	102000000	36.3523
Chr4	102000001	103000000	36.782
Chr4	103000001	104000000	36.2321
Chr4	104000001	105000000	36.0768
Chr4	105000001	106000000	36.4277
Chr4	106000001	107000000	35.9938
Chr4	107000001	108000000	36.5773
Chr4	108000001	109000000	36.1833
Chr4	109000001	110000000	36.6554
Chr4	110000001	111000000	36.4399
Chr4	111000001	112000000	36.1741
Chr4	112000001	113000000	36.3719
Chr4	113000001	114000000	36.766
Chr4	114000001	115000000	36.5143
Chr4	115000001	116000000	34.9945
Chr4	116000001	117000000	34.9459
Chr4	117000001	118000000	35.9037
Chr4	118000001	119000000	36.8899
Chr4	119000001	120000000	35.6646
Chr4	120000001	121000000	35.7965
Chr4	121000001	122000000	36.1608
Chr4	122000001	123000000	35.5794
Chr4	123000001	124000000	36.4291
Chr4	124000001	125000000	36.7508
Chr4	125000001	126000000	36.3168
Chr4	126000001	127000000	37.9001
Chr4	127000001	128000000	37.5128
Chr4	128000001	129000000	37.8482
Chr4	129000001	130000000	36.5765
Chr4	130000001	131000000	35.9054
Chr4	131000001	132000000	36.1287
Chr4	132000001	133000000	34.8806
Chr4	133000001	134000000	35.8941
Chr4	134000001	135000000	36.5141
Chr4	135000001	136000000	36.691
Chr4	136000001	137000000	36.2307
Chr4	137000001	138000000	36.4751
Chr4	138000001	139000000	36.4961
Chr4	139000001	140000000	36.7789
Chr4	140000001	141000000	36.625
Chr4	141000001	142000000	36.2182
Chr4	142000001	143000000	36.6805
Chr4	143000001	144000000	36.9254
Chr4	144000001	145000000	37.0213
Chr4	145000001	146000000	36.3428
Chr4	146000001	147000000	36.3612
Chr4	147000001	148000000	36.5773
Chr4	148000001	149000000	36.5842
Chr4	149000001	150000000	35.9443
Chr4	150000001	151000000	36.3348
Chr4	151000001	152000000	36.8509
Chr4	152000001	153000000	36.384
Chr4	153000001	154000000	35.7018
Chr4	154000001	155000000	36.3522
Chr4	155000001	156000000	36.2717
Chr4	156000001	157000000	36.2995
Chr4	157000001	158000000	36.7807
Chr4	158000001	159000000	36.5893
Chr4	159000001	160000000	36.5753
Chr4	160000001	161000000	35.2629
Chr4	161000001	162000000	36.5678
Chr4	162000001	163000000	36.6619
Chr4	163000001	164000000	36.6729
Chr4	164000001	165000000	36.0202
Chr4	165000001	166000000	35.8484
Chr4	166000001	167000000	36.1294
Chr4	167000001	168000000	36.639
Chr4	168000001	169000000	36.3165
Chr4	169000001	170000000	36.3847
Chr4	170000001	171000000	36.4404
Chr4	171000001	172000000	35.4845
Chr4	172000001	173000000	35.9492
Chr4	173000001	174000000	36.6988
Chr4	174000001	175000000	36.8948
Chr4	175000001	176000000	36.7674
Chr4	176000001	177000000	36.7662
Chr4	177000001	178000000	36.5863
Chr4	178000001	179000000	36.3981
Chr4	179000001	180000000	36.0577
Chr4	180000001	181000000	36.2824
Chr4	181000001	182000000	36.2735
Chr4	182000001	183000000	36.4588
Chr4	183000001	184000000	35.7062
Chr4	184000001	185000000	36.5377
Chr4	185000001	186000000	35.7946
Chr4	186000001	187000000	37.2084
Chr4	187000001	188000000	36.2695
Chr4	188000001	189000000	37.3227
Chr4	189000001	190000000	36.9207
Chr4	190000001	191000000	36.4786
Chr4	191000001	192000000	36.5473
Chr4	192000001	193000000	36.5858
Chr4	193000001	194000000	36.4643
Chr4	194000001	195000000	35.8567
Chr4	195000001	196000000	36.2932
Chr4	196000001	197000000	35.612
Chr4	197000001	198000000	36.9306
Chr4	198000001	199000000	36.8997
Chr4	199000001	200000000	37.1984
Chr4	200000001	201000000	36.8479
Chr4	201000001	202000000	35.6805
Chr4	202000001	203000000	35.6808
Chr4	203000001	204000000	36.3696
Chr4	204000001	205000000	35.8095
Chr4	205000001	206000000	35.5012
Chr4	206000001	207000000	35.7303
Chr4	207000001	208000000	36.2327
Chr4	208000001	209000000	36.6658
Chr4	209000001	210000000	36.3221
Chr4	210000001	211000000	36.4621
Chr4	211000001	212000000	36.7306
Chr4	212000001	213000000	35.9875
Chr4	213000001	214000000	36.2136
Chr4	214000001	215000000	35.6727
Chr4	215000001	216000000	35.206
Chr4	216000001	217000000	36.2955
Chr4	217000001	218000000	36.5736
Chr4	218000001	219000000	36.7186
Chr4	219000001	220000000	35.7797
Chr4	220000001	221000000	36.0069
Chr4	221000001	222000000	36.7846
Chr4	222000001	223000000	36.0966
Chr4	223000001	224000000	36.6435
Chr4	224000001	225000000	35.9907
Chr4	225000001	226000000	35.918
Chr4	226000001	227000000	35.8382
Chr4	227000001	228000000	36.6412
Chr4	228000001	229000000	36.1151
Chr4	229000001	230000000	36.353
Chr4	230000001	231000000	36.2502
Chr4	231000001	232000000	36.0076
Chr4	232000001	233000000	36.4363
Chr4	233000001	234000000	36.691
Chr4	234000001	235000000	35.7067
Chr4	235000001	236000000	36.0124
Chr4	236000001	237000000	36.1781
Chr4	237000001	238000000	36.2357
Chr4	238000001	239000000	36.0378
Chr4	239000001	240000000	35.2426
Chr4	240000001	241000000	35.8902
Chr4	241000001	242000000	35.5952
Chr4	242000001	243000000	36.0323
Chr4	243000001	244000000	35.7005
Chr4	244000001	245000000	36.0685
Chr4	245000001	246000000	36.6037
Chr4	246000001	247000000	35.7771
Chr4	247000001	248000000	36.0374
Chr4	248000001	249000000	35.6914
Chr4	249000001	250000000	36.1614
Chr4	250000001	251000000	36.3472
Chr4	251000001	252000000	35.8728
Chr4	252000001	253000000	35.3812
Chr4	253000001	254000000	36.8836
Chr4	254000001	255000000	35.9788
Chr4	255000001	256000000	35.553
Chr4	256000001	257000000	35.3853
Chr4	257000001	258000000	36.1085
Chr4	258000001	259000000	36.3691
Chr4	259000001	260000000	36.2164
Chr4	260000001	261000000	36.597
Chr4	261000001	262000000	36.2919
Chr4	262000001	263000000	35.9075
Chr4	263000001	264000000	36.2435
Chr4	264000001	265000000	35.6732
Chr4	265000001	266000000	35.5146
Chr4	266000001	267000000	35.8716
Chr4	267000001	268000000	35.9579
Chr4	268000001	269000000	36.1787
Chr4	269000001	270000000	36.3503
Chr4	270000001	271000000	35.8875
Chr4	271000001	272000000	35.3235
Chr4	272000001	273000000	35.331
Chr4	273000001	274000000	35.6297
Chr4	274000001	275000000	36.2219
Chr4	275000001	276000000	34.6315
Chr4	276000001	277000000	34.4521
Chr4	277000001	278000000	35.4946
Chr4	278000001	279000000	35.57
Chr4	279000001	280000000	35.4764
Chr4	280000001	281000000	35.9766
Chr4	281000001	282000000	35.4292
Chr4	282000001	283000000	35.7247
Chr4	283000001	284000000	35.7135
Chr4	284000001	285000000	34.5023
Chr4	285000001	286000000	35.0551
Chr4	286000001	287000000	35.0539
Chr4	287000001	288000000	34.3144
Chr4	288000001	289000000	34.8979
Chr4	289000001	290000000	35.776
Chr4	290000001	291000000	34.3219
Chr4	291000001	292000000	35.744
Chr4	292000001	293000000	36.3459
Chr4	293000001	294000000	36.394
Chr4	294000001	294124624	34.0986
Chr5	1	1000000	36.3371
Chr5	1000001	2000000	35.7239
Chr5	2000001	3000000	35.3114
Chr5	3000001	4000000	35.6801
Chr5	4000001	5000000	36.1561
Chr5	5000001	6000000	35.9076
Chr5	6000001	7000000	35.6824
Chr5	7000001	8000000	35.5724
Chr5	8000001	9000000	35.6057
Chr5	9000001	10000000	36.9278
Chr5	10000001	11000000	36.3249
Chr5	11000001	12000000	35.5268
Chr5	12000001	13000000	34.8922
Chr5	13000001	14000000	33.8406
Chr5	14000001	15000000	36.3673
Chr5	15000001	16000000	36.2366
Chr5	16000001	17000000	35.1695
Chr5	17000001	18000000	36.4824
Chr5	18000001	19000000	34.9572
Chr5	19000001	20000000	35.3398
Chr5	20000001	21000000	35.8338
Chr5	21000001	22000000	35.5338
Chr5	22000001	23000000	35.7829
Chr5	23000001	24000000	35.7735
Chr5	24000001	25000000	35.5952
Chr5	25000001	26000000	35.9054
Chr5	26000001	27000000	36.0752
Chr5	27000001	28000000	35.6396
Chr5	28000001	29000000	35.4087
Chr5	29000001	30000000	35.6816
Chr5	30000001	31000000	35.7704
Chr5	31000001	32000000	36.1879
Chr5	32000001	33000000	35.6603
Chr5	33000001	34000000	36.3136
Chr5	34000001	35000000	36.5215
Chr5	35000001	36000000	36.6725
Chr5	36000001	37000000	34.1634
Chr5	37000001	38000000	34.4936
Chr5	38000001	39000000	36.2235
Chr5	39000001	40000000	35.3655
Chr5	40000001	41000000	35.6093
Chr5	41000001	42000000	35.9822
Chr5	42000001	43000000	34.5648
Chr5	43000001	44000000	36.061
Chr5	44000001	45000000	36.9553
Chr5	45000001	46000000	36.3432
Chr5	46000001	47000000	36.3396
Chr5	47000001	48000000	35.5028
Chr5	48000001	49000000	35.749
Chr5	49000001	50000000	36.4331
Chr5	50000001	51000000	35.7559
Chr5	51000001	52000000	36.2398
Chr5	52000001	53000000	36.3398
Chr5	53000001	54000000	36.4876
Chr5	54000001	55000000	36.4723
Chr5	55000001	56000000	36.3907
Chr5	56000001	57000000	36.5939
Chr5	57000001	58000000	36.5111
Chr5	58000001	59000000	35.8405
Chr5	59000001	60000000	35.6089
Chr5	60000001	61000000	36.0446
Chr5	61000001	62000000	36.8608
Chr5	62000001	63000000	37.354
Chr5	63000001	64000000	36.671
Chr5	64000001	65000000	36.3066
Chr5	65000001	66000000	36.0671
Chr5	66000001	67000000	36.7614
Chr5	67000001	68000000	36.2254
Chr5	68000001	69000000	36.2451
Chr5	69000001	70000000	36.1868
Chr5	70000001	71000000	36.6136
Chr5	71000001	72000000	36.8261
Chr5	72000001	73000000	35.9602
Chr5	73000001	74000000	36.2403
Chr5	74000001	75000000	36.3317
Chr5	75000001	76000000	36.8537
Chr5	76000001	77000000	36.3307
Chr5	77000001	78000000	36.8024
Chr5	78000001	79000000	36.9606
Chr5	79000001	80000000	36.2188
Chr5	80000001	81000000	36.8031
Chr5	81000001	82000000	36.8128
Chr5	82000001	83000000	36.4348
Chr5	83000001	84000000	37.2018
Chr5	84000001	85000000	36.3746
Chr5	85000001	86000000	36.3737
Chr5	86000001	87000000	36.6904
Chr5	87000001	88000000	36.2055
Chr5	88000001	89000000	36.2579
Chr5	89000001	90000000	36.5571
Chr5	90000001	91000000	36.4565
Chr5	91000001	92000000	36.5739
Chr5	92000001	93000000	36.3009
Chr5	93000001	94000000	36.6085
Chr5	94000001	95000000	36.3441
Chr5	95000001	96000000	36.589
Chr5	96000001	97000000	36.4382
Chr5	97000001	98000000	36.1952
Chr5	98000001	99000000	36.6586
Chr5	99000001	100000000	37.4975
Chr5	100000001	101000000	36.8801
Chr5	101000001	102000000	36.69
Chr5	102000001	103000000	36.8529
Chr5	103000001	104000000	36.385
Chr5	104000001	105000000	36.4009
Chr5	105000001	106000000	36.1142
Chr5	106000001	107000000	36.559
Chr5	107000001	108000000	35.9465
Chr5	108000001	109000000	36.6384
Chr5	109000001	110000000	36.9989
Chr5	110000001	111000000	36.2292
Chr5	111000001	112000000	35.7725
Chr5	112000001	113000000	36.249
Chr5	113000001	114000000	36.4392
Chr5	114000001	115000000	36.3191
Chr5	115000001	116000000	36.3306
Chr5	116000001	117000000	37.0903
Chr5	117000001	118000000	38.0519
Chr5	118000001	119000000	36.5117
Chr5	119000001	120000000	35.928
Chr5	120000001	121000000	37.837
Chr5	121000001	122000000	38.192
Chr5	122000001	123000000	37.5788
Chr5	123000001	124000000	36.5667
Chr5	124000001	125000000	36.8054
Chr5	125000001	126000000	35.7211
Chr5	126000001	127000000	36.3443
Chr5	127000001	128000000	36.2253
Chr5	128000001	129000000	35.7717
Chr5	129000001	130000000	35.8549
Chr5	130000001	131000000	35.4762
Chr5	131000001	132000000	36.5387
Chr5	132000001	133000000	36.5962
Chr5	133000001	134000000	36.886
Chr5	134000001	135000000	36.9462
Chr5	135000001	136000000	36.8409
Chr5	136000001	137000000	36.6315
Chr5	137000001	138000000	35.4781
Chr5	138000001	139000000	35.6449
Chr5	139000001	140000000	36.2956
Chr5	140000001	141000000	36.3188
Chr5	141000001	142000000	36.3432
Chr5	142000001	143000000	36.5975
Chr5	143000001	144000000	36.2246
Chr5	144000001	145000000	36.8048
Chr5	145000001	146000000	35.6076
Chr5	146000001	147000000	36.1097
Chr5	147000001	148000000	36.2268
Chr5	148000001	149000000	35.9848
Chr5	149000001	150000000	36.4239
Chr5	150000001	151000000	36.5322
Chr5	151000001	152000000	35.996
Chr5	152000001	153000000	36.2785
Chr5	153000001	154000000	36.9642
Chr5	154000001	155000000	36.6391
Chr5	155000001	156000000	36.3684
Chr5	156000001	157000000	36.424
Chr5	157000001	158000000	34.5478
Chr5	158000001	159000000	36.2066
Chr5	159000001	160000000	35.8822
Chr5	160000001	161000000	36.0944
Chr5	161000001	162000000	36.5744
Chr5	162000001	163000000	36.2218
Chr5	163000001	164000000	36.1369
Chr5	164000001	165000000	36.47
Chr5	165000001	166000000	36.3373
Chr5	166000001	167000000	36.6634
Chr5	167000001	168000000	36.7292
Chr5	168000001	169000000	36.3417
Chr5	169000001	170000000	36.3409
Chr5	170000001	171000000	36.3816
Chr5	171000001	172000000	35.8466
Chr5	172000001	173000000	36.2883
Chr5	173000001	174000000	36.0663
Chr5	174000001	175000000	35.0645
Chr5	175000001	176000000	36.6896
Chr5	176000001	177000000	36.2091
Chr5	177000001	178000000	36.826
Chr5	178000001	179000000	36.0441
Chr5	179000001	180000000	35.2176
Chr5	180000001	181000000	36.3604
Chr5	181000001	182000000	36.107
Chr5	182000001	183000000	36.8941
Chr5	183000001	184000000	36.7288
Chr5	184000001	185000000	36.3924
Chr5	185000001	186000000	36.6694
Chr5	186000001	187000000	36.9434
Chr5	187000001	188000000	36.7807
Chr5	188000001	189000000	36.6793
Chr5	189000001	190000000	36.4253
Chr5	190000001	191000000	36.5903
Chr5	191000001	192000000	36.8615
Chr5	192000001	193000000	36.2629
Chr5	193000001	194000000	35.6417
Chr5	194000001	195000000	35.7981
Chr5	195000001	196000000	35.8454
Chr5	196000001	197000000	36.5434
Chr5	197000001	198000000	36.694
Chr5	198000001	199000000	35.7907
Chr5	199000001	200000000	36.2021
Chr5	200000001	201000000	35.8198
Chr5	201000001	202000000	35.9344
Chr5	202000001	203000000	36.393
Chr5	203000001	204000000	35.9217
Chr5	204000001	205000000	34.7938
Chr5	205000001	206000000	36.734
Chr5	206000001	207000000	36.6028
Chr5	207000001	208000000	36.4214
Chr5	208000001	209000000	36.1885
Chr5	209000001	210000000	36.4406
Chr5	210000001	211000000	35.819
Chr5	211000001	212000000	36.3151
Chr5	212000001	213000000	36.9151
Chr5	213000001	214000000	36.0868
Chr5	214000001	215000000	36.2058
Chr5	215000001	216000000	36.5689
Chr5	216000001	217000000	36.4566
Chr5	217000001	218000000	35.3492
Chr5	218000001	219000000	36.5775
Chr5	219000001	220000000	35.8678
Chr5	220000001	221000000	35.6195
Chr5	221000001	222000000	36.3431
Chr5	222000001	223000000	36.7101
Chr5	223000001	224000000	35.9188
Chr5	224000001	225000000	36.1014
Chr5	225000001	226000000	36.2759
Chr5	226000001	227000000	36.1747
Chr5	227000001	228000000	36.8039
Chr5	228000001	229000000	36.3176
Chr5	229000001	230000000	36.5463
Chr5	230000001	231000000	36.4632
Chr5	231000001	232000000	36.8169
Chr5	232000001	233000000	36.8678
Chr5	233000001	234000000	36.5364
Chr5	234000001	235000000	36.6247
Chr5	235000001	236000000	36.8265
Chr5	236000001	237000000	35.7293
Chr5	237000001	238000000	36.0547
Chr5	238000001	239000000	36.2744
Chr5	239000001	240000000	36.6395
Chr5	240000001	241000000	36.2078
Chr5	241000001	242000000	36.4266
Chr5	242000001	243000000	35.9751
Chr5	243000001	244000000	35.8811
Chr5	244000001	245000000	36.2978
Chr5	245000001	246000000	36.3037
Chr5	246000001	247000000	36.4616
Chr5	247000001	248000000	36.154
Chr5	248000001	249000000	36.1848
Chr5	249000001	250000000	37.4315
Chr5	250000001	251000000	35.8238
Chr5	251000001	252000000	36.4584
Chr5	252000001	253000000	35.3512
Chr5	253000001	254000000	35.5546
Chr5	254000001	255000000	35.4442
Chr5	255000001	256000000	35.6479
Chr5	256000001	257000000	36.1142
Chr5	257000001	258000000	36.5108
Chr5	258000001	259000000	35.5579
Chr5	259000001	260000000	36.0878
Chr5	260000001	261000000	36.8892
Chr5	261000001	262000000	36.3283
Chr5	262000001	263000000	36.0095
Chr5	263000001	264000000	35.2782
Chr5	264000001	265000000	35.6226
Chr5	265000001	266000000	34.9715
Chr5	266000001	267000000	35.0301
Chr5	267000001	268000000	35.9283
Chr5	268000001	269000000	35.8187
Chr5	269000001	270000000	35.0422
Chr5	270000001	271000000	35.7087
Chr5	271000001	272000000	34.7388
Chr5	272000001	273000000	35.5717
Chr5	273000001	274000000	35.6665
Chr5	274000001	275000000	36.0475
Chr5	275000001	276000000	35.1477
Chr5	276000001	277000000	35.5014
Chr5	277000001	278000000	36.0407
Chr5	278000001	279000000	35.5969
Chr5	279000001	280000000	35.0727
Chr5	280000001	281000000	35.7032
Chr5	281000001	282000000	34.1945
Chr5	282000001	283000000	35.0815
Chr5	283000001	283376936	35.827
Chr6	1	1000000	35.209
Chr6	1000001	2000000	35.1319
Chr6	2000001	3000000	35.4564
Chr6	3000001	4000000	35.147
Chr6	4000001	5000000	36.1377
Chr6	5000001	6000000	35.5971
Chr6	6000001	7000000	36.1774
Chr6	7000001	8000000	35.6951
Chr6	8000001	9000000	34.652
Chr6	9000001	10000000	33.9622
Chr6	10000001	11000000	34.7439
Chr6	11000001	12000000	35.4315
Chr6	12000001	13000000	35.033
Chr6	13000001	14000000	35.3689
Chr6	14000001	15000000	34.9514
Chr6	15000001	16000000	35.9546
Chr6	16000001	17000000	35.9297
Chr6	17000001	18000000	36.3283
Chr6	18000001	19000000	36.1823
Chr6	19000001	20000000	36.2562
Chr6	20000001	21000000	34.8763
Chr6	21000001	22000000	35.7806
Chr6	22000001	23000000	36.7514
Chr6	23000001	24000000	35.7192
Chr6	24000001	25000000	35.5165
Chr6	25000001	26000000	35.2906
Chr6	26000001	27000000	35.7497
Chr6	27000001	28000000	36.0664
Chr6	28000001	29000000	35.568
Chr6	29000001	30000000	35.6998
Chr6	30000001	31000000	35.7136
Chr6	31000001	32000000	35.9543
Chr6	32000001	33000000	36.1999
Chr6	33000001	34000000	35.3428
Chr6	34000001	35000000	35.2767
Chr6	35000001	36000000	36.1577
Chr6	36000001	37000000	36.4262
Chr6	37000001	38000000	36.7805
Chr6	38000001	39000000	35.4266
Chr6	39000001	40000000	36.245
Chr6	40000001	41000000	36.0455
Chr6	41000001	42000000	36.7463
Chr6	42000001	43000000	35.9736
Chr6	43000001	44000000	35.18
Chr6	44000001	45000000	36.5664
Chr6	45000001	46000000	35.8514
Chr6	46000001	47000000	36.0888
Chr6	47000001	48000000	35.4821
Chr6	48000001	49000000	36.2103
Chr6	49000001	50000000	36.1275
Chr6	50000001	51000000	36.1673
Chr6	51000001	52000000	36.3589
Chr6	52000001	53000000	35.0173
Chr6	53000001	54000000	36.0258
Chr6	54000001	55000000	36.049
Chr6	55000001	56000000	35.069
Chr6	56000001	57000000	36.943
Chr6	57000001	58000000	36.5204
Chr6	58000001	59000000	37.2352
Chr6	59000001	60000000	35.3919
Chr6	60000001	61000000	36.3034
Chr6	61000001	62000000	35.759
Chr6	62000001	63000000	36.8114
Chr6	63000001	64000000	36.3245
Chr6	64000001	65000000	36.5061
Chr6	65000001	66000000	37.0336
Chr6	66000001	67000000	35.9762
Chr6	67000001	68000000	36.7922
Chr6	68000001	69000000	36.8707
Chr6	69000001	70000000	36.8357
Chr6	70000001	71000000	36.2536
Chr6	71000001	72000000	35.0083
Chr6	72000001	73000000	36.4747
Chr6	73000001	74000000	36.5039
Chr6	74000001	75000000	36.2407
Chr6	75000001	76000000	36.5041
Chr6	76000001	77000000	35.5778
Chr6	77000001	78000000	36.4247
Chr6	78000001	79000000	35.7793
Chr6	79000001	80000000	37.401
Chr6	80000001	81000000	36.245
Chr6	81000001	82000000	36.3154
Chr6	82000001	83000000	35.8872
Chr6	83000001	84000000	37.3289
Chr6	84000001	85000000	36.2282
Chr6	85000001	86000000	36.4529
Chr6	86000001	87000000	36.4214
Chr6	87000001	88000000	37.0065
Chr6	88000001	89000000	36.3607
Chr6	89000001	90000000	36.4662
Chr6	90000001	91000000	36.8249
Chr6	91000001	92000000	37.2615
Chr6	92000001	93000000	36.6713
Chr6	93000001	94000000	36.1127
Chr6	94000001	95000000	36.1894
Chr6	95000001	96000000	37.1942
Chr6	96000001	97000000	36.4219
Chr6	97000001	98000000	36.2734
Chr6	98000001	99000000	36.901
Chr6	99000001	100000000	36.4015
Chr6	100000001	101000000	36.2492
Chr6	101000001	102000000	36.0921
Chr6	102000001	103000000	36.1086
Chr6	103000001	104000000	36.7804
Chr6	104000001	105000000	36.098
Chr6	105000001	106000000	36.5092
Chr6	106000001	107000000	36.5338
Chr6	107000001	108000000	36.2388
Chr6	108000001	109000000	36.3542
Chr6	109000001	110000000	36.4413
Chr6	110000001	111000000	36.5403
Chr6	111000001	112000000	35.2353
Chr6	112000001	113000000	34.7249
Chr6	113000001	114000000	36.0575
Chr6	114000001	115000000	36.9229
Chr6	115000001	116000000	36.1642
Chr6	116000001	117000000	35.5307
Chr6	117000001	118000000	35.7603
Chr6	118000001	119000000	35.7753
Chr6	119000001	120000000	36.4686
Chr6	120000001	121000000	36.5069
Chr6	121000001	122000000	36.4526
Chr6	122000001	123000000	37.4803
Chr6	123000001	124000000	37.4755
Chr6	124000001	125000000	36.1161
Chr6	125000001	126000000	36.6864
Chr6	126000001	127000000	36.9628
Chr6	127000001	128000000	35.9386
Chr6	128000001	129000000	36.5568
Chr6	129000001	130000000	35.8946
Chr6	130000001	131000000	36.0491
Chr6	131000001	132000000	36.6088
Chr6	132000001	133000000	36.0927
Chr6	133000001	134000000	36.0422
Chr6	134000001	135000000	35.9878
Chr6	135000001	136000000	36.796
Chr6	136000001	137000000	35.8321
Chr6	137000001	138000000	36.4811
Chr6	138000001	139000000	36.057
Chr6	139000001	140000000	36.4161
Chr6	140000001	141000000	35.209
Chr6	141000001	142000000	36.0403
Chr6	142000001	143000000	36.3126
Chr6	143000001	144000000	36.3455
Chr6	144000001	145000000	36.6126
Chr6	145000001	146000000	36.1539
Chr6	146000001	147000000	36.6351
Chr6	147000001	148000000	35.8806
Chr6	148000001	149000000	36.0588
Chr6	149000001	150000000	36.8743
Chr6	150000001	151000000	36.0681
Chr6	151000001	152000000	36.1497
Chr6	152000001	153000000	35.9581
Chr6	153000001	154000000	36.4177
Chr6	154000001	155000000	36.387
Chr6	155000001	156000000	36.1587
Chr6	156000001	157000000	36.4611
Chr6	157000001	158000000	36.8488
Chr6	158000001	159000000	36.1001
Chr6	159000001	160000000	36.3415
Chr6	160000001	161000000	36.6199
Chr6	161000001	162000000	36.33
Chr6	162000001	163000000	36.1276
Chr6	163000001	164000000	35.8022
Chr6	164000001	165000000	36.1053
Chr6	165000001	166000000	36.163
Chr6	166000001	167000000	36.2143
Chr6	167000001	168000000	35.3123
Chr6	168000001	169000000	36.7775
Chr6	169000001	170000000	36.3174
Chr6	170000001	171000000	36.6437
Chr6	171000001	172000000	37.0774
Chr6	172000001	173000000	36.1244
Chr6	173000001	174000000	35.8042
Chr6	174000001	175000000	36.5813
Chr6	175000001	176000000	36.4178
Chr6	176000001	177000000	36.5181
Chr6	177000001	178000000	36.6932
Chr6	178000001	179000000	36.9867
Chr6	179000001	180000000	35.9888
Chr6	180000001	181000000	36.2883
Chr6	181000001	182000000	36.0978
Chr6	182000001	183000000	36.2624
Chr6	183000001	184000000	36.3504
Chr6	184000001	185000000	35.9128
Chr6	185000001	186000000	36.6914
Chr6	186000001	187000000	36.6926
Chr6	187000001	188000000	36.5525
Chr6	188000001	189000000	36.236
Chr6	189000001	190000000	36.0979
Chr6	190000001	191000000	36.0711
Chr6	191000001	192000000	36.1682
Chr6	192000001	193000000	35.6481
Chr6	193000001	194000000	36.6155
Chr6	194000001	195000000	36.8178
Chr6	195000001	196000000	36.1751
Chr6	196000001	197000000	36.5392
Chr6	197000001	198000000	36.3007
Chr6	198000001	199000000	36.4923
Chr6	199000001	200000000	36.816
Chr6	200000001	201000000	36.2992
Chr6	201000001	202000000	36.5682
Chr6	202000001	203000000	36.1879
Chr6	203000001	204000000	36.003
Chr6	204000001	205000000	35.7986
Chr6	205000001	206000000	36.2018
Chr6	206000001	207000000	36.409
Chr6	207000001	208000000	36.3835
Chr6	208000001	209000000	36.0242
Chr6	209000001	210000000	36.1407
Chr6	210000001	211000000	36.3813
Chr6	211000001	212000000	36.7171
Chr6	212000001	213000000	35.9675
Chr6	213000001	214000000	36.1191
Chr6	214000001	215000000	36.1554
Chr6	215000001	216000000	36.1016
Chr6	216000001	217000000	36.3486
Chr6	217000001	218000000	36.0803
Chr6	218000001	219000000	36.4273
Chr6	219000001	220000000	36.7479
Chr6	220000001	221000000	36.1511
Chr6	221000001	222000000	36.0605
Chr6	222000001	223000000	36.0886
Chr6	223000001	224000000	36.1351
Chr6	224000001	225000000	36.3747
Chr6	225000001	226000000	36.3653
Chr6	226000001	227000000	36.302
Chr6	227000001	228000000	36.1451
Chr6	228000001	229000000	36.3002
Chr6	229000001	230000000	36.7507
Chr6	230000001	231000000	36.5983
Chr6	231000001	232000000	36.226
Chr6	232000001	233000000	36.4149
Chr6	233000001	234000000	35.6927
Chr6	234000001	235000000	35.5976
Chr6	235000001	236000000	36.5821
Chr6	236000001	237000000	35.8663
Chr6	237000001	238000000	35.5345
Chr6	238000001	239000000	35.4718
Chr6	239000001	240000000	35.9823
Chr6	240000001	241000000	35.5913
Chr6	241000001	242000000	35.5029
Chr6	242000001	243000000	36.0066
Chr6	243000001	244000000	35.1419
Chr6	244000001	245000000	34.3504
Chr6	245000001	246000000	35.6633
Chr6	246000001	247000000	35.7107
Chr6	247000001	248000000	35.8683
Chr6	248000001	249000000	35.8837
Chr6	249000001	250000000	36.4295
Chr6	250000001	251000000	35.6732
Chr6	251000001	252000000	36.2114
Chr6	252000001	253000000	36.3653
Chr6	253000001	254000000	35.8599
Chr6	254000001	255000000	34.6922
Chr6	255000001	256000000	35.0541
Chr6	256000001	257000000	35.557
Chr6	257000001	258000000	35.709
Chr6	258000001	259000000	34.8054
Chr6	259000001	260000000	34.7603
Chr6	260000001	261000000	35.0406
Chr6	261000001	262000000	36.6278
Chr6	262000001	263000000	35.9433
Chr6	263000001	264000000	35.7083
Chr6	264000001	265000000	36.5495
Chr6	265000001	266000000	36.2074
Chr6	266000001	267000000	35.6749
Chr6	267000001	268000000	35.2607
Chr6	268000001	269000000	35.3199
Chr6	269000001	270000000	35.2218
Chr6	270000001	271000000	35.716
Chr6	271000001	272000000	35.1612
Chr6	272000001	273000000	35.3696
Chr6	273000001	274000000	35.6038
Chr6	274000001	275000000	35.6062
Chr6	275000001	276000000	35.706
Chr6	276000001	277000000	36.0039
Chr6	277000001	278000000	34.1608
Chr6	278000001	279000000	35.6677
Chr6	279000001	280000000	35.8506
Chr6	280000001	281000000	35.2521
Chr6	281000001	282000000	35.5133
Chr6	282000001	282905081	35.3688
Chr7	1	1000000	36.7986
Chr7	1000001	2000000	36.6621
Chr7	2000001	3000000	36.3735
Chr7	3000001	4000000	37.345
Chr7	4000001	5000000	35.9279
Chr7	5000001	6000000	36.2741
Chr7	6000001	7000000	35.438
Chr7	7000001	8000000	35.0217
Chr7	8000001	9000000	35.5511
Chr7	9000001	10000000	35.5422
Chr7	10000001	11000000	35.6605
Chr7	11000001	12000000	36.2958
Chr7	12000001	13000000	35.0641
Chr7	13000001	14000000	35.8306
Chr7	14000001	15000000	35.6394
Chr7	15000001	16000000	35.9769
Chr7	16000001	17000000	35.2617
Chr7	17000001	18000000	36.0323
Chr7	18000001	19000000	36.1075
Chr7	19000001	20000000	35.7712
Chr7	20000001	21000000	36.0656
Chr7	21000001	22000000	34.8074
Chr7	22000001	23000000	36.8376
Chr7	23000001	24000000	35.731
Chr7	24000001	25000000	35.6134
Chr7	25000001	26000000	36.161
Chr7	26000001	27000000	37.3291
Chr7	27000001	28000000	36.6772
Chr7	28000001	29000000	36.2556
Chr7	29000001	30000000	36.9348
Chr7	30000001	31000000	36.0419
Chr7	31000001	32000000	36.5441
Chr7	32000001	33000000	35.9245
Chr7	33000001	34000000	36.371
Chr7	34000001	35000000	36.5466
Chr7	35000001	36000000	35.777
Chr7	36000001	37000000	36.1085
Chr7	37000001	38000000	36.682
Chr7	38000001	39000000	36.0158
Chr7	39000001	40000000	36.0539
Chr7	40000001	41000000	35.6757
Chr7	41000001	42000000	37.0769
Chr7	42000001	43000000	36.2938
Chr7	43000001	44000000	36.9625
Chr7	44000001	45000000	36.0786
Chr7	45000001	46000000	36.6285
Chr7	46000001	47000000	36.4346
Chr7	47000001	48000000	35.1035
Chr7	48000001	49000000	35.2482
Chr7	49000001	50000000	36.6379
Chr7	50000001	51000000	36.5046
Chr7	51000001	52000000	36.5522
Chr7	52000001	53000000	35.5867
Chr7	53000001	54000000	36.4328
Chr7	54000001	55000000	37.1008
Chr7	55000001	56000000	37.0211
Chr7	56000001	57000000	36.2219
Chr7	57000001	58000000	36.538
Chr7	58000001	59000000	36.0769
Chr7	59000001	60000000	36.5686
Chr7	60000001	61000000	36.5363
Chr7	61000001	62000000	36.7853
Chr7	62000001	63000000	35.461
Chr7	63000001	64000000	36.0326
Chr7	64000001	65000000	36.2675
Chr7	65000001	66000000	35.4765
Chr7	66000001	67000000	36.5687
Chr7	67000001	68000000	34.9876
Chr7	68000001	69000000	36.4071
Chr7	69000001	70000000	36.927
Chr7	70000001	71000000	36.2703
Chr7	71000001	72000000	35.6433
Chr7	72000001	73000000	37.1107
Chr7	73000001	74000000	36.6857
Chr7	74000001	75000000	36.957
Chr7	75000001	76000000	36.1071
Chr7	76000001	77000000	36.4174
Chr7	77000001	78000000	36.2723
Chr7	78000001	79000000	36.5532
Chr7	79000001	80000000	36.7484
Chr7	80000001	81000000	37.3235
Chr7	81000001	82000000	38.4351
Chr7	82000001	83000000	37.6119
Chr7	83000001	84000000	36.6043
Chr7	84000001	85000000	35.6722
Chr7	85000001	86000000	36.6442
Chr7	86000001	87000000	35.3304
Chr7	87000001	88000000	35.9551
Chr7	88000001	89000000	36.0453
Chr7	89000001	90000000	36.3228
Chr7	90000001	91000000	36.3235
Chr7	91000001	92000000	36.7194
Chr7	92000001	93000000	36.1343
Chr7	93000001	94000000	36.1849
Chr7	94000001	95000000	35.3494
Chr7	95000001	96000000	36.5432
Chr7	96000001	97000000	36.4116
Chr7	97000001	98000000	37.0339
Chr7	98000001	99000000	36.535
Chr7	99000001	100000000	36.9881
Chr7	100000001	101000000	35.3968
Chr7	101000001	102000000	37.0458
Chr7	102000001	103000000	36.6501
Chr7	103000001	104000000	37.2905
Chr7	104000001	105000000	36.0052
Chr7	105000001	106000000	36.1693
Chr7	106000001	107000000	36.4096
Chr7	107000001	108000000	36.6883
Chr7	108000001	109000000	36.9269
Chr7	109000001	110000000	36.4596
Chr7	110000001	111000000	36.246
Chr7	111000001	112000000	36.1525
Chr7	112000001	113000000	36.1703
Chr7	113000001	114000000	36.6046
Chr7	114000001	115000000	36.5087
Chr7	115000001	116000000	36.0558
Chr7	116000001	117000000	36.2805
Chr7	117000001	118000000	36.1608
Chr7	118000001	119000000	36.402
Chr7	119000001	120000000	35.7775
Chr7	120000001	121000000	36.5163
Chr7	121000001	122000000	36.4549
Chr7	122000001	123000000	35.7194
Chr7	123000001	124000000	36.2431
Chr7	124000001	125000000	36.3655
Chr7	125000001	126000000	35.9929
Chr7	126000001	127000000	36.2867
Chr7	127000001	128000000	36.2712
Chr7	128000001	129000000	35.5233
Chr7	129000001	130000000	35.6034
Chr7	130000001	131000000	35.9158
Chr7	131000001	132000000	36.7756
Chr7	132000001	133000000	35.6781
Chr7	133000001	134000000	35.4334
Chr7	134000001	135000000	36.5803
Chr7	135000001	136000000	36.4412
Chr7	136000001	137000000	36.5218
Chr7	137000001	138000000	36.6511
Chr7	138000001	139000000	36.707
Chr7	139000001	140000000	36.5041
Chr7	140000001	141000000	36.4838
Chr7	141000001	142000000	36.2888
Chr7	142000001	143000000	36.4205
Chr7	143000001	144000000	35.8274
Chr7	144000001	145000000	36.0871
Chr7	145000001	146000000	36.8308
Chr7	146000001	147000000	35.792
Chr7	147000001	148000000	36.7969
Chr7	148000001	149000000	35.9929
Chr7	149000001	150000000	36.1401
Chr7	150000001	151000000	36.7295
Chr7	151000001	152000000	35.949
Chr7	152000001	153000000	35.6751
Chr7	153000001	154000000	36.863
Chr7	154000001	155000000	36.6014
Chr7	155000001	156000000	35.9003
Chr7	156000001	157000000	35.9503
Chr7	157000001	158000000	35.7386
Chr7	158000001	159000000	35.8997
Chr7	159000001	160000000	36.2366
Chr7	160000001	161000000	36.5093
Chr7	161000001	162000000	36.508
Chr7	162000001	163000000	36.5169
Chr7	163000001	164000000	36.1044
Chr7	164000001	165000000	35.8228
Chr7	165000001	166000000	35.9739
Chr7	166000001	167000000	36.063
Chr7	167000001	168000000	35.2394
Chr7	168000001	169000000	36.0933
Chr7	169000001	170000000	36.3535
Chr7	170000001	171000000	36.8984
Chr7	171000001	172000000	36.5253
Chr7	172000001	173000000	36.4256
Chr7	173000001	174000000	36.4379
Chr7	174000001	175000000	36.4652
Chr7	175000001	176000000	36.5924
Chr7	176000001	177000000	35.6389
Chr7	177000001	178000000	35.7325
Chr7	178000001	179000000	36.0979
Chr7	179000001	180000000	36.3282
Chr7	180000001	181000000	35.6694
Chr7	181000001	182000000	35.9217
Chr7	182000001	183000000	35.553
Chr7	183000001	184000000	35.9546
[truncated: 5,884 more rows]

## Sheet: Figure 1a_track_h
Ka/Ks of syntenic gene pairs identified between traid1 and either traid2 or traid3
Chromosome	Start (bp)	End (bp)	log10 (ka/ks)
Chr2	1	1000000	-0.366952
Chr2	1000001	2000000	-0.210779
Chr2	2000001	3000000	-0.38169
Chr2	3000001	4000000	-0.176656
Chr2	4000001	5000000	-0.226104
Chr2	5000001	6000000	-0.388595
Chr2	6000001	7000000	-0.214906
Chr2	7000001	8000000	-0.0820862
Chr2	8000001	9000000	-0.279196
Chr2	9000001	10000000	-0.069051
Chr2	10000001	11000000	-0.255511
Chr2	11000001	12000000	-0.340455
Chr2	12000001	13000000	-0.413446
Chr2	13000001	14000000	-0.434378
Chr2	14000001	15000000	-0.18217
Chr2	15000001	16000000	-0.206978
Chr2	16000001	17000000	-1.05453
Chr2	17000001	18000000	-0.763715
Chr2	18000001	19000000	-1.31336
Chr2	19000001	20000000	-0.407629
Chr2	20000001	21000000	-0.289641
Chr2	21000001	22000000	-0.467454
Chr2	22000001	23000000	-0.637895
Chr2	23000001	24000000	-0.635695
Chr2	24000001	25000000	-0.461502
Chr2	25000001	26000000	-0.421475
Chr2	26000001	27000000	-0.376208
Chr2	27000001	28000000	-0.537203
Chr2	28000001	29000000	-0.798808
Chr2	29000001	30000000	-0.536489
Chr2	30000001	31000000	-0.262274
Chr2	31000001	32000000	-0.458338
Chr2	32000001	33000000	-0.273083
Chr2	33000001	34000000	-0.938254
Chr2	34000001	35000000	-0.521212
Chr2	35000001	36000000	-0.175477
Chr2	36000001	37000000	-0.597987
Chr2	37000001	38000000	-0.371432
Chr2	38000001	39000000	-0.585403
Chr2	39000001	40000000	-0.213027
Chr2	40000001	41000000	-0.462943
Chr2	41000001	42000000	-0.261616
Chr2	42000001	43000000	-0.8076
Chr2	43000001	44000000	-0.165761
Chr2	44000001	45000000	-0.312321
Chr2	45000001	46000000	-0.477252
Chr2	46000001	47000000	-0.515567
Chr2	47000001	48000000	-0.322144
Chr2	48000001	49000000	-0.400535
Chr2	49000001	50000000	-0.565431
Chr2	50000001	51000000	-0.569075
Chr2	51000001	52000000	-0.34172
Chr2	52000001	53000000	-0.630908
Chr2	53000001	54000000	-0.227752
Chr2	54000001	55000000	-0.490405
Chr2	55000001	56000000	-0.527994
Chr2	56000001	57000000	-0.372912
Chr2	57000001	58000000	-0.548896
Chr2	58000001	59000000	-0.353313
Chr2	59000001	60000000	-0.866568
Chr2	60000001	61000000	-0.555041
Chr2	61000001	62000000	-0.261722
Chr2	62000001	63000000	-0.518465
Chr2	63000001	64000000	-0.330022
Chr2	64000001	65000000	-0.391787
Chr2	65000001	66000000	-0.494531
Chr2	66000001	67000000	-0.333785
Chr2	67000001	68000000	-0.47134
Chr2	68000001	69000000	-0.442541
Chr2	69000001	70000000	-0.734475
Chr2	70000001	71000000	-0.130768
Chr2	71000001	72000000	-0.580209
Chr2	72000001	73000000	-0.427419
Chr2	73000001	74000000	-0.212839
Chr2	74000001	75000000	-0.459796
Chr2	75000001	76000000	-0.436382
Chr2	76000001	77000000	-0.315411
Chr2	77000001	78000000	-0.391466
Chr2	78000001	79000000	-0.521203
Chr2	79000001	80000000	-0.578279
Chr2	80000001	81000000	-0.669096
Chr2	81000001	82000000	-0.38711
Chr2	82000001	83000000	-0.332661
Chr2	83000001	84000000	-0.384747
Chr2	84000001	85000000	-0.348498
Chr2	85000001	86000000	-0.33033
Chr2	86000001	87000000	-0.513792
Chr2	87000001	88000000	-0.43489
Chr2	88000001	89000000	-0.626598
Chr2	89000001	90000000	-0.401844
Chr2	90000001	91000000	-0.437843
Chr2	91000001	92000000	-0.449344
Chr2	92000001	93000000	-0.374148
Chr2	93000001	94000000	-0.328179
Chr2	94000001	95000000	-0.36829
Chr2	95000001	96000000	-0.647335
Chr2	96000001	97000000	-0.594014
Chr2	97000001	98000000	-0.820352
Chr2	98000001	99000000	-0.400969
Chr2	99000001	100000000	-0.419417
Chr2	100000001	101000000	-0.606197
Chr2	101000001	102000000	-0.314015
Chr2	102000001	103000000	-0.512862
Chr2	103000001	104000000	-0.414652
Chr2	104000001	105000000	-0.510534
Chr2	105000001	106000000	-0.491817
Chr2	106000001	107000000	-0.664642
Chr2	107000001	108000000	-0.330395
Chr2	108000001	109000000	-0.534452
Chr2	109000001	110000000	-0.552016
Chr2	110000001	111000000	-0.663274
Chr2	111000001	112000000	-0.0481985
Chr2	112000001	113000000	-0.54743
Chr2	113000001	114000000	-0.799189
Chr2	114000001	115000000	-0.179135
Chr2	115000001	116000000	-0.31894
Chr2	116000001	117000000	-0.349547
Chr2	117000001	118000000	-0.651195
Chr2	118000001	119000000	-0.314669
Chr2	119000001	120000000	-0.50615
Chr2	120000001	121000000	-0.668532
Chr2	121000001	122000000	-0.41348
Chr2	122000001	123000000	-0.407379
Chr2	123000001	124000000	-0.484222
Chr2	124000001	125000000	-0.217701
Chr2	125000001	126000000	-0.09442
Chr2	126000001	127000000	-0.461772
Chr2	127000001	128000000	-0.412145
Chr2	128000001	129000000	-0.315384
Chr2	129000001	130000000	-0.36253
Chr2	130000001	131000000	-0.333586
Chr2	131000001	132000000	-0.434793
Chr2	132000001	133000000	-0.488906
Chr2	133000001	134000000	-0.36877
Chr2	134000001	135000000	-0.111427
Chr2	135000001	136000000	-0.610302
Chr2	136000001	137000000	-0.464136
Chr2	137000001	138000000	-0.414803
Chr2	138000001	139000000	0.0496185
Chr2	139000001	140000000	-0.123314
Chr2	140000001	141000000	-0.45494
Chr2	141000001	142000000	-0.506005
Chr2	142000001	143000000	-0.179996
Chr2	143000001	144000000	-0.219878
Chr2	144000001	145000000	-0.405829
Chr2	145000001	146000000	-0.506124
Chr2	146000001	147000000	0.169909
Chr2	147000001	148000000	-0.832387
Chr2	148000001	149000000	-1.13668
Chr2	149000001	150000000	-0.00762324
Chr2	150000001	151000000	-0.266642
Chr2	151000001	152000000	-0.432738
Chr2	152000001	153000000	0.0549959
Chr2	153000001	154000000	0.18625
Chr2	154000001	155000000	-0.156145
Chr2	155000001	156000000	0.0296678
Chr2	156000001	157000000	-0.424697
Chr2	157000001	158000000	-1.20204
Chr2	158000001	159000000	0.0780579
Chr2	159000001	160000000	-0.362811
Chr2	160000001	161000000	-0.570248
Chr2	161000001	162000000	-0.541362
Chr2	162000001	163000000	-0.730721
Chr2	163000001	164000000	-0.102758
Chr2	164000001	165000000	-0.390904
Chr2	165000001	166000000	-1.20691
Chr2	166000001	167000000	-0.188961
Chr2	167000001	168000000	-0.620899
Chr2	168000001	169000000	-0.5318
Chr2	169000001	170000000	-0.445802
Chr2	170000001	171000000	-0.595706
Chr2	171000001	172000000	-0.66298
Chr2	172000001	173000000	-0.672607
Chr2	173000001	174000000	-0.818557
Chr2	174000001	175000000	-0.673255
Chr2	175000001	176000000	-0.0498137
Chr2	176000001	177000000	-0.495176
Chr2	177000001	178000000	-0.489723
Chr2	178000001	179000000	-0.402058
Chr2	179000001	180000000	-0.347792
Chr2	180000001	181000000	-0.664342
Chr2	181000001	182000000	-0.391239
Chr2	182000001	183000000	-0.887618
Chr2	183000001	184000000	-0.51788
Chr2	184000001	185000000	-0.491134
Chr2	185000001	186000000	-0.30755
Chr2	186000001	187000000	-0.426741
Chr2	187000001	188000000	-0.515202
Chr2	188000001	189000000	-0.729075
Chr2	189000001	190000000	-0.707966
Chr2	190000001	191000000	-0.450751
Chr2	191000001	192000000	-0.669383
Chr2	192000001	193000000	-0.302829
Chr2	193000001	194000000	-0.379983
Chr2	194000001	195000000	-0.317512
Chr2	195000001	196000000	-0.163581
Chr2	196000001	197000000	-0.456926
Chr2	197000001	198000000	-0.24106
Chr2	198000001	199000000	-0.41059
Chr2	199000001	200000000	-0.517269
Chr2	200000001	201000000	-0.281448
Chr2	201000001	202000000	-0.240433
Chr2	202000001	203000000	-0.535883
Chr2	203000001	204000000	-0.363399
Chr2	204000001	205000000	-0.412331
Chr2	205000001	206000000	-0.123789
Chr2	206000001	207000000	-0.311244
Chr2	207000001	208000000	-0.521103
Chr2	208000001	209000000	-0.504155
Chr2	209000001	210000000	-0.4355
Chr2	210000001	211000000	-0.482063
Chr2	211000001	212000000	-0.402561
Chr2	212000001	213000000	-0.548249
Chr2	213000001	214000000	-0.456056
Chr2	214000001	215000000	-0.535237
Chr2	215000001	216000000	-0.702831
Chr2	216000001	217000000	-0.512076
Chr2	217000001	218000000	-0.515914
Chr2	218000001	219000000	-0.771258
Chr2	219000001	220000000	-0.476059
Chr2	220000001	221000000	-0.463214
Chr2	221000001	222000000	-0.752071
Chr2	222000001	223000000	-0.465895
Chr2	223000001	224000000	-0.654136
Chr2	224000001	225000000	-0.503324
Chr2	225000001	226000000	-0.377078
Chr2	226000001	227000000	-0.625835
Chr2	227000001	228000000	-0.40692
Chr2	228000001	229000000	-0.562032
Chr2	229000001	230000000	-0.410071
Chr2	230000001	231000000	-0.378893
Chr2	231000001	232000000	-0.347278
Chr2	232000001	233000000	-0.441463
Chr2	233000001	234000000	-0.45363
Chr2	234000001	235000000	-0.528969
Chr2	235000001	236000000	-0.411392
Chr2	236000001	237000000	-0.49224
Chr2	237000001	238000000	-0.378803
Chr2	238000001	239000000	-0.532658
Chr2	239000001	240000000	-0.256595
Chr2	240000001	241000000	-0.748167
Chr2	241000001	242000000	-0.284314
Chr2	242000001	243000000	-0.594115
Chr2	243000001	244000000	-0.441651
Chr2	244000001	245000000	-0.539692
Chr2	245000001	246000000	-0.46497
Chr2	246000001	247000000	-0.452683
Chr2	247000001	248000000	-0.448184
Chr2	248000001	249000000	-0.273803
Chr2	249000001	250000000	-0.630413
Chr2	250000001	251000000	-0.543976
Chr2	251000001	252000000	-0.621784
Chr2	252000001	253000000	-0.42566
Chr2	253000001	254000000	-0.415585
Chr2	254000001	255000000	-0.388206
Chr2	255000001	256000000	-0.372184
Chr2	256000001	257000000	-0.573512
Chr2	257000001	258000000	-0.669789
Chr2	258000001	259000000	-0.373044
Chr2	259000001	260000000	-0.547983
Chr2	260000001	261000000	-0.371773
Chr2	261000001	262000000	-0.452056
Chr2	262000001	263000000	-0.184655
Chr2	263000001	264000000	-0.539553
Chr2	264000001	265000000	-0.474329
Chr2	265000001	266000000	-0.386515
Chr2	266000001	267000000	-0.364818
Chr2	267000001	268000000	-0.508509
Chr2	268000001	269000000	-0.388312
Chr2	269000001	270000000	-0.172275
Chr2	270000001	271000000	-0.320633
Chr2	271000001	272000000	-0.627866
Chr2	272000001	273000000	-0.342952
Chr2	273000001	274000000	-0.484245
Chr2	274000001	275000000	-0.497728
Chr2	275000001	276000000	-0.425182
Chr2	276000001	277000000	-0.270062
Chr2	277000001	278000000	-0.411717
Chr2	278000001	279000000	-0.346619
Chr2	279000001	280000000	-0.371984
Chr2	280000001	281000000	-0.476124
Chr2	281000001	282000000	-0.609929
Chr2	282000001	283000000	-1.9431
Chr2	283000001	284000000	-1.61618
Chr2	284000001	285000000	-0.889747
Chr2	285000001	286000000	-0.932929
Chr2	286000001	287000000	-1.13787
Chr2	287000001	288000000	-0.993962
Chr2	288000001	289000000	-0.594526
Chr2	289000001	290000000	-0.509978
Chr2	290000001	291000000	-0.364872
Chr2	291000001	292000000	-0.379439
Chr2	292000001	293000000	-0.352324
Chr2	293000001	294000000	-0.538571
Chr2	294000001	295000000	-0.474847
Chr3	1	1000000	-0.41814
Chr3	1000001	2000000	-0.399953
Chr3	2000001	3000000	-0.40009
Chr3	3000001	4000000	-0.133573
Chr3	4000001	5000000	-0.284141
Chr3	5000001	6000000	-0.669857
Chr3	6000001	7000000	-0.395534
Chr3	7000001	8000000	-0.136392
Chr3	8000001	9000000	-0.220115
Chr3	9000001	10000000	-0.0342575
Chr3	10000001	11000000	0.269139
Chr3	11000001	12000000	-0.255342
Chr3	12000001	13000000	-0.369877
Chr3	13000001	14000000	-0.27786
Chr3	14000001	15000000	-0.170503
Chr3	15000001	16000000	-0.0554186
Chr3	16000001	17000000	-0.210537
Chr3	17000001	18000000	-0.209996
Chr3	18000001	19000000	-0.295592
Chr3	19000001	20000000	0.00205369
Chr3	20000001	21000000	-0.631992
Chr3	21000001	22000000	-0.427965
Chr3	22000001	23000000	-0.357649
Chr3	23000001	24000000	-0.450102
Chr3	24000001	25000000	0.242119
Chr3	25000001	26000000	-0.927383
Chr3	26000001	27000000	-0.477519
Chr3	27000001	28000000	-0.436875
Chr3	28000001	29000000	-0.275151
Chr3	29000001	30000000	-0.335734
Chr3	30000001	31000000	-0.261609
Chr3	31000001	32000000	-0.359744
Chr3	32000001	33000000	-0.593095
Chr3	33000001	34000000	-0.555535
Chr3	34000001	35000000	-0.488518
Chr3	35000001	36000000	-0.183653
Chr3	36000001	37000000	-1.44733
Chr3	37000001	38000000	-0.355168
Chr3	38000001	39000000	-0.144941
Chr3	39000001	40000000	-0.122571
Chr3	40000001	41000000	-0.416801
Chr3	41000001	42000000	-0.3758
Chr3	42000001	43000000	-0.276271
Chr3	43000001	44000000	-0.380051
Chr3	44000001	45000000	-0.941447
Chr3	45000001	46000000	-0.738764
Chr3	46000001	47000000	-0.344807
Chr3	47000001	48000000	-0.572871
Chr3	48000001	49000000	-0.301491
Chr3	49000001	50000000	-0.246328
Chr3	50000001	51000000	-0.379621
Chr3	51000001	52000000	-0.200967
Chr3	52000001	53000000	-0.458546
Chr3	53000001	54000000	-0.437558
Chr3	54000001	55000000	-0.575935
Chr3	55000001	56000000	-0.406738
Chr3	56000001	57000000	-0.277489
Chr3	57000001	58000000	-0.385388
Chr3	58000001	59000000	-0.444884
Chr3	59000001	60000000	-0.574335
Chr3	60000001	61000000	-0.0647825
Chr3	61000001	62000000	-0.540112
Chr3	62000001	63000000	-0.638272
Chr3	63000001	64000000	-0.525997
Chr3	64000001	65000000	-0.302006
Chr3	65000001	66000000	-0.507748
Chr3	66000001	67000000	-0.492234
Chr3	67000001	68000000	-0.436234
Chr3	68000001	69000000	-0.560367
Chr3	69000001	70000000	-0.684843
Chr3	70000001	71000000	-0.222791
Chr3	71000001	72000000	-0.197947
Chr3	72000001	73000000	-0.503632
Chr3	73000001	74000000	-0.37059
Chr3	74000001	75000000	-0.447643
Chr3	75000001	76000000	-0.418899
Chr3	76000001	77000000	-0.652455
Chr3	77000001	78000000	-0.807649
Chr3	78000001	79000000	-0.354375
Chr3	79000001	80000000	-0.471129
Chr3	80000001	81000000	-0.337714
Chr3	81000001	82000000	-0.385615
Chr3	82000001	83000000	-0.517841
Chr3	83000001	84000000	-0.332674
Chr3	84000001	85000000	-0.66304
Chr3	85000001	86000000	-0.703642
Chr3	86000001	87000000	-0.728081
Chr3	87000001	88000000	-0.190053
Chr3	88000001	89000000	-0.409439
Chr3	89000001	90000000	-0.596742
Chr3	90000001	91000000	-0.385567
Chr3	91000001	92000000	-0.369543
Chr3	92000001	93000000	-0.413464
Chr3	93000001	94000000	-0.422968
Chr3	94000001	95000000	-0.489608
Chr3	95000001	96000000	-0.427004
Chr3	96000001	97000000	-0.419303
Chr3	97000001	98000000	-0.309782
[truncated: 7,489 more rows]

## Sheet: Figure 1a_track_i
Ka/Ks of syntenic gene pairs identified between traid2 and either traid1 or traid3
[truncated: 7,883 more rows]

[truncated: 16 more sheets: Figure 1a_track_j, Figure 1a_track_k, Figure 1c, Figure 2a, Figure 2b, Figure 2c, Figure 2d, Figure 3b, Figure 3c, Figure 3d, Sup Fig. 7b, Sup Fig. 13, Sup Fig. 19, Sup Fig. 22, Sup Fig. 23, Sup Fig. 24]
